# Supplementary material for: Exploring the multifaceted therapeutic mechanism of Schisanlactone E (XTS) in APP/PS1 mouse model of Alzheimer’s disease through multi-omics analysis
Source: Front Microbiol. 2024 Jul 9;15:1440564. doi: 10.3389/fmicb.2024.1440564 (PMC11263214; doi:10.3389/fmicb.2024.1440564)
Supplement: Supplementary file 1 [file Table_1.XLSX]

## Sheet: Table1
Taxon	NC	M	Tre
d__Bacteria;p__Firmicutes;c__Bacilli;o__Lactobacillales;f__Lactobacillaceae;g__Lactobacillus	0.683703	0.476676	0.16119
d__Bacteria;p__Bacteroidetes;c__Bacteroidia;o__Bacteroidales;f__S24-7;g__unidentified_S24-7	0.0229767	0.107276	0.354035
d__Bacteria;p__Verrucomicrobia;c__Verrucomicrobiae;o__Verrucomicrobiales;f__Verrucomicrobiaceae;g__Akkermansia	0.00807973	0.00233902	0.152813
d__Bacteria;p__Firmicutes;c__Clostridia;o__Clostridiales;f__Lachnospiraceae;g__unidentified_Lachnospiraceae	0.0535754	0.0218142	0.0760083
d__Bacteria;p__Firmicutes;c__Clostridia;o__Clostridiales;f__unidentified_Clostridiales;g__unidentified_Clostridiales	0.0296026	0.0520438	0.038179
d__Bacteria;p__Firmicutes;c__Erysipelotrichi;o__Erysipelotrichales;f__Erysipelotrichaceae;g__Allobaculum	0.00756642	0.0767103	0.020166
d__Bacteria;p__Firmicutes;c__Clostridia;o__Clostridiales;f__Ruminococcaceae;g__Ruminococcus	0.00533839	0.0716494	0.00513585
d__Bacteria;p__TM7;c__TM7-3;o__CW040;f__F16;g__unidentified_F16	0.0346274	0.0262564	0.0120475
d__Bacteria;p__Proteobacteria;c__Deltaproteobacteria;o__Desulfovibrionales;f__Desulfovibrionaceae;g__Desulfovibrio	0.0211871	0.0245722	0.0120752
d__Bacteria;p__Firmicutes;c__Clostridia;o__Clostridiales;f__unclassified_Clostridiales;g__unclassified_Clostridiales	0.0165507	0.010846	0.023515
d__Bacteria;p__Firmicutes;c__Clostridia;o__Clostridiales;f__Lachnospiraceae;g__unclassified_Lachnospiraceae	0.0214202	0.0134043	0.00970289
d__Bacteria;p__Firmicutes;c__Erysipelotrichi;o__Erysipelotrichales;f__Erysipelotrichaceae;g__unidentified_Erysipelotrichaceae	0.0083017	0.0167727	0.00825731
d__Bacteria;p__Firmicutes;c__Clostridia;o__Clostridiales;f__Ruminococcaceae;g__unidentified_Ruminococcaceae	0.00245278	0.00347939	0.019256
d__Bacteria;p__Actinobacteria;c__Coriobacteriia;o__Coriobacteriales;f__Coriobacteriaceae;g__Adlercreutzia	0.00395385	0.0138898	0.00692548
d__Bacteria;p__Firmicutes;c__Clostridia;o__Clostridiales;f__Ruminococcaceae;g__Oscillospira	0.00484451	0.00435617	0.0132655
d__Bacteria;p__Bacteroidetes;c__Bacteroidia;o__Bacteroidales;f__Rikenellaceae;g__Rikenella	0.0216477	9.15629e-05	0.000110985
d__Bacteria;p__Bacteroidetes;c__Bacteroidia;o__Bacteroidales;f__Bacteroidaceae;g__Bacteroides	0.00165923	0.00629564	0.00855697
d__Bacteria;p__unclassified_Bacteria;c__unclassified_Bacteria;o__unclassified_Bacteria;f__unclassified_Bacteria;g__unclassified_Bacteria	0.00214479	0.00498324	0.00588222
d__Bacteria;p__Firmicutes;c__Erysipelotrichi;o__Erysipelotrichales;f__Erysipelotrichaceae;g__Clostridium	0.0018812	0.00561586	0.00504428
d__Bacteria;p__Firmicutes;c__Clostridia;o__Clostridiales;f__Lachnospiraceae;g__[Ruminococcus]	0.00687832	0.00120697	0.00191172
d__Bacteria;p__Firmicutes;c__unclassified_Firmicutes;o__unclassified_Firmicutes;f__unclassified_Firmicutes;g__unclassified_Firmicutes	0.00307429	0.00320193	0.00255821
d__Bacteria;p__Actinobacteria;c__Actinobacteria;o__Bifidobacteriales;f__Bifidobacteriaceae;g__Bifidobacterium	0.00184236	0.00563528	0.00129298
d__Bacteria;p__Actinobacteria;c__Coriobacteriia;o__Coriobacteriales;f__Coriobacteriaceae;g__unidentified_Coriobacteriaceae	0.00086846	0.0043312	0.00147888
d__Bacteria;p__Firmicutes;c__Clostridia;o__Clostridiales;f__Ruminococcaceae;g__unclassified_Ruminococcaceae	0.00158986	0.0024611	0.00170917
d__Bacteria;p__unidentified_Bacteria;c__unidentified_Bacteria;o__unidentified_Bacteria;f__unidentified_Bacteria;g__unidentified_Bacteria	0.000585448	0.00241671	0.00269694
d__Bacteria;p__Bacteroidetes;c__Bacteroidia;o__Bacteroidales;f__unidentified_Bacteroidales;g__unidentified_Bacteroidales	0.00153992	0.000815742	0.00325187
d__Bacteria;p__Firmicutes;c__Clostridia;o__Clostridiales;f__Lachnospiraceae;g__Clostridium	0.00435062	0.000935051	0.000260816
d__Bacteria;p__Proteobacteria;c__Deltaproteobacteria;o__Desulfovibrionales;f__Desulfovibrionaceae;g__unidentified_Desulfovibrionaceae	0.00171195	0.000929502	0.00269417
d__Bacteria;p__Bacteroidetes;c__Bacteroidia;o__Bacteroidales;f__[Odoribacteraceae];g__Odoribacter	0.00183681	0.000685334	0.00278851
d__Bacteria;p__Firmicutes;c__Clostridia;o__Clostridiales;f__Clostridiaceae;g__Clostridium	0.000882333	0.00311869	0.00124858
d__Bacteria;p__Bacteroidetes;c__Bacteroidia;o__Bacteroidales;f__Rikenellaceae;g__unclassified_Rikenellaceae	0.00220028	0.00186178	0.000699208
d__Bacteria;p__Deferribacteres;c__Deferribacteres;o__Deferribacterales;f__Deferribacteraceae;g__Mucispirillum	0.00100997	0.00213092	0.00158154
d__Bacteria;p__Proteobacteria;c__Epsilonproteobacteria;o__Campylobacterales;f__Helicobacteraceae;g__Helicobacter	0.000879559	0.00168143	0.0019256
d__Bacteria;p__Firmicutes;c__Clostridia;o__Clostridiales;f__Lachnospiraceae;g__Roseburia	0.00134847	0.000463364	0.00256376
d__Bacteria;p__Bacteroidetes;c__Bacteroidia;o__Bacteroidales;f__unclassified_Bacteroidales;g__unclassified_Bacteroidales	0.000699208	0.00133182	0.00234179
d__Bacteria;p__Bacteroidetes;c__Bacteroidia;o__Bacteroidales;f__Rikenellaceae;g__unidentified_Rikenellaceae	0.00130408	0.000901756	0.00182293
d__Bacteria;p__Firmicutes;c__Bacilli;o__Lactobacillales;f__Lactobacillaceae;g__unclassified_Lactobacillaceae	0.00120697	0.00156767	0.00112373
d__Bacteria;p__Firmicutes;c__Clostridia;o__Clostridiales;f__[Mogibacteriaceae];g__unidentified_[Mogibacteriaceae]	0.000421744	0.000793545	0.00264423
d__Bacteria;p__Firmicutes;c__Erysipelotrichi;o__Erysipelotrichales;f__Erysipelotrichaceae;g__unclassified_Erysipelotrichaceae	0.000632616	0.00110985	0.00210595
d__Bacteria;p__Proteobacteria;c__Epsilonproteobacteria;o__Campylobacterales;f__Helicobacteraceae;g__unclassified_Helicobacteraceae	0.000155379	0.0030188	0.000602095
d__Bacteria;p__Firmicutes;c__Clostridia;o__Clostridiales;f__Dehalobacteriaceae;g__Dehalobacterium	0.00137622	0.000821291	0.00147888
d__Bacteria;p__Bacteroidetes;c__Bacteroidia;o__Bacteroidales;f__Rikenellaceae;g__Alistipes	0.000649264	0.000738052	0.00190895
d__Bacteria;p__Firmicutes;c__Bacilli;o__Lactobacillales;f__Streptococcaceae;g__Streptococcus	0.000787996	0.00175079	0.000751926
d__Bacteria;p__Proteobacteria;c__Epsilonproteobacteria;o__Campylobacterales;f__Helicobacteraceae;g__Flexispira	3.0521e-05	0.000618743	0.00259706
d__Bacteria;p__Firmicutes;c__Bacilli;o__Turicibacterales;f__Turicibacteraceae;g__Turicibacter	0.00049111	0.00011376	0.00210872
d__Bacteria;p__Firmicutes;c__Bacilli;o__Lactobacillales;f__unclassified_Lactobacillales;g__unclassified_Lactobacillales	0.000610419	0.0011709	0.000749151
d__Bacteria;p__Firmicutes;c__Bacilli;o__unclassified_Bacilli;f__unclassified_Bacilli;g__unclassified_Bacilli	0.000577124	0.000998868	0.00079632
d__Bacteria;p__Firmicutes;c__Clostridia;o__Clostridiales;f__Ruminococcaceae;g__Faecalibacterium	0.000554927	0.000951699	0.000821291
d__Bacteria;p__Bacteroidetes;c__Bacteroidia;o__Bacteroidales;f__Porphyromonadaceae;g__Parabacteroides	0.00026359	0.000480012	0.00144003
d__Bacteria;p__Firmicutes;c__Clostridia;o__Clostridiales;f__Lachnospiraceae;g__Blautia	0.000288562	0.000502209	0.00138732
d__Bacteria;p__Tenericutes;c__Mollicutes;o__RF39;f__unidentified_RF39;g__unidentified_RF39	0.000449491	0.000746376	0.000746376
d__Bacteria;p__Firmicutes;c__Clostridia;o__Clostridiales;f__Peptostreptococcaceae;g__unidentified_Peptostreptococcaceae	0.000441167	0.000560476	0.000915629
d__Bacteria;p__Actinobacteria;c__Coriobacteriia;o__Coriobacteriales;f__Coriobacteriaceae;g__unclassified_Coriobacteriaceae	0.000219196	0.000976671	0.00049111
d__Bacteria;p__Firmicutes;c__Clostridia;o__Clostridiales;f__Clostridiaceae;g__Candidatus_Arthromitus	0	0.000713081	0.000960023
d__Bacteria;p__Firmicutes;c__Erysipelotrichi;o__Erysipelotrichales;f__Erysipelotrichaceae;g__Coprobacillus	0.000122084	0.000649264	0.000893432
d__Bacteria;p__Proteobacteria;c__Betaproteobacteria;o__Burkholderiales;f__Burkholderiaceae;g__Burkholderia	0.000624292	0.000610419	0.000357928
d__Bacteria;p__Bacteroidetes;c__Bacteroidia;o__Bacteroidales;f__Prevotellaceae;g__Prevotella	0.000252492	0.00011376	0.00120697
d__Bacteria;p__Firmicutes;c__Clostridia;o__Clostridiales;f__Ruminococcaceae;g__Butyricicoccus	0.00034128	0.000843488	0.000174802
d__Bacteria;p__Proteobacteria;c__Gammaproteobacteria;o__Enterobacteriales;f__Enterobacteriaceae;g__Shigella	0.000566025	0.000249717	0.000538279
d__Bacteria;p__Firmicutes;c__Erysipelotrichi;o__Erysipelotrichales;f__Erysipelotrichaceae;g__cc_115	8.04644e-05	3.60702e-05	0.000893432
d__Bacteria;p__Firmicutes;c__Clostridia;o__Clostridiales;f__Lachnospiraceae;g__Coprococcus	0.000421744	0.000221971	0.000335731
d__Bacteria;p__Firmicutes;c__Bacilli;o__Lactobacillales;f__Lactobacillaceae;g__Pediococcus	0.000324632	0.000338505	0.00026359
d__Bacteria;p__Bacteroidetes;c__Bacteroidia;o__Bacteroidales;f__Rikenellaceae;g__AF12	0.000160929	0.00026359	0.000371801
d__Bacteria;p__Bacteroidetes;c__Bacteroidia;o__Bacteroidales;f__[Paraprevotellaceae];g__Paraprevotella	8.3239e-06	0	0.000735278
d__Bacteria;p__Firmicutes;c__Clostridia;o__Clostridiales;f__Ruminococcaceae;g__Anaerotruncus	0.000199774	0.000210872	0.000332956
d__Bacteria;p__Proteobacteria;c__Betaproteobacteria;o__Burkholderiales;f__Alcaligenaceae;g__Sutterella	6.10419e-05	0.00029966	0.000288562
d__Bacteria;p__Cyanobacteria;c__4C0d-2;o__YS2;f__unidentified_YS2;g__unidentified_YS2	0.000416195	0.000102661	0.000105436
d__Bacteria;p__Firmicutes;c__Bacilli;o__Lactobacillales;f__Enterococcaceae;g__Enterococcus	0.000330181	5.54927e-05	0.000196999
d__Bacteria;p__Verrucomicrobia;c__Verrucomicrobiae;o__Verrucomicrobiales;f__Verrucomicrobiaceae;g__unclassified_Verrucomicrobiaceae	8.3239e-06	0	0.000513307
d__Bacteria;p__Firmicutes;c__Clostridia;o__Clostridiales;f__Ruminococcaceae;g__Gemmiger	9.98868e-05	0.000172027	0.000246942
d__Bacteria;p__Tenericutes;c__Mollicutes;o__Anaeroplasmatales;f__Anaeroplasmataceae;g__Anaeroplasma	0.000130408	0.00022752	0.000152605
d__Bacteria;p__Firmicutes;c__Bacilli;o__Lactobacillales;f__Streptococcaceae;g__Lactococcus	0.000399547	1.94224e-05	7.49151e-05
d__Bacteria;p__Firmicutes;c__Bacilli;o__Lactobacillales;f__Streptococcaceae;g__unidentified_Streptococcaceae	0.000133182	0.000246942	7.49151e-05
d__Bacteria;p__Proteobacteria;c__Betaproteobacteria;o__ASSO-13;f__unidentified_ASSO-13;g__unidentified_ASSO-13	5.54927e-05	0.00030521	3.32956e-05
d__Bacteria;p__Bacteroidetes;c__Bacteroidia;o__Bacteroidales;f__[Paraprevotellaceae];g__CF231	0.000369026	2.77463e-06	0
d__Bacteria;p__Proteobacteria;c__Gammaproteobacteria;o__Enterobacteriales;f__Enterobacteriaceae;g__unclassified_Enterobacteriaceae	2.21971e-05	0.000210872	0.000130408
d__Bacteria;p__Bacteroidetes;c__Bacteroidia;o__Bacteroidales;f__[Paraprevotellaceae];g__[Prevotella]	4.16195e-05	0.000102661	0.000213647
d__Bacteria;p__Firmicutes;c__Bacilli;o__Bacillales;f__Bacillaceae;g__Bacillus	3.32956e-05	0.00011376	0.000202548
d__Bacteria;p__Firmicutes;c__Clostridia;o__Clostridiales;f__Veillonellaceae;g__Selenomonas	9.98868e-05	0.000163703	7.76897e-05
d__Bacteria;p__Actinobacteria;c__Coriobacteriia;o__Coriobacteriales;f__Coriobacteriaceae;g__Olsenella	1.38732e-05	0.000266365	5.2718e-05
d__Bacteria;p__Firmicutes;c__Clostridia;o__Clostridiales;f__Lachnospiraceae;g__Dorea	7.49151e-05	0.000158154	8.60136e-05
d__Bacteria;p__Firmicutes;c__Bacilli;o__Bacillales;f__Staphylococcaceae;g__Staphylococcus	2.77463e-05	0.000205323	1.66478e-05
d__Bacteria;p__Firmicutes;c__Bacilli;o__Bacillales;f__unclassified_Bacillales;g__unclassified_Bacillales	4.71688e-05	7.49151e-05	0.000119309
d__Bacteria;p__Proteobacteria;c__Gammaproteobacteria;o__Pseudomonadales;f__Moraxellaceae;g__Acinetobacter	2.77463e-06	0.000230295	8.3239e-06
d__Bacteria;p__Proteobacteria;c__Betaproteobacteria;o__unclassified_Betaproteobacteria;f__unclassified_Betaproteobacteria;g__unclassified_Betaproteobacteria	5.82673e-05	8.87883e-05	9.15629e-05
d__Bacteria;p__Proteobacteria;c__Betaproteobacteria;o__Hydrogenophilales;f__Hydrogenophilaceae;g__Thiobacillus	2.49717e-05	5.82673e-05	0.000133182
d__Bacteria;p__Firmicutes;c__Clostridia;o__Clostridiales;f__Peptostreptococcaceae;g__unclassified_Peptostreptococcaceae	1.94224e-05	9.98868e-05	6.65912e-05
d__Bacteria;p__Proteobacteria;c__Alphaproteobacteria;o__Rhizobiales;f__Hyphomicrobiaceae;g__unclassified_Hyphomicrobiaceae	0.000177577	2.77463e-06	0
d__Bacteria;p__Firmicutes;c__Bacilli;o__Bacillales;f__Bacillaceae;g__unclassified_Bacillaceae	4.43941e-05	4.71688e-05	6.93658e-05
d__Bacteria;p__Firmicutes;c__Clostridia;o__Clostridiales;f__Peptococcaceae;g__unidentified_Peptococcaceae	0	7.21405e-05	8.04644e-05
d__Bacteria;p__Nitrospirae;c__Nitrospira;o__Nitrospirales;f__Nitrospiraceae;g__Nitrospira	1.66478e-05	7.49151e-05	5.54927e-05
d__Bacteria;p__Firmicutes;c__Bacilli;o__Bacillales;f__Staphylococcaceae;g__unclassified_Staphylococcaceae	8.3239e-06	0.000116535	2.77463e-06
d__Bacteria;p__Firmicutes;c__Clostridia;o__Clostridiales;f__Veillonellaceae;g__Dialister	6.10419e-05	1.38732e-05	5.2718e-05
d__Bacteria;p__Firmicutes;c__Bacilli;o__Bacillales;f__Staphylococcaceae;g__Jeotgalicoccus	1.10985e-05	0.000108211	0
d__Bacteria;p__Firmicutes;c__Clostridia;o__Clostridiales;f__Veillonellaceae;g__Phascolarctobacterium	8.3239e-06	7.49151e-05	3.60702e-05
d__Bacteria;p__Actinobacteria;c__Actinobacteria;o__Actinomycetales;f__Corynebacteriaceae;g__Corynebacterium	4.16195e-05	7.49151e-05	0
d__Bacteria;p__Chloroflexi;c__Anaerolineae;o__SBR1031;f__SHA-31;g__unidentified_SHA-31	4.71688e-05	4.99434e-05	1.38732e-05
d__Bacteria;p__Proteobacteria;c__Gammaproteobacteria;o__Xanthomonadales;f__Xanthomonadaceae;g__unidentified_Xanthomonadaceae	0	0	0.000108211
d__Bacteria;p__Planctomycetes;c__Phycisphaerae;o__Phycisphaerales;f__unidentified_Phycisphaerales;g__unidentified_Phycisphaerales	2.77463e-05	0	7.21405e-05
d__Bacteria;p__Proteobacteria;c__Betaproteobacteria;o__Rhodocyclales;f__Rhodocyclaceae;g__unclassified_Rhodocyclaceae	4.16195e-05	2.49717e-05	3.0521e-05
d__Bacteria;p__Proteobacteria;c__Betaproteobacteria;o__Nitrosomonadales;f__Nitrosomonadaceae;g__Nitrosomonas	4.16195e-05	2.21971e-05	3.32956e-05
d__Bacteria;p__Firmicutes;c__Clostridia;o__Clostridiales;f__Veillonellaceae;g__Megasphaera	1.94224e-05	5.54927e-05	1.94224e-05
d__Bacteria;p__Actinobacteria;c__Coriobacteriia;o__Coriobacteriales;f__Coriobacteriaceae;g__Collinsella	5.54927e-06	3.88449e-05	4.71688e-05
d__Bacteria;p__Firmicutes;c__Clostridia;o__Clostridiales;f__Peptostreptococcaceae;g__Clostridium	1.10985e-05	3.88449e-05	4.16195e-05
d__Bacteria;p__Acidobacteria;c__[Chloracidobacteria];o__RB41;f__Ellin6075;g__unidentified_Ellin6075	2.77463e-05	2.77463e-06	5.82673e-05
d__Bacteria;p__Bacteroidetes;c__Bacteroidia;o__Bacteroidales;f__Prevotellaceae;g__unidentified_Prevotellaceae	1.10985e-05	1.38732e-05	6.38166e-05
d__Bacteria;p__Actinobacteria;c__Actinobacteria;o__Actinomycetales;f__Yaniellaceae;g__Yaniella	0	8.60136e-05	0
d__Bacteria;p__Proteobacteria;c__Betaproteobacteria;o__Burkholderiales;f__Comamonadaceae;g__Alicycliphilus	1.66478e-05	3.88449e-05	3.0521e-05
d__Bacteria;p__Firmicutes;c__Bacilli;o__Lactobacillales;f__Lactobacillaceae;g__unidentified_Lactobacillaceae	0	0	8.60136e-05
d__Bacteria;p__Proteobacteria;c__Gammaproteobacteria;o__Pseudomonadales;f__Pseudomonadaceae;g__Pseudomonas	1.10985e-05	0	7.21405e-05
d__Bacteria;p__Actinobacteria;c__Actinobacteria;o__Actinomycetales;f__Pseudonocardiaceae;g__Prauserella	3.0521e-05	1.94224e-05	3.0521e-05
d__Bacteria;p__Firmicutes;c__Clostridia;o__Clostridiales;f__Veillonellaceae;g__Veillonella	0	0	8.04644e-05
d__Bacteria;p__Firmicutes;c__Clostridia;o__Clostridiales;f__Christensenellaceae;g__unidentified_Christensenellaceae	1.94224e-05	2.49717e-05	3.32956e-05
d__Bacteria;p__Proteobacteria;c__Deltaproteobacteria;o__Desulfovibrionales;f__Desulfovibrionaceae;g__unclassified_Desulfovibrionaceae	1.10985e-05	2.21971e-05	4.43941e-05
d__Bacteria;p__Firmicutes;c__Clostridia;o__Clostridiales;f__Clostridiaceae;g__unidentified_Clostridiaceae	5.54927e-06	6.65912e-05	2.77463e-06
d__Bacteria;p__Firmicutes;c__Bacilli;o__Lactobacillales;f__Leuconostocaceae;g__unclassified_Leuconostocaceae	6.65912e-05	8.3239e-06	0
d__Bacteria;p__Proteobacteria;c__Alphaproteobacteria;o__RF32;f__unidentified_RF32;g__unidentified_RF32	0	0	7.49151e-05
d__Bacteria;p__Actinobacteria;c__Actinobacteria;o__Actinomycetales;f__Micrococcaceae;g__Rothia	2.77463e-05	3.0521e-05	1.38732e-05
d__Bacteria;p__Firmicutes;c__Bacilli;o__Bacillales;f__Staphylococcaceae;g__unidentified_Staphylococcaceae	2.77463e-06	6.65912e-05	0
d__Bacteria;p__Firmicutes;c__Clostridia;o__Clostridiales;f__Ruminococcaceae;g__Subdoligranulum	3.0521e-05	2.21971e-05	1.38732e-05
d__Bacteria;p__Firmicutes;c__Clostridia;o__Clostridiales;f__Clostridiaceae;g__SMB53	0	2.77463e-06	6.10419e-05
d__Bacteria;p__Synergistetes;c__Synergistia;o__Synergistales;f__Thermovirgaceae;g__unidentified_Thermovirgaceae	0	0	6.38166e-05
d__Bacteria;p__Actinobacteria;c__unclassified_Actinobacteria;o__unclassified_Actinobacteria;f__unclassified_Actinobacteria;g__unclassified_Actinobacteria	0	5.82673e-05	2.77463e-06
d__Bacteria;p__Bacteroidetes;c__Bacteroidia;o__Bacteroidales;f__Porphyromonadaceae;g__unidentified_Porphyromonadaceae	0	0	6.10419e-05
d__Bacteria;p__Proteobacteria;c__Betaproteobacteria;o__Burkholderiales;f__Oxalobacteraceae;g__Cupriavidus	0	0	5.54927e-05
d__Bacteria;p__Bacteroidetes;c__Bacteroidia;o__Bacteroidales;f__GZKB119;g__unidentified_GZKB119	1.10985e-05	3.88449e-05	0
d__Bacteria;p__Firmicutes;c__Erysipelotrichi;o__Erysipelotrichales;f__Erysipelotrichaceae;g__Sharpea	2.77463e-06	4.71688e-05	0
d__Bacteria;p__Proteobacteria;c__Betaproteobacteria;o__Burkholderiales;f__Comamonadaceae;g__unclassified_Comamonadaceae	1.66478e-05	8.3239e-06	2.21971e-05
d__Bacteria;p__Firmicutes;c__Clostridia;o__unclassified_Clostridia;f__unclassified_Clostridia;g__unclassified_Clostridia	0	4.43941e-05	2.77463e-06
d__Bacteria;p__Bacteroidetes;c__Bacteroidia;o__Bacteroidales;f__Prevotellaceae;g__unclassified_Prevotellaceae	0	8.3239e-06	3.60702e-05
d__Bacteria;p__Bacteroidetes;c__Bacteroidia;o__Bacteroidales;f__[Barnesiellaceae];g__Barnesiella	0	3.32956e-05	1.10985e-05
d__Bacteria;p__Firmicutes;c__Bacilli;o__Lactobacillales;f__Aerococcaceae;g__unidentified_Aerococcaceae	0	4.43941e-05	0
d__Bacteria;p__Firmicutes;c__Clostridia;o__Clostridiales;f__Ruminococcaceae;g__Clostridium	1.10985e-05	3.32956e-05	0
d__Bacteria;p__Chloroflexi;c__Anaerolineae;o__GCA004;f__unidentified_GCA004;g__unidentified_GCA004	5.54927e-06	3.60702e-05	0
d__Bacteria;p__Firmicutes;c__Erysipelotrichi;o__Erysipelotrichales;f__Erysipelotrichaceae;g__Catenibacterium	0	1.10985e-05	3.0521e-05
d__Bacteria;p__Bacteroidetes;c__Bacteroidia;o__Bacteroidales;f__Porphyromonadaceae;g__Macellibacteroides	0	1.66478e-05	2.49717e-05
d__Bacteria;p__Proteobacteria;c__Alphaproteobacteria;o__Rhizobiales;f__Beijerinckiaceae;g__Chelatococcus	0	0	4.16195e-05
d__Bacteria;p__Proteobacteria;c__Gammaproteobacteria;o__Pasteurellales;f__Pasteurellaceae;g__Haemophilus	5.54927e-06	1.94224e-05	1.66478e-05
d__Bacteria;p__Firmicutes;c__Bacilli;o__Lactobacillales;f__Aerococcaceae;g__unclassified_Aerococcaceae	0	3.88449e-05	0
d__Bacteria;p__Actinobacteria;c__Actinobacteria;o__Actinomycetales;f__Dermabacteraceae;g__Brachybacterium	0	3.32956e-05	5.54927e-06
d__Bacteria;p__Firmicutes;c__Erysipelotrichi;o__Erysipelotrichales;f__Erysipelotrichaceae;g__[Eubacterium]	2.77463e-06	1.66478e-05	1.94224e-05
d__Bacteria;p__Actinobacteria;c__Actinobacteria;o__Bifidobacteriales;f__Bifidobacteriaceae;g__Gardnerella	1.10985e-05	0	2.49717e-05
d__Bacteria;p__Bacteroidetes;c__Flavobacteriia;o__Flavobacteriales;f__Cryomorphaceae;g__unidentified_Cryomorphaceae	1.66478e-05	8.3239e-06	8.3239e-06
d__Bacteria;p__Firmicutes;c__Clostridia;o__Clostridiales;f__Lachnospiraceae;g__Anaerostipes	0	3.32956e-05	0
d__Bacteria;p__Proteobacteria;c__Deltaproteobacteria;o__Desulfovibrionales;f__Desulfovibrionaceae;g__Bilophila	1.10985e-05	0	2.21971e-05
d__Bacteria;p__Bacteroidetes;c__Bacteroidia;o__Bacteroidales;f__Porphyromonadaceae;g__unclassified_Porphyromonadaceae	0	5.54927e-06	2.21971e-05
d__Bacteria;p__Firmicutes;c__Bacilli;o__Bacillales;f__Planococcaceae;g__Staphylococcus	2.21971e-05	0	5.54927e-06
d__Bacteria;p__Proteobacteria;c__Gammaproteobacteria;o__Xanthomonadales;f__Xanthomonadaceae;g__Lysobacter	0	2.77463e-05	0
d__Bacteria;p__Actinobacteria;c__Coriobacteriia;o__Coriobacteriales;f__Coriobacteriaceae;g__Eggerthella	0	2.77463e-06	2.49717e-05
d__Bacteria;p__Actinobacteria;c__Thermoleophilia;o__Solirubrobacterales;f__unidentified_Solirubrobacterales;g__unidentified_Solirubrobacterales	0	0	2.77463e-05
d__Bacteria;p__Firmicutes;c__Clostridia;o__Clostridiales;f__Clostridiaceae;g__unclassified_Clostridiaceae	1.66478e-05	1.10985e-05	0
d__Bacteria;p__Proteobacteria;c__Alphaproteobacteria;o__unidentified_Alphaproteobacteria;f__unidentified_Alphaproteobacteria;g__unidentified_Alphaproteobacteria	0	1.94224e-05	8.3239e-06
d__Bacteria;p__Firmicutes;c__Bacilli;o__Bacillales;f__Bacillaceae;g__unidentified_Bacillaceae	0	2.49717e-05	0
d__Bacteria;p__Fusobacteria;c__Fusobacteriia;o__Fusobacteriales;f__Fusobacteriaceae;g__Fusobacterium	2.77463e-06	0	2.21971e-05
d__Bacteria;p__Proteobacteria;c__Gammaproteobacteria;o__Aeromonadales;f__Succinivibrionaceae;g__Anaerobiospirillum	1.66478e-05	0	8.3239e-06
d__Bacteria;p__Actinobacteria;c__Coriobacteriia;o__Coriobacteriales;f__Coriobacteriaceae;g__Paraeggerthella	0	1.94224e-05	2.77463e-06
d__Bacteria;p__Firmicutes;c__Bacilli;o__Bacillales;f__Bacillaceae;g__Anoxybacillus	0	0	2.21971e-05
d__Bacteria;p__Proteobacteria;c__Betaproteobacteria;o__Burkholderiales;f__Oxalobacteraceae;g__Pseudoburkholderia	0	2.21971e-05	0
d__Bacteria;p__Proteobacteria;c__Betaproteobacteria;o__Burkholderiales;f__Oxalobacteraceae;g__unclassified_Oxalobacteraceae	0	2.21971e-05	0
d__Bacteria;p__Proteobacteria;c__Gammaproteobacteria;o__Pseudomonadales;f__Moraxellaceae;g__Psychrobacter	0	2.21971e-05	0
d__Bacteria;p__Proteobacteria;c__Gammaproteobacteria;o__Xanthomonadales;f__Sinobacteraceae;g__unidentified_Sinobacteraceae	5.54927e-06	0	1.66478e-05
d__Bacteria;p__Tenericutes;c__Mollicutes;o__Mycoplasmatales;f__Mycoplasmataceae;g__Mycoplasma	0	0	2.21971e-05
d__Bacteria;p__Actinobacteria;c__Actinobacteria;o__Actinomycetales;f__Brevibacteriaceae;g__Brevibacterium	0	1.94224e-05	0
d__Bacteria;p__Actinobacteria;c__Actinobacteria;o__Bifidobacteriales;f__Bifidobacteriaceae;g__Alloscardovia	1.94224e-05	0	0
d__Bacteria;p__Actinobacteria;c__Coriobacteriia;o__Coriobacteriales;f__Coriobacteriaceae;g__Enterococcus	0	1.10985e-05	8.3239e-06
d__Bacteria;p__Fusobacteria;c__Fusobacteriia;o__Fusobacteriales;f__Leptotrichiaceae;g__Sneathia	0	0	1.94224e-05
d__Bacteria;p__Proteobacteria;c__Alphaproteobacteria;o__Rhizobiales;f__unidentified_Rhizobiales;g__unidentified_Rhizobiales	0	5.54927e-06	1.38732e-05
d__Bacteria;p__Proteobacteria;c__Betaproteobacteria;o__unidentified_Betaproteobacteria;f__unidentified_Betaproteobacteria;g__unidentified_Betaproteobacteria	8.3239e-06	5.54927e-06	5.54927e-06
d__Bacteria;p__Tenericutes;c__Mollicutes;o__unclassified_Mollicutes;f__unclassified_Mollicutes;g__unclassified_Mollicutes	0	1.94224e-05	0
d__Bacteria;p__Actinobacteria;c__Acidimicrobiia;o__Acidimicrobiales;f__unidentified_Acidimicrobiales;g__unidentified_Acidimicrobiales	0	0	1.66478e-05
d__Bacteria;p__Firmicutes;c__Bacilli;o__Bacillales;f__Planococcaceae;g__unclassified_Planococcaceae	2.77463e-06	8.3239e-06	5.54927e-06
d__Bacteria;p__Firmicutes;c__Bacilli;o__Lactobacillales;f__Aerococcaceae;g__Granulicatella	0	1.66478e-05	0
d__Bacteria;p__Firmicutes;c__Bacilli;o__Lactobacillales;f__Enterococcaceae;g__unclassified_Enterococcaceae	0	1.66478e-05	0
d__Bacteria;p__Firmicutes;c__Clostridia;o__Clostridiales;f__Syntrophomonadaceae;g__Syntrophomonas	0	0	1.66478e-05
d__Bacteria;p__Firmicutes;c__Clostridia;o__Clostridiales;f__[Tissierellaceae];g__Peptoniphilus	5.54927e-06	0	1.10985e-05
d__Bacteria;p__Firmicutes;c__Clostridia;o__Clostridiales;f__[Tissierellaceae];g__Sedimentibacter	0	0	1.66478e-05
d__Bacteria;p__Fusobacteria;c__Fusobacteriia;o__Fusobacteriales;f__Fusobacteriaceae;g__unclassified_Fusobacteriaceae	0	0	1.66478e-05
d__Bacteria;p__OD1;c__unidentified_OD1;o__unidentified_OD1;f__unidentified_OD1;g__unidentified_OD1	0	5.54927e-06	1.10985e-05
d__Bacteria;p__Proteobacteria;c__Deltaproteobacteria;o__Myxococcales;f__unidentified_Myxococcales;g__unidentified_Myxococcales	0	1.10985e-05	5.54927e-06
d__Bacteria;p__Proteobacteria;c__Deltaproteobacteria;o__[Entotheonellales];f__unidentified_[Entotheonellales];g__unidentified_[Entotheonellales]	0	1.66478e-05	0
d__Bacteria;p__Proteobacteria;c__Deltaproteobacteria;o__unidentified_Deltaproteobacteria;f__unidentified_Deltaproteobacteria;g__unidentified_Deltaproteobacteria	0	5.54927e-06	1.10985e-05
d__Bacteria;p__Proteobacteria;c__Epsilonproteobacteria;o__Campylobacterales;f__Campylobacteraceae;g__Campylobacter	0	0	1.66478e-05
d__Bacteria;p__Proteobacteria;c__Gammaproteobacteria;o__HOC36;f__unidentified_HOC36;g__unidentified_HOC36	0	5.54927e-06	1.10985e-05
d__Bacteria;p__Proteobacteria;c__Gammaproteobacteria;o__Thiotrichales;f__Piscirickettsiaceae;g__unidentified_Piscirickettsiaceae	0	1.66478e-05	0
d__Bacteria;p__Proteobacteria;c__Alphaproteobacteria;o__Rhizobiales;f__Bradyrhizobiaceae;g__unclassified_Bradyrhizobiaceae	0	1.38732e-05	0
d__Bacteria;p__Proteobacteria;c__Gammaproteobacteria;o__unidentified_Gammaproteobacteria;f__unidentified_Gammaproteobacteria;g__unidentified_Gammaproteobacteria	1.10985e-05	2.77463e-06	0
d__Bacteria;p__Firmicutes;c__Bacilli;o__Bacillales;f__Bacillaceae;g__Virgibacillus	0	0	1.38732e-05
d__Bacteria;p__Firmicutes;c__Clostridia;o__Clostridiales;f__Veillonellaceae;g__unidentified_Veillonellaceae	0	5.54927e-06	8.3239e-06
d__Bacteria;p__Proteobacteria;c__Alphaproteobacteria;o__Rhizobiales;f__Hyphomicrobiaceae;g__Hyphomicrobium	1.38732e-05	0	0
d__Bacteria;p__Proteobacteria;c__Alphaproteobacteria;o__Rhodospirillales;f__Acetobacteraceae;g__unidentified_Acetobacteraceae	0	0	1.38732e-05
d__Bacteria;p__Proteobacteria;c__Alphaproteobacteria;o__unclassified_Alphaproteobacteria;f__unclassified_Alphaproteobacteria;g__unclassified_Alphaproteobacteria	0	1.38732e-05	0
d__Bacteria;p__Proteobacteria;c__Betaproteobacteria;o__Rhodocyclales;f__Rhodocyclaceae;g__Thauera	8.3239e-06	5.54927e-06	0
d__Bacteria;p__Proteobacteria;c__Deltaproteobacteria;o__unclassified_Deltaproteobacteria;f__unclassified_Deltaproteobacteria;g__unclassified_Deltaproteobacteria	0	0	1.38732e-05
d__Bacteria;p__Actinobacteria;c__Actinobacteria;o__Actinomycetales;f__Micrococcaceae;g__Arthrobacter	0	1.10985e-05	0
d__Bacteria;p__Actinobacteria;c__Actinobacteria;o__Bifidobacteriales;f__Bifidobacteriaceae;g__unclassified_Bifidobacteriaceae	0	1.10985e-05	0
d__Bacteria;p__Actinobacteria;c__Coriobacteriia;o__Coriobacteriales;f__Coriobacteriaceae;g__Atopobium	0	0	1.10985e-05
d__Bacteria;p__Bacteroidetes;c__Bacteroidia;o__Bacteroidales;f__Rikenellaceae;g__Blvii28	0	1.10985e-05	0
d__Bacteria;p__Bacteroidetes;c__[Saprospirae];o__[Saprospirales];f__Saprospiraceae;g__unidentified_Saprospiraceae	5.54927e-06	0	5.54927e-06
d__Bacteria;p__Firmicutes;c__Bacilli;o__Lactobacillales;f__Aerococcaceae;g__Facklamia	2.77463e-06	8.3239e-06	0
d__Bacteria;p__Firmicutes;c__Clostridia;o__Clostridiales;f__Peptococcaceae;g__rc4-4	0	0	1.10985e-05
d__Bacteria;p__Firmicutes;c__Clostridia;o__Clostridiales;f__Peptostreptococcaceae;g__Peptostreptococcus	0	0	1.10985e-05
d__Bacteria;p__Firmicutes;c__Clostridia;o__Clostridiales;f__[Tissierellaceae];g__unidentified_[Tissierellaceae]	0	1.10985e-05	0
d__Bacteria;p__Proteobacteria;c__Alphaproteobacteria;o__Caulobacterales;f__Caulobacteraceae;g__unclassified_Caulobacteraceae	5.54927e-06	0	5.54927e-06
d__Bacteria;p__Proteobacteria;c__Alphaproteobacteria;o__Rhizobiales;f__Hyphomicrobiaceae;g__Devosia	0	1.10985e-05	0
d__Bacteria;p__Proteobacteria;c__Betaproteobacteria;o__Rhodocyclales;f__Rhodocyclaceae;g__Methyloversatilis	8.3239e-06	2.77463e-06	0
d__Bacteria;p__Proteobacteria;c__Gammaproteobacteria;o__Pasteurellales;f__Pasteurellaceae;g__unclassified_Pasteurellaceae	0	0	1.10985e-05
d__Bacteria;p__TM7;c__TM7-1;o__unidentified_TM7-1;f__unidentified_TM7-1;g__unidentified_TM7-1	5.54927e-06	5.54927e-06	0
d__Bacteria;p__Acidobacteria;c__Acidobacteria-6;o__iii1-15;f__unidentified_iii1-15;g__unidentified_iii1-15	0	8.3239e-06	0
d__Bacteria;p__Acidobacteria;c__OS-K;o__unidentified_OS-K;f__unidentified_OS-K;g__unidentified_OS-K	0	0	8.3239e-06
d__Bacteria;p__Bacteroidetes;c__Bacteroidia;o__Bacteroidales;f__Bacteroidaceae;g__5-7N15	0	8.3239e-06	0
d__Bacteria;p__Bacteroidetes;c__Bacteroidia;o__Bacteroidales;f__Porphyromonadaceae;g__Porphyromonas	0	8.3239e-06	0
d__Bacteria;p__Bacteroidetes;c__Bacteroidia;o__Bacteroidales;f__[Paraprevotellaceae];g__unidentified_[Paraprevotellaceae]	0	5.54927e-06	2.77463e-06
d__Bacteria;p__Bacteroidetes;c__Flavobacteriia;o__Flavobacteriales;f__Flavobacteriaceae;g__Flavobacterium	0	5.54927e-06	2.77463e-06
d__Bacteria;p__Chlorobi;c__OPB56;o__unidentified_OPB56;f__unidentified_OPB56;g__unidentified_OPB56	0	8.3239e-06	0
d__Bacteria;p__Chloroflexi;c__Chloroflexi;o__[Roseiflexales];f__[Kouleothrixaceae];g__Kouleothrix	0	8.3239e-06	0
d__Bacteria;p__Firmicutes;c__Bacilli;o__Lactobacillales;f__Aerococcaceae;g__Atopococcus	0	0	8.3239e-06
d__Bacteria;p__Firmicutes;c__Clostridia;o__Clostridiales;f__Eubacteriaceae;g__Anaerofustis	0	0	8.3239e-06
d__Bacteria;p__Firmicutes;c__Clostridia;o__Clostridiales;f__[Tissierellaceae];g__GW-34	0	8.3239e-06	0
d__Bacteria;p__Firmicutes;c__Erysipelotrichi;o__Erysipelotrichales;f__Erysipelotrichaceae;g__Anaerorhabdus	0	0	8.3239e-06
d__Bacteria;p__Proteobacteria;c__Alphaproteobacteria;o__Caulobacterales;f__Caulobacteraceae;g__unidentified_Caulobacteraceae	0	0	8.3239e-06
d__Bacteria;p__Proteobacteria;c__Betaproteobacteria;o__Nitrosomonadales;f__Nitrosomonadaceae;g__unclassified_Nitrosomonadaceae	2.77463e-06	5.54927e-06	0
d__Bacteria;p__Proteobacteria;c__Betaproteobacteria;o__Rhodocyclales;f__Rhodocyclaceae;g__Hydrogenophilus	0	0	8.3239e-06
d__Bacteria;p__Proteobacteria;c__Gammaproteobacteria;o__Xanthomonadales;f__Xanthomonadaceae;g__Stenotrophomonas	0	8.3239e-06	0
d__Bacteria;p__Proteobacteria;c__unclassified_Proteobacteria;o__unclassified_Proteobacteria;f__unclassified_Proteobacteria;g__unclassified_Proteobacteria	5.54927e-06	2.77463e-06	0
d__Bacteria;p__Tenericutes;c__Mollicutes;o__unidentified_Mollicutes;f__unidentified_Mollicutes;g__unidentified_Mollicutes	0	5.54927e-06	2.77463e-06
d__Bacteria;p__Verrucomicrobia;c__unclassified_Verrucomicrobia;o__unclassified_Verrucomicrobia;f__unclassified_Verrucomicrobia;g__unclassified_Verrucomicrobia	0	5.54927e-06	2.77463e-06
d__Bacteria;p__Actinobacteria;c__Acidimicrobiia;o__Acidimicrobiales;f__C111;g__Ilumatobacter	0	0	5.54927e-06
d__Bacteria;p__Actinobacteria;c__Actinobacteria;o__Actinomycetales;f__Actinomycetaceae;g__Actinobaculum	5.54927e-06	0	0
d__Bacteria;p__Actinobacteria;c__Actinobacteria;o__Actinomycetales;f__Microbacteriaceae;g__Leifsonia	0	0	5.54927e-06
d__Bacteria;p__Actinobacteria;c__Actinobacteria;o__Actinomycetales;f__Microbacteriaceae;g__Microbacterium	0	5.54927e-06	0
d__Bacteria;p__Actinobacteria;c__Actinobacteria;o__Actinomycetales;f__Nocardiopsaceae;g__unclassified_Nocardiopsaceae	0	0	5.54927e-06
d__Bacteria;p__Actinobacteria;c__OPB41;o__unidentified_OPB41;f__unidentified_OPB41;g__unidentified_OPB41	0	0	5.54927e-06
d__Bacteria;p__Bacteroidetes;c__Flavobacteriia;o__Flavobacteriales;f__Flavobacteriaceae;g__unclassified_Flavobacteriaceae	0	5.54927e-06	0
d__Bacteria;p__Bacteroidetes;c__unclassified_Bacteroidetes;o__unclassified_Bacteroidetes;f__unclassified_Bacteroidetes;g__unclassified_Bacteroidetes	5.54927e-06	0	0
d__Bacteria;p__Chloroflexi;c__Anaerolineae;o__SJA-15;f__unidentified_SJA-15;g__unidentified_SJA-15	0	5.54927e-06	0
d__Bacteria;p__Chloroflexi;c__Anaerolineae;o__unidentified_Anaerolineae;f__unidentified_Anaerolineae;g__unidentified_Anaerolineae	0	0	5.54927e-06
d__Bacteria;p__Chloroflexi;c__Ellin6529;o__unidentified_Ellin6529;f__unidentified_Ellin6529;g__unidentified_Ellin6529	5.54927e-06	0	0
d__Bacteria;p__Chloroflexi;c__P2-11E;o__unidentified_P2-11E;f__unidentified_P2-11E;g__unidentified_P2-11E	0	5.54927e-06	0
d__Bacteria;p__Chloroflexi;c__TK17;o__mle1-48;f__unidentified_mle1-48;g__unidentified_mle1-48	0	5.54927e-06	0
d__Bacteria;p__Firmicutes;c__Bacilli;o__Bacillales;f__Staphylococcaceae;g__Macrococcus	0	5.54927e-06	0
d__Bacteria;p__Firmicutes;c__Bacilli;o__Lactobacillales;f__Aerococcaceae;g__Abiotrophia	0	5.54927e-06	0
d__Bacteria;p__Firmicutes;c__Bacilli;o__Lactobacillales;f__Aerococcaceae;g__Aerococcus	0	5.54927e-06	0
d__Bacteria;p__Firmicutes;c__Bacilli;o__Lactobacillales;f__Aerococcaceae;g__Atopostipes	0	5.54927e-06	0
d__Bacteria;p__Firmicutes;c__Clostridia;o__Clostridiales;f__Clostridiaceae;g__Tindallia_Anoxynatronum	0	5.54927e-06	0
d__Bacteria;p__Firmicutes;c__Clostridia;o__Clostridiales;f__Lachnospiraceae;g__Butyrivibrio	0	0	5.54927e-06
d__Bacteria;p__Firmicutes;c__Clostridia;o__Clostridiales;f__Peptostreptococcaceae;g__[Clostridium]	0	0	5.54927e-06
d__Bacteria;p__Firmicutes;c__Clostridia;o__Clostridiales;f__Veillonellaceae;g__unclassified_Veillonellaceae	0	5.54927e-06	0
d__Bacteria;p__Fusobacteria;c__Fusobacteriia;o__Fusobacteriales;f__Fusobacteriaceae;g__unidentified_Fusobacteriaceae	5.54927e-06	0	0
d__Bacteria;p__Planctomycetes;c__Planctomycetia;o__Gemmatales;f__Gemmataceae;g__unidentified_Gemmataceae	0	5.54927e-06	0
d__Bacteria;p__Proteobacteria;c__Alphaproteobacteria;o__Rhizobiales;f__Methylocystaceae;g__unidentified_Methylocystaceae	5.54927e-06	0	0
d__Bacteria;p__Proteobacteria;c__Alphaproteobacteria;o__Rhodobacterales;f__Rhodobacteraceae;g__unclassified_Rhodobacteraceae	0	0	5.54927e-06
d__Bacteria;p__Proteobacteria;c__Betaproteobacteria;o__Burkholderiales;f__Comamonadaceae;g__Roseateles	5.54927e-06	0	0
d__Bacteria;p__Proteobacteria;c__Betaproteobacteria;o__Burkholderiales;f__unclassified_Burkholderiales;g__unclassified_Burkholderiales	0	0	5.54927e-06
d__Bacteria;p__Proteobacteria;c__Betaproteobacteria;o__Hydrogenophilales;f__Hydrogenophilaceae;g__unidentified_Hydrogenophilaceae	0	5.54927e-06	0
d__Bacteria;p__Proteobacteria;c__Betaproteobacteria;o__Rhodocyclales;f__Rhodocyclaceae;g__KD1-23	0	5.54927e-06	0
d__Bacteria;p__Proteobacteria;c__Deltaproteobacteria;o__Myxococcales;f__OM27;g__unidentified_OM27	0	0	5.54927e-06
d__Bacteria;p__Proteobacteria;c__Gammaproteobacteria;o__Alteromonadales;f__125ds10;g__unidentified_125ds10	5.54927e-06	0	0
d__Bacteria;p__Proteobacteria;c__Gammaproteobacteria;o__Chromatiales;f__Chromatiaceae;g__unidentified_Chromatiaceae	0	5.54927e-06	0
d__Bacteria;p__Proteobacteria;c__Gammaproteobacteria;o__Pasteurellales;f__Pasteurellaceae;g__Actinobacillus	0	5.54927e-06	0
d__Bacteria;p__Proteobacteria;c__Gammaproteobacteria;o__Thiotrichales;f__Piscirickettsiaceae;g__Thioalkalimicrobium	0	5.54927e-06	0
d__Bacteria;p__Proteobacteria;c__Gammaproteobacteria;o__unclassified_Gammaproteobacteria;f__unclassified_Gammaproteobacteria;g__unclassified_Gammaproteobacteria	0	5.54927e-06	0
d__Bacteria;p__Synergistetes;c__Synergistia;o__Synergistales;f__Aminiphilaceae;g__Aminiphilus	0	5.54927e-06	0
d__Bacteria;p__Verrucomicrobia;c__Opitutae;o__Opitutales;f__Opitutaceae;g__unidentified_Opitutaceae	0	0	5.54927e-06
d__Bacteria;p__Verrucomicrobia;c__Verruco-5;o__LD1-PB3;f__unidentified_LD1-PB3;g__unidentified_LD1-PB3	0	5.54927e-06	0
d__Bacteria;p__WWE1;c__[Cloacamonae];o__[Cloacamonales];f__[Cloacamonaceae];g__W22	0	5.54927e-06	0
d__Bacteria;p__[Thermi];c__Deinococci;o__Deinococcales;f__Trueperaceae;g__B-42	0	5.54927e-06	0
d__Bacteria;p__Actinobacteria;c__Actinobacteria;o__Actinomycetales;f__Actinosynnemataceae;g__unclassified_Actinosynnemataceae	0	2.77463e-06	0
d__Bacteria;p__Actinobacteria;c__Actinobacteria;o__Actinomycetales;f__Dermabacteraceae;g__Helcobacillus	0	2.77463e-06	0
d__Bacteria;p__Actinobacteria;c__Actinobacteria;o__Actinomycetales;f__Microbacteriaceae;g__unclassified_Microbacteriaceae	0	2.77463e-06	0
d__Bacteria;p__Actinobacteria;c__Actinobacteria;o__Actinomycetales;f__unclassified_Actinomycetales;g__unclassified_Actinomycetales	0	2.77463e-06	0
d__Bacteria;p__Bacteroidetes;c__Cytophagia;o__Cytophagales;f__Cytophagaceae;g__unidentified_Cytophagaceae	0	2.77463e-06	0
d__Bacteria;p__Bacteroidetes;c__Sphingobacteriia;o__Sphingobacteriales;f__unidentified_Sphingobacteriales;g__unidentified_Sphingobacteriales	2.77463e-06	0	0
d__Bacteria;p__Chlorobi;c__BSV26;o__PK329;f__unidentified_PK329;g__unidentified_PK329	2.77463e-06	0	0
d__Bacteria;p__Chloroflexi;c__Anaerolineae;o__Caldilineales;f__Caldilineaceae;g__unclassified_Caldilineaceae	0	0	2.77463e-06
d__Bacteria;p__Chloroflexi;c__Anaerolineae;o__SB-34;f__unidentified_SB-34;g__unidentified_SB-34	2.77463e-06	0	0
d__Bacteria;p__Cyanobacteria;c__Nostocophycideae;o__Stigonematales;f__Rivulariaceae;g__Calothrix	0	0	2.77463e-06
d__Bacteria;p__Firmicutes;c__Bacilli;o__Bacillales;f__Bacillaceae;g__Gracilibacillus	0	2.77463e-06	0
d__Bacteria;p__Nitrospirae;c__Nitrospira;o__Nitrospirales;f__[Thermodesulfovibrionaceae];g__HB118	0	0	2.77463e-06
d__Bacteria;p__Proteobacteria;c__Alphaproteobacteria;o__Rhizobiales;f__Beijerinckiaceae;g__unclassified_Beijerinckiaceae	2.77463e-06	0	0
d__Bacteria;p__Proteobacteria;c__Alphaproteobacteria;o__Rhizobiales;f__Hyphomicrobiaceae;g__Rhodoplanes	2.77463e-06	0	0
d__Bacteria;p__Proteobacteria;c__Alphaproteobacteria;o__Rhizobiales;f__Hyphomicrobiaceae;g__Stappia	0	2.77463e-06	0
d__Bacteria;p__Proteobacteria;c__Alphaproteobacteria;o__Sphingomonadales;f__Sphingomonadaceae;g__unclassified_Sphingomonadaceae	2.77463e-06	0	0
d__Bacteria;p__Proteobacteria;c__Betaproteobacteria;o__Burkholderiales;f__Comamonadaceae;g__Diaphorobacter	0	0	2.77463e-06
d__Bacteria;p__Proteobacteria;c__Betaproteobacteria;o__Hydrogenophilales;f__Hydrogenophilaceae;g__unclassified_Hydrogenophilaceae	0	2.77463e-06	0
d__Bacteria;p__Proteobacteria;c__Betaproteobacteria;o__Thiobacterales;f__unidentified_Thiobacterales;g__unidentified_Thiobacterales	0	2.77463e-06	0
d__Bacteria;p__Proteobacteria;c__Deltaproteobacteria;o__Desulfarculales;f__Desulfarculaceae;g__unidentified_Desulfarculaceae	0	2.77463e-06	0
d__Bacteria;p__Proteobacteria;c__Deltaproteobacteria;o__Syntrophobacterales;f__Syntrophobacteraceae;g__Syntrophobacter	2.77463e-06	0	0
d__Bacteria;p__Proteobacteria;c__Gammaproteobacteria;o__Legionellales;f__Coxiellaceae;g__unidentified_Coxiellaceae	2.77463e-06	0	0
d__Bacteria;p__Proteobacteria;c__Gammaproteobacteria;o__Pasteurellales;f__Pasteurellaceae;g__Aggregatibacter	2.77463e-06	0	0
d__Bacteria;p__Proteobacteria;c__Gammaproteobacteria;o__Xanthomonadales;f__Xanthomonadaceae;g__unclassified_Xanthomonadaceae	0	0	2.77463e-06
d__Bacteria;p__[Thermi];c__Deinococci;o__Deinococcales;f__Deinococcaceae;g__Deinococcus	2.77463e-06	0	0
d__Bacteria;p__[Thermi];c__Deinococci;o__Thermales;f__Thermaceae;g__Thermus	2.77463e-06	0	0

## Sheet: Table2
Taxa	Abundace	Group	LDA_score	Pvalue
Bacteria.Firmicutes.Bacilli.Lactobacillales.Streptococcaceae	3.30376			-
Bacteria.Firmicutes.Clostridia.Clostridiales.Eubacteriaceae	1.10712			-
Bacteria.Proteobacteria.Deltaproteobacteria.Desulfarculales.Desulfarculaceae	0.62308			-
Bacteria.Firmicutes.Clostridia.Clostridiales.Clostridiaceae.Candidatus_Arthromitus	3.00227	Tre	3.29765	0.0199377
Bacteria.Firmicutes.Clostridia.Clostridiales.Lachnospiraceae.Anaerostipes	1.41232			-
Bacteria.Actinobacteria.Actinobacteria.Actinomycetales.Micrococcaceae.Arthrobacter	0.997347			-
Bacteria.Proteobacteria.Betaproteobacteria.Rhodocyclales.Rhodocyclaceae.Hydrogenophilus	0.794283			-
Bacteria.Firmicutes.Bacilli.Lactobacillales.Aerococcaceae.Atopostipes	1.08678			-
Bacteria.Firmicutes.Clostridia.Clostridiales.Dehalobacteriaceae	3.16564			-
Bacteria.Proteobacteria.Gammaproteobacteria.Enterobacteriales.Enterobacteriaceae.Providencia	0.539205			-
Bacteria.Actinobacteria.Actinobacteria.Actinomycetales.Pseudonocardiaceae	1.46271			-
Bacteria.Bacteroidetes.Bacteroidia.Bacteroidales.Bacteroidaceae.Bacteroides	3.92789			-
Bacteria.Firmicutes.Bacilli.Bacillales.Bacillaceae.Bacillus	2.31084			-
Bacteria.Proteobacteria.Alphaproteobacteria.Rhizobiales.Hyphomicrobiaceae.Rhodoplanes	0.199296			-
Bacteria.Bacteroidetes	5.57949	Tre	5.22317	0.00254786
Bacteria.Proteobacteria.Gammaproteobacteria.Aeromonadales.Succinivibrionaceae.Anaerobiospirillum	1.18153			-
Bacteria.Proteobacteria.Deltaproteobacteria.Syntrophobacterales.Syntrophobacteraceae.Syntrophobacter	0.555356			-
Bacteria.Firmicutes.Bacilli.Bacillales.Planococcaceae	1.29786			-
Bacteria.Bacteroidetes.Bacteroidia.Bacteroidales.Marinilabiaceae.Ruminofilibacter	0.596592			-
Bacteria.Firmicutes.Clostridia.Clostridiales.Ruminococcaceae	4.92857	M	4.6061	0.0365162
Bacteria.WWE1._Cloacamonae_	0.772813			-
Bacteria.Firmicutes.Bacilli.Lactobacillales.Lactobacillaceae.Lactobacillus	5.83509	NC	5.40608	0.00092798
Bacteria.Bacteroidetes.Flavobacteriia.Flavobacteriales.Flavobacteriaceae	0.943439			-
Bacteria.Deferribacteres	3.33088			-
Bacteria.Bacteroidetes.Cytophagia.Cytophagales.Cytophagaceae	0.705896			-
Bacteria.Firmicutes.Erysipelotrichi.Erysipelotrichales	5.0036	M	4.60158	0.00757805
Bacteria.Actinobacteria.Actinobacteria.Actinomycetales.Corynebacteriaceae	1.93771			-
Bacteria.Proteobacteria.Epsilonproteobacteria.Campylobacterales.Campylobacteraceae	1.16398			-
Bacteria.Fusobacteria.Fusobacteriia.Fusobacteriales.Fusobacteriaceae.Fusobacterium	1.39166			-
Bacteria.Chlorobi.BSV26	0.629295			-
Bacteria.Firmicutes.Clostridia.Clostridiales.Ruminococcaceae.Butyricicoccus	2.91321			-
Bacteria.Firmicutes.Clostridia.Clostridiales.Syntrophomonadaceae.Syntrophomonas	1.37504			-
Bacteria.Verrucomicrobia.Opitutae	0.6991			-
Bacteria.OD1	1.06707			-
Bacteria.Proteobacteria.Gammaproteobacteria.Pasteurellales	1.39634			-
Bacteria.Proteobacteria.Gammaproteobacteria.Enterobacteriales	2.80814			-
Bacteria.Proteobacteria.Betaproteobacteria.Burkholderiales.Comamonadaceae.Diaphorobacter	0.639854			-
Bacteria.Proteobacteria.Gammaproteobacteria.Pseudomonadales.Moraxellaceae.Acinetobacter	2.31796			-
Bacteria.Firmicutes.Clostridia.Clostridiales.Ruminococcaceae.Ruminococcus	4.85863	M	4.59257	0.0424257
Bacteria.Bacteroidetes.Bacteroidia.Bacteroidales.Rikenellaceae.AF12	2.53825			-
Bacteria.Firmicutes.Clostridia.Clostridiales.Ruminococcaceae.Oscillospira	4.12249			-
Bacteria.Proteobacteria.Alphaproteobacteria.Rhizobiales	2.28166			-
Bacteria.Planctomycetes.Phycisphaerae	1.76286			-
Bacteria.Proteobacteria.Alphaproteobacteria.Rhodospirillales.Acetobacteraceae	1.06578			-
Bacteria.Proteobacteria.Deltaproteobacteria.Desulfovibrionales	4.40834			-
Bacteria.Nitrospirae.Nitrospira.Nitrospirales._Thermodesulfovibrionaceae_	0.578751			-
Bacteria._Thermi_.Deinococci	0.881934			-
Bacteria.Proteobacteria.Betaproteobacteria.Burkholderiales.Oxalobacteraceae	1.64113			-
Bacteria.Firmicutes.Bacilli.Bacillales.Bacillaceae.Anoxybacillus	1.36681			-
Bacteria.Proteobacteria.Epsilonproteobacteria	3.71575	M	3.35579	0.0453883
Bacteria.Proteobacteria.Gammaproteobacteria.Thiotrichales	1.25284			-
Bacteria.Cyanobacteria	2.62898			-
Bacteria.Proteobacteria.Betaproteobacteria.Burkholderiales.Burkholderiaceae	2.82568			-
Bacteria.Proteobacteria.Gammaproteobacteria.Pasteurellales.Pasteurellaceae.Actinobacillus	0.792743			-
Bacteria.Firmicutes.Bacilli.Lactobacillales.Aerococcaceae.Facklamia	1.14348			-
Bacteria.Firmicutes.Bacilli.Lactobacillales.Leuconostocaceae	1.69761			-
Bacteria.Chloroflexi.TK17.mle1_48	0.799172			-
Bacteria.Proteobacteria.Gammaproteobacteria.Legionellales	0.199296			-
Bacteria.Deferribacteres.Deferribacteres.Deferribacterales.Deferribacteraceae	3.33088			-
Bacteria._Thermi_.Deinococci.Deinococcales.Deinococcaceae	0.526438			-
Bacteria.Cyanobacteria.Nostocophycideae	0.588657			-
Bacteria.Proteobacteria.Alphaproteobacteria.Rhizobiales.Hyphomicrobiaceae.Devosia	0.903815			-
Bacteria._Thermi_.Deinococci.Thermales.Thermaceae.Thermus	0.629295			-
Bacteria.Bacteroidetes.Bacteroidia.Bacteroidales.S24_7	5.54907	Tre	5.2206	0.00101537
Bacteria.Fusobacteria.Fusobacteriia.Fusobacteriales.Fusobacteriaceae	1.6625			-
Bacteria.Bacteroidetes.Bacteroidia.Bacteroidales.Rikenellaceae	4.41465			-
Bacteria.Proteobacteria.Gammaproteobacteria.Pseudomonadales.Pseudomonadaceae	1.87346			-
Bacteria.Nitrospirae.Nitrospira.Nitrospirales	1.80082			-
Bacteria.Proteobacteria.Gammaproteobacteria.Pseudomonadales.Pseudomonadaceae.Pseudomonas	1.87346			-
Bacteria.Chloroflexi.Chloroflexi	0.868648			-
Bacteria.Actinobacteria.Actinobacteria.Actinomycetales.Actinosynnemataceae	0.744117			-
Bacteria.Proteobacteria.Gammaproteobacteria.Xanthomonadales.Xanthomonadaceae.Lysobacter	1.35666			-
Bacteria.Firmicutes.Clostridia.Clostridiales.Peptostreptococcaceae._Clostridium_	0.596592			-
Bacteria.Firmicutes.Erysipelotrichi.Erysipelotrichales.Erysipelotrichaceae.Clostridium	3.7481			-
Bacteria.Chloroflexi.Chloroflexi._Roseiflexales_	0.868648			-
Bacteria.Bacteroidetes.Bacteroidia.Bacteroidales._Odoribacteraceae_.Odoribacter	3.44669			-
Bacteria.Chloroflexi.P2_11E	0.599407			-
Bacteria.Planctomycetes.Phycisphaerae.Phycisphaerales	1.76286			-
Bacteria.Acidobacteria._Chloracidobacteria_	1.81345			-
Bacteria.Firmicutes.Clostridia.Clostridiales._Mogibacteriaceae_	3.42682	Tre	3.5395	0.00327152
Bacteria.Cyanobacteria.Nostocophycideae.Stigonematales.Rivulariaceae.Calothrix	0.588657			-
Bacteria.Actinobacteria.Actinobacteria.Bifidobacteriales.Bifidobacteriaceae	3.757			-
Bacteria.Firmicutes.Bacilli.Lactobacillales.Streptococcaceae.Streptococcus	3.24629			-
Bacteria.Nitrospirae.Nitrospira.Nitrospirales.Nitrospiraceae.Nitrospira	1.80082			-
Bacteria.Proteobacteria.Deltaproteobacteria.Syntrophobacterales	0.555356			-
Bacteria.Proteobacteria.Deltaproteobacteria._Entotheonellales_	1.0854			-
Bacteria.WWE1._Cloacamonae_._Cloacamonales_	0.772813			-
Bacteria.Proteobacteria.Gammaproteobacteria.Pseudomonadales	2.36482			-
Bacteria.Firmicutes.Bacilli.Turicibacterales.Turicibacteraceae	3.33822			-
Bacteria.Proteobacteria.Betaproteobacteria.Burkholderiales.Oxalobacteraceae.Pseudoburkholderia	1.23859			-
Bacteria.Actinobacteria.Actinobacteria.Actinomycetales	2.48788			-
Bacteria.Actinobacteria.Actinobacteria.Actinomycetales.Microbacteriaceae.Microbacterium	0.606137			-
Bacteria.Firmicutes.Clostridia.Clostridiales.Lachnospiraceae.Dorea	2.16851			-
Bacteria.Proteobacteria.Epsilonproteobacteria.Campylobacterales.Helicobacteraceae.Helicobacter	3.28482			-
Bacteria.Firmicutes.Clostridia.Clostridiales.Christensenellaceae	1.42896			-
Bacteria.Actinobacteria.Actinobacteria.Actinomycetales.Yaniellaceae	1.9098			-
Bacteria.Firmicutes.Clostridia.Clostridiales.Peptostreptococcaceae.Clostridium	1.6649			-
Bacteria.Acidobacteria.OS_K	0.754843			-
Bacteria.Proteobacteria.Betaproteobacteria.Burkholderiales.Comamonadaceae	1.86249			-
Bacteria.Actinobacteria.Actinobacteria.Bifidobacteriales.Bifidobacteriaceae.Bifidobacterium	3.75599			-
Bacteria.Proteobacteria.Epsilonproteobacteria.Campylobacterales.Helicobacteraceae	3.71575	M	3.3557	0.0453883
Bacteria.Proteobacteria.Betaproteobacteria.Rhodocyclales.Rhodocyclaceae.KD1_23	0.606137			-
Bacteria.Synergistetes.Synergistia.Synergistales.Aminiphilaceae	0.705896			-
Bacteria.Bacteroidetes.Bacteroidia.Bacteroidales.GZKB119	1.68996	M	4.59779	0.045361
Bacteria.Firmicutes.Erysipelotrichi.Erysipelotrichales.Erysipelotrichaceae	5.0036	M	4.60158	0.00757805
Bacteria.Proteobacteria.Betaproteobacteria.Rhodocyclales.Rhodocyclaceae.Methyloversatilis	1.01221			-
Bacteria.Proteobacteria.Betaproteobacteria.Hydrogenophilales.Hydrogenophilaceae.Thiobacillus	2.11945			-
Bacteria.Gemmatimonadetes.Gemm_1	0.199296			-
Bacteria.TM7.TM7_3	4.53867			-
Bacteria.TM7.TM7_1	0.810133			-
Bacteria.Firmicutes.Erysipelotrichi.Erysipelotrichales.Erysipelotrichaceae.Sharpea	1.6408			-
Bacteria.Chloroflexi.Anaerolineae.Caldilineales.Caldilineaceae	0.547054			-
Bacteria.Proteobacteria.Gammaproteobacteria.Pseudomonadales.Moraxellaceae.Psychrobacter	1.37468			-
Bacteria.Nitrospirae.Nitrospira	1.80082			-
Bacteria.Firmicutes.Clostridia.Clostridiales.Peptostreptococcaceae	3.01517			-
Bacteria.Verrucomicrobia	5.18613	Tre	4.86077	0.00147367
Bacteria.Proteobacteria.Alphaproteobacteria.Rhizobiales.Hyphomicrobiaceae.Polymorphum	0.555356			-
Bacteria.Proteobacteria.Alphaproteobacteria.Rhizobiales.Beijerinckiaceae.Chelatococcus	1.60715			-
Bacteria.Chloroflexi.Anaerolineae	1.9695			-
Bacteria.Proteobacteria.Alphaproteobacteria.RF32	1.85853			-
Bacteria.Firmicutes.Clostridia.Clostridiales.Clostridiaceae.SMB53	1.79578			-
Bacteria.Actinobacteria.Actinobacteria.Actinomycetales.Brevibacteriaceae.Brevibacterium	1.26065			-
Bacteria.Tenericutes.Mollicutes.Anaeroplasmatales	2.36842			-
Bacteria.Proteobacteria.Epsilonproteobacteria.Campylobacterales.Helicobacteraceae.Flexispira	3.41991			-
Bacteria.Proteobacteria.Deltaproteobacteria.Syntrophobacterales.Syntrophobacteraceae	0.555356			-
Bacteria.Bacteroidetes.Bacteroidia.Bacteroidales.Rikenellaceae.Rikenella	4.33426			-
Bacteria._Thermi_	0.881934			-
Bacteria.Proteobacteria	4.52211			-
Bacteria.Actinobacteria.Actinobacteria.Actinomycetales.Microbacteriaceae	0.907167			-
Bacteria.Bacteroidetes.Bacteroidia.Bacteroidales.Bacteroidaceae	3.92789			-
Bacteria.Proteobacteria.Gammaproteobacteria.Xanthomonadales.Xanthomonadaceae.Stenotrophomonas	0.869056			-
Bacteria.Firmicutes.Bacilli.Bacillales.Staphylococcaceae.Macrococcus	0.900437			-
Bacteria.WWE1._Cloacamonae_._Cloacamonales_._Cloacamonaceae_	0.772813			-
Bacteria.Proteobacteria.Alphaproteobacteria.Rhodobacterales	0.6991			-
Bacteria.Proteobacteria.Alphaproteobacteria.Rhizobiales.Bradyrhizobiaceae	1.17815			-
Bacteria.Proteobacteria.Betaproteobacteria.Nitrosomonadales	1.66168			-
Bacteria.Proteobacteria.Betaproteobacteria.Burkholderiales.Alcaligenaceae	2.4882			-
Bacteria.Proteobacteria.Gammaproteobacteria.Thiotrichales.Piscirickettsiaceae.Thioalkalimicrobium	0.705896			-
Bacteria.Actinobacteria.Coriobacteriia.Coriobacteriales.Coriobacteriaceae.Adlercreutzia	4.14132			-
Bacteria.Verrucomicrobia.Verruco_5	0.705896			-
Bacteria.Chloroflexi.Anaerolineae.Caldilineales	0.547054			-
Bacteria.Proteobacteria.Gammaproteobacteria.Pasteurellales.Pasteurellaceae.Haemophilus	1.267			-
Bacteria.Proteobacteria.Gammaproteobacteria.Xanthomonadales.Xanthomonadaceae	1.99281			-
Bacteria.Actinobacteria.Actinobacteria.Actinomycetales.Nocardiopsaceae	0.619912			-
Bacteria.Tenericutes.Mollicutes.RF39	2.87041			-
Bacteria.Acidobacteria.Acidobacteria_6.iii1_15	0.775498			-
Bacteria.Cyanobacteria.4C0d_2.YS2	2.62898			-
Bacteria.Firmicutes.Clostridia.Clostridiales.Lachnospiraceae.Clostridium	3.64026			-
Bacteria.Chloroflexi.Anaerolineae.SJA_15	0.775498			-
Bacteria.Proteobacteria.Gammaproteobacteria.Xanthomonadales	2.04896			-
Bacteria.Firmicutes.Clostridia.Clostridiales.Lachnospiraceae.Roseburia	3.40515			-
Bacteria.Proteobacteria.Alphaproteobacteria.Rhodobacterales.Rhodobacteraceae	0.6991			-
Bacteria.Actinobacteria.Thermoleophilia.Solirubrobacterales	1.36533			-
Bacteria.Fusobacteria.Fusobacteriia.Fusobacteriales.Leptotrichiaceae	1.27313			-
Bacteria.Acidobacteria._Chloracidobacteria_.RB41	1.81345			-
Bacteria.Proteobacteria.Alphaproteobacteria.Rhizobiales.Beijerinckiaceae	1.60715			-
Bacteria.Proteobacteria.Alphaproteobacteria	2.29819			-
Bacteria.Proteobacteria.Gammaproteobacteria.Aeromonadales.Succinivibrionaceae	1.18153			-
Bacteria.Proteobacteria.Alphaproteobacteria.Rhizobiales.Hyphomicrobiaceae.Hyphomicrobium	1.10239			-
Bacteria.Actinobacteria.Acidimicrobiia	1.2463			-
Bacteria.Chloroflexi.Anaerolineae.SBR1031	1.68681			-
Bacteria.Firmicutes.Bacilli.Bacillales.Bacillaceae	2.48513			-
Bacteria.Proteobacteria.Betaproteobacteria	3.20299			-
Bacteria.Firmicutes.Clostridia.Clostridiales.Lachnospiraceae.Butyrivibrio	0.619912			-
Bacteria.Proteobacteria.Alphaproteobacteria.Caulobacterales.Caulobacteraceae	1.1245			-
Bacteria.Bacteroidetes.Bacteroidia.Bacteroidales._Paraprevotellaceae_.CF231	2.53774			-
Bacteria.Proteobacteria.Betaproteobacteria.Ellin6067	0.578751			-
Bacteria.Firmicutes.Clostridia.Clostridiales.Veillonellaceae.Dialister	1.7945			-
Bacteria.Proteobacteria.Deltaproteobacteria.Myxococcales.OM27	0.639854			-
Bacteria.Firmicutes	5.93642	NC	5.3537	0.000346544
Bacteria.Cyanobacteria.Nostocophycideae.Stigonematales	0.588657			-
Bacteria.Proteobacteria.Gammaproteobacteria.Chromatiales.Chromatiaceae	0.705896			-
Bacteria.Actinobacteria.Actinobacteria.Actinomycetales.Dermabacteraceae	1.68861			-
Bacteria.Nitrospirae.Nitrospira.Nitrospirales.Nitrospiraceae	1.80082			-
Bacteria.Proteobacteria.Alphaproteobacteria.Caulobacterales	1.1245			-
Bacteria.Firmicutes.Clostridia.Clostridiales.Lachnospiraceae.Blautia	3.15395			-
Bacteria.Actinobacteria.Actinobacteria.WCHB1_81.At425_EubF1	0.588657			-
Bacteria.Firmicutes.Clostridia.Clostridiales.Lachnospiraceae	4.9656			-
Bacteria.Bacteroidetes.Bacteroidia.Bacteroidales.Porphyromonadaceae.Parabacteroides	3.16405			-
Bacteria.Proteobacteria.Gammaproteobacteria.Alteromonadales	0.564786			-
Bacteria.Proteobacteria.Gammaproteobacteria.Xanthomonadales.Sinobacteraceae	1.13272			-
Bacteria._Thermi_.Deinococci.Thermales	0.629295			-
Bacteria.Firmicutes.Clostridia.Clostridiales._Tissierellaceae_.Sedimentibacter	1.14694			-
Bacteria.Bacteroidetes._Saprospirae_._Saprospirales_.Saprospiraceae	0.704407			-
Bacteria.Actinobacteria.OPB41	0.848085			-
Bacteria.Bacteroidetes.Flavobacteriia	1.32035			-
Bacteria.Planctomycetes.Planctomycetia	0.599407			-
Bacteria.Actinobacteria.Actinobacteria.Actinomycetales.Actinomycetaceae	0.740878			-
Bacteria.Proteobacteria.Alphaproteobacteria.Rhizobiales.Methylocystaceae	0.740878			-
Bacteria.Firmicutes.Bacilli.Bacillales.Staphylococcaceae.Staphylococcus	2.32849			-
Bacteria.Deferribacteres.Deferribacteres	3.33088			-
Bacteria.Actinobacteria.Actinobacteria.Bifidobacteriales	3.757			-
Bacteria.TM7.TM7_3.CW040.F16	4.53867			-
Bacteria.Bacteroidetes._Saprospirae_	0.704407			-
Bacteria.Actinobacteria.Coriobacteriia	4.29043			-
Bacteria.Actinobacteria.Actinobacteria.Actinomycetales.Microbacteriaceae.Leifsonia	0.578751			-
Bacteria.Proteobacteria.Deltaproteobacteria.Desulfovibrionales.Desulfovibrionaceae.Desulfovibrio	4.39234			-
Bacteria.Nitrospirae	1.80082			-
Bacteria.Actinobacteria.Actinobacteria.Bifidobacteriales.Bifidobacteriaceae.Gardnerella	1.40481			-
Bacteria.Cyanobacteria.4C0d_2	2.62898			-
Bacteria.Gemmatimonadetes	0.199296			-
Bacteria.Proteobacteria.Deltaproteobacteria	4.40889			-
Bacteria.Bacteroidetes.Bacteroidia.Bacteroidales._Paraprevotellaceae_.Paraprevotella	2.8611	Tre	3.69659	0.000339853
Bacteria.Actinobacteria.Coriobacteriia.Coriobacteriales.Coriobacteriaceae.Enterococcus	1.07384			-
Bacteria.Chlorobi.BSV26.PK329	0.629295			-
Bacteria.Firmicutes.Clostridia.Clostridiales.Syntrophomonadaceae	1.37504			-
Bacteria.Actinobacteria.Actinobacteria.Actinomycetales.Dermabacteraceae.Brachybacterium	1.65172			-
Bacteria.Proteobacteria.Betaproteobacteria.Nitrosomonadales.Nitrosomonadaceae	1.66168			-
Bacteria.Proteobacteria.Gammaproteobacteria.Pasteurellales.Pasteurellaceae.Aggregatibacter	0.199296			-
Bacteria.Firmicutes.Clostridia.Clostridiales._Tissierellaceae_.Peptoniphilus	0.993627			-
Bacteria.Bacteroidetes.Cytophagia.Cytophagales	0.705896			-
Bacteria.Firmicutes.Clostridia.Clostridiales.Clostridiaceae	3.59096			-
Bacteria.Firmicutes.Clostridia.Clostridiales.Veillonellaceae.Phascolarctobacterium	1.86305			-
Bacteria.Firmicutes.Erysipelotrichi	5.0036	M	4.60158	0.00757805
Bacteria.Bacteroidetes.Bacteroidia.Bacteroidales._Paraprevotellaceae_._Prevotella_	2.35274			-
Bacteria.Firmicutes.Bacilli.Bacillales.Staphylococcaceae	2.7181			-
Bacteria.Proteobacteria.Betaproteobacteria.Rhodocyclales	1.7799			-
Bacteria.Chloroflexi.Anaerolineae.SB_34	0.629295			-
Bacteria.WWE1._Cloacamonae_._Cloacamonales_._Cloacamonaceae_.W22	0.772813			-
Bacteria.Firmicutes.Bacilli.Lactobacillales.Aerococcaceae.Atopococcus	1.00013			-
Bacteria.Firmicutes.Bacilli.Lactobacillales.Aerococcaceae.Abiotrophia	0.62308			-
Bacteria.Proteobacteria.Gammaproteobacteria	2.94847			-
Bacteria.Chloroflexi.Ellin6529	0.847963			-
Bacteria.Actinobacteria.Actinobacteria	3.77977			-
Bacteria.Nitrospirae.Nitrospira.Nitrospirales._Thermodesulfovibrionaceae_.HB118	0.578751			-
Bacteria.Chloroflexi.Chloroflexi._Roseiflexales_._Kouleothrixaceae_.Kouleothrix	0.868648			-
Bacteria._Thermi_.Deinococci.Thermales.Thermaceae	0.629295			-
Bacteria.Firmicutes.Clostridia.Clostridiales.Veillonellaceae.Selenomonas	2.18623			-
Bacteria.Firmicutes.Bacilli.Lactobacillales.Enterococcaceae.Enterococcus	2.52688			-
Bacteria.Chlorobi.OPB56	0.881987			-
Bacteria.Verrucomicrobia.Verrucomicrobiae.Verrucomicrobiales.Verrucomicrobiaceae.Akkermansia	5.18465	Tre	4.85924	0.00147367
Bacteria._Thermi_.Deinococci.Deinococcales	0.606137			-
Bacteria.Proteobacteria.Betaproteobacteria.Hydrogenophilales.Hydrogenophilaceae	2.11945			-
Bacteria.Proteobacteria.Betaproteobacteria.Burkholderiales.Comamonadaceae.Alicycliphilus	1.57565			-
Bacteria.Actinobacteria.Actinobacteria.WCHB1_81	0.588657			-
Bacteria.Synergistetes.Synergistia.Synergistales	1.75052	Tre	4.06097	0.0311224
Bacteria.TM7	4.53875			-
Bacteria.Firmicutes.Clostridia.Clostridiales.Lachnospiraceae._Ruminococcus_	3.8319			-
Bacteria.Fusobacteria.Fusobacteriia	1.81109			-
Bacteria.Planctomycetes.Planctomycetia.Gemmatales	0.599407			-
Bacteria.Bacteroidetes._Saprospirae_._Saprospirales_	0.704407			-
Bacteria.Proteobacteria.Gammaproteobacteria.Chromatiales	0.705896			-
Bacteria.Proteobacteria.Gammaproteobacteria.Enterobacteriales.Enterobacteriaceae	2.80814			-
Bacteria.Bacteroidetes.Bacteroidia.Bacteroidales._Barnesiellaceae_.Barnesiella	1.49374			-
Bacteria._Thermi_.Deinococci.Deinococcales.Trueperaceae	0.606137			-
Bacteria.Firmicutes.Bacilli.Bacillales.Bacillaceae.Virgibacillus	1.02418			-
Bacteria.Actinobacteria.Coriobacteriia.Coriobacteriales.Coriobacteriaceae	4.29043			-
Bacteria.Firmicutes.Erysipelotrichi.Erysipelotrichales.Erysipelotrichaceae.Coprobacillus	2.9567			-
Bacteria.Firmicutes.Bacilli.Turicibacterales.Turicibacteraceae.Turicibacter	3.33822			-
Bacteria.Firmicutes.Bacilli.Turicibacterales	3.33822			-
Bacteria.Tenericutes.Mollicutes.Anaeroplasmatales.Anaeroplasmataceae	2.36842			-
Bacteria.Tenericutes.Mollicutes	2.9977			-
Bacteria.Actinobacteria.Coriobacteriia.Coriobacteriales.Coriobacteriaceae.Paraeggerthella	1.43476			-
Bacteria.Actinobacteria.Acidimicrobiia.Acidimicrobiales	1.2463			-
Bacteria.Proteobacteria.Gammaproteobacteria.Pseudomonadales.Moraxellaceae	2.36482			-
Bacteria.Proteobacteria.Betaproteobacteria.Burkholderiales.Comamonadaceae.Roseateles	0.555356			-
Bacteria.Proteobacteria.Alphaproteobacteria.Sphingomonadales.Sphingomonadaceae	0.500327			-
Bacteria.Bacteroidetes.Bacteroidia.Bacteroidales.Porphyromonadaceae.Porphyromonas	1.1002			-
Bacteria.Firmicutes.Bacilli.Lactobacillales.Aerococcaceae.Granulicatella	1.1002			-
Bacteria.Firmicutes.Clostridia.Clostridiales.Ruminococcaceae.Faecalibacterium	2.98925			-
Bacteria.TM7.TM7_3.CW040	4.53867			-
Bacteria.Proteobacteria.Betaproteobacteria.Nitrosomonadales.Nitrosomonadaceae.Nitrosomonas	1.62284			-
Bacteria.Actinobacteria.Actinobacteria.Actinomycetales.Corynebacteriaceae.Corynebacterium	1.93771			-
Bacteria.Bacteroidetes.Flavobacteriia.Flavobacteriales.Flavobacteriaceae.Flavobacterium	0.705896			-
Bacteria.WWE1	0.772813			-
Bacteria.Proteobacteria.Betaproteobacteria.Rhodocyclales.Rhodocyclaceae.Georgfuchsia	0.528316			-
Bacteria.Bacteroidetes.Bacteroidia.Bacteroidales	5.57947	Tre	5.22321	0.00254786
Bacteria.Proteobacteria.Betaproteobacteria.Thiobacterales	0.596722			-
Bacteria.Bacteroidetes.Bacteroidia.Bacteroidales.Rikenellaceae.Blvii28	0.897751			-
Bacteria.Actinobacteria.Actinobacteria.Actinomycetales.Actinomycetaceae.Actinobaculum	0.740878			-
Bacteria.Firmicutes.Clostridia.Clostridiales.Ruminococcaceae.Clostridium	1.50325	M	4.60502	0.0279129
Bacteria.Proteobacteria.Deltaproteobacteria.Desulfarculales	0.62308			-
Bacteria.Bacteroidetes.Bacteroidia.Bacteroidales.Marinilabiaceae	0.596592			-
Bacteria.Proteobacteria.Gammaproteobacteria.Pasteurellales.Pasteurellaceae	1.39634			-
Bacteria.Firmicutes.Clostridia.Clostridiales.Peptococcaceae	1.91392			-
Bacteria.Firmicutes.Clostridia.Clostridiales.Clostridiaceae.Tindallia_Anoxynatronum	0.470708			-
Bacteria.Firmicutes.Bacilli.Bacillales.Bacillaceae.Gracilibacillus	0.599407			-
Bacteria.Actinobacteria.Actinobacteria.Bifidobacteriales.Bifidobacteriaceae.Alloscardovia	1.5392			-
Bacteria.Actinobacteria.Actinobacteria.Actinomycetales.Micrococcaceae	1.56839			-
Bacteria.Bacteroidetes.Bacteroidia.Bacteroidales._Paraprevotellaceae_	2.98043	Tre	3.60023	0.00737518
Bacteria.Actinobacteria.Coriobacteriia.Coriobacteriales.Coriobacteriaceae.Collinsella	1.65402			-
Bacteria.Proteobacteria.Epsilonproteobacteria.Campylobacterales	3.71575	M	3.35579	0.0453883
Bacteria.Acidobacteria.Acidobacteria_6	0.775498			-
Bacteria.Firmicutes.Bacilli.Lactobacillales.Lactobacillaceae.Pediococcus	2.50803			-
Bacteria.Firmicutes.Bacilli	5.83829	NC	5.40491	0.00092798
Bacteria.Firmicutes.Erysipelotrichi.Erysipelotrichales.Erysipelotrichaceae.cc_115	2.94727			-
Bacteria.Firmicutes.Bacilli.Bacillales.Staphylococcaceae.Jeotgalicoccus	2.09739			-
Bacteria.Firmicutes.Bacilli.Lactobacillales.Aerococcaceae	2.17375	M	4.09352	0.00357512
Bacteria.Proteobacteria.Alphaproteobacteria.Sphingomonadales	0.500327			-
Bacteria.Firmicutes.Clostridia.Clostridiales.Veillonellaceae.Veillonella	1.89596			-
Bacteria.Proteobacteria.Betaproteobacteria.Rhodocyclales.Rhodocyclaceae.Thauera	0.932822			-
Bacteria.Bacteroidetes.Bacteroidia.Bacteroidales.Prevotellaceae	3.11984			-
Bacteria.Tenericutes	2.9977			-
Bacteria.Proteobacteria.Deltaproteobacteria.Myxococcales	0.919791			-
Bacteria.Cyanobacteria.Nostocophycideae.Stigonematales.Rivulariaceae	0.588657			-
Bacteria.Proteobacteria.Betaproteobacteria.Burkholderiales.Burkholderiaceae.Burkholderia	2.82568			-
Bacteria.Synergistetes.Synergistia	1.75052	Tre	4.06286	0.0311224
Bacteria.Actinobacteria.Thermoleophilia	1.36533			-
Bacteria.Firmicutes.Clostridia.Clostridiales._Tissierellaceae_.GW_34	0.897751			-
Bacteria.Firmicutes.Clostridia.Clostridiales	5.3066			-
Bacteria.Verrucomicrobia.Verrucomicrobiae.Verrucomicrobiales.Verrucomicrobiaceae	5.1861	Tre	4.86076	0.00147367
Bacteria.Verrucomicrobia.Opitutae.Opitutales.Opitutaceae	0.6991			-
Bacteria._Thermi_.Deinococci.Deinococcales.Deinococcaceae.Deinococcus	0.526438			-
Bacteria.Actinobacteria.Coriobacteriia.Coriobacteriales	4.29043			-
Bacteria.Firmicutes.Bacilli.Lactobacillales.Streptococcaceae.Lactococcus	2.58669			-
Bacteria.Acidobacteria._Chloracidobacteria_.RB41.Ellin6075	1.81345			-
Bacteria.Planctomycetes.Planctomycetia.B97	0.199296			-
Bacteria.Firmicutes.Clostridia.Clostridiales.Peptostreptococcaceae.Peptostreptococcus	0.920942			-
Bacteria.Proteobacteria.Gammaproteobacteria.Legionellales.Coxiellaceae	0.199296			-
Bacteria.Tenericutes.Mollicutes.Anaeroplasmatales.Anaeroplasmataceae.Anaeroplasma	2.36842			-
Bacteria.Bacteroidetes.Cytophagia	0.705896			-
Bacteria.Actinobacteria.Actinobacteria.Actinomycetales.Pseudonocardiaceae.Prauserella	1.46271			-
Bacteria.Bacteroidetes.Flavobacteriia.Flavobacteriales.Cryomorphaceae	1.32035			-
Bacteria.Fusobacteria.Fusobacteriia.Fusobacteriales.Leptotrichiaceae.Sneathia	1.27313			-
Bacteria.Firmicutes.Clostridia.Clostridiales.Peptococcaceae.rc4_4	0.990158			-
Bacteria.Chloroflexi.Anaerolineae.SBR1031.SHA_31	1.68681			-
Bacteria.Firmicutes.Erysipelotrichi.Erysipelotrichales.Erysipelotrichaceae.Allobaculum	4.88348	M	4.52377	0.0421087
Bacteria.Proteobacteria.Alphaproteobacteria.Rhodospirillales	1.06578			-
Bacteria.Fusobacteria.Fusobacteriia.Fusobacteriales	1.81109			-
Bacteria.Actinobacteria.Acidimicrobiia.Acidimicrobiales.C111	0.639854			-
Bacteria._Thermi_.Deinococci.Deinococcales.Trueperaceae.B_42	0.606137			-
Bacteria.Bacteroidetes.Bacteroidia.Bacteroidales._Barnesiellaceae_	1.54557			-
Bacteria.Verrucomicrobia.Opitutae.Opitutales	0.6991			-
Bacteria.Bacteroidetes.Flavobacteriia.Flavobacteriales	1.32035			-
Bacteria.Bacteroidetes.Bacteroidia.Bacteroidales.Bacteroidaceae.5_7N15	1.00693			-
Bacteria.Firmicutes.Bacilli.Bacillales	2.88931			-
Bacteria.Firmicutes.Bacilli.Lactobacillales.Aerococcaceae.Aerococcus	0.705896			-
Bacteria.Actinobacteria.Coriobacteriia.Coriobacteriales.Coriobacteriaceae.Eggerthella	1.35231			-
Bacteria.Proteobacteria.Deltaproteobacteria.Desulfovibrionales.Desulfovibrionaceae.Bilophila	1.54292			-
Bacteria.Proteobacteria.Betaproteobacteria.Rhodocyclales.Rhodocyclaceae	1.7799			-
Bacteria.Firmicutes.Erysipelotrichi.Erysipelotrichales.Erysipelotrichaceae.Catenibacterium	1.48613			-
Bacteria.Proteobacteria.Betaproteobacteria.Burkholderiales.Oxalobacteraceae.Cupriavidus	1.62737			-
Bacteria.Proteobacteria.Gammaproteobacteria.Enterobacteriales.Enterobacteriaceae.Shigella	2.75426			-
Bacteria.Actinobacteria.Acidimicrobiia.Acidimicrobiales.C111.Ilumatobacter	0.639854			-
Bacteria.Proteobacteria.Betaproteobacteria.Hydrogenophilales	2.11945			-
Bacteria.Verrucomicrobia.Verrucomicrobiae	5.1861	Tre	4.86076	0.00147367
Bacteria.Chloroflexi.TK17	0.799172			-
Bacteria.Chlorobi	0.881987			-
Bacteria.Synergistetes.Synergistia.Synergistales.Aminiphilaceae.Aminiphilus	0.705896			-
Bacteria.Bacteroidetes.Bacteroidia	5.57947	Tre	5.22321	0.00254786
Bacteria.Bacteroidetes.Bacteroidia.Bacteroidales.Prevotellaceae.Prevotella	3.08456			-
Bacteria.Firmicutes.Clostridia.Clostridiales.Eubacteriaceae.Anaerofustis	1.10712			-
Bacteria.Planctomycetes	1.76286			-
Bacteria.Firmicutes.Clostridia.Clostridiales.Ruminococcaceae.Subdoligranulum	1.528			-
Bacteria.Firmicutes.Erysipelotrichi.Erysipelotrichales.Erysipelotrichaceae.Anaerorhabdus	0.873559			-
Bacteria.Firmicutes.Clostridia.Clostridiales.Dehalobacteriaceae.Dehalobacterium	3.16564			-
Bacteria.Bacteroidetes.Bacteroidia.Bacteroidales._Odoribacteraceae_	3.44669			-
Bacteria.Bacteroidetes.Bacteroidia.Bacteroidales.Porphyromonadaceae.Macellibacteroides	1.3283			-
Bacteria.Proteobacteria.Alphaproteobacteria.Rhizobiales.Hyphomicrobiaceae	2.24761			-
Bacteria.Firmicutes.Bacilli.Lactobacillales	5.83749	NC	5.40654	0.00092798
Bacteria.Chloroflexi.Chloroflexi._Roseiflexales_._Kouleothrixaceae_	0.868648			-
Bacteria.Actinobacteria.Actinobacteria.Actinomycetales.Brevibacteriaceae	1.26065			-
Bacteria.Firmicutes.Bacilli.Lactobacillales.Lactobacillaceae	5.83606	NC	5.40597	0.00092798
Bacteria.Proteobacteria.Deltaproteobacteria.Desulfovibrionales.Desulfovibrionaceae	4.40834			-
Bacteria.Chloroflexi	2.04486			-
Bacteria.Actinobacteria.Actinobacteria.Actinomycetales.Dermabacteraceae.Helcobacillus	0.599407			-
Bacteria.Bacteroidetes.Bacteroidia.Bacteroidales.Rikenellaceae.Alistipes	3.26938			-
Bacteria.Proteobacteria.Betaproteobacteria.ASSO_13	2.47436	M	4.11353	0.00573131
Bacteria.Firmicutes.Clostridia.Clostridiales.Veillonellaceae	2.47205			-
Bacteria.Proteobacteria.Gammaproteobacteria.HOC36	1.00013			-
Bacteria.Firmicutes.Clostridia.Clostridiales._Tissierellaceae_	1.37804			-
Bacteria.Actinobacteria.Coriobacteriia.Coriobacteriales.Coriobacteriaceae.Atopobium	1.01785			-
Bacteria.Fusobacteria	1.81109			-
Bacteria.Firmicutes.Clostridia	5.3066			-
Bacteria.Firmicutes.Clostridia.Clostridiales.Lachnospiraceae.Coprococcus	2.58843			-
Bacteria.Verrucomicrobia.Verruco_5.LD1_PB3	0.705896			-
Bacteria.Synergistetes	1.75052	Tre	4.06411	0.0311224
Bacteria.Tenericutes.Mollicutes.Mycoplasmatales	1.3569			-
Bacteria.Firmicutes.Clostridia.Clostridiales.Clostridiaceae.Clostridium	3.49412			-
Bacteria.Actinobacteria.Coriobacteriia.Coriobacteriales.Coriobacteriaceae.Olsenella	2.4294			-
Bacteria.Tenericutes.Mollicutes.Mycoplasmatales.Mycoplasmataceae	1.3569			-
Bacteria.Proteobacteria.Epsilonproteobacteria.Campylobacterales.Campylobacteraceae.Campylobacter	1.16398			-
Bacteria.Acidobacteria	1.84983			-
Bacteria.Proteobacteria.Alphaproteobacteria.Rhizobiales.Hyphomicrobiaceae.Stappia	0.744117			-
Bacteria.Actinobacteria.Actinobacteria.Actinomycetales.Micrococcaceae.Rothia	1.4326			-
Bacteria.Synergistetes.Synergistia.Synergistales.Thermovirgaceae	1.75052			-
Bacteria.Tenericutes.Mollicutes.Mycoplasmatales.Mycoplasmataceae.Mycoplasma	1.3569			-
Bacteria.Firmicutes.Bacilli.Lactobacillales.Enterococcaceae	2.52688			-
Bacteria.Proteobacteria.Gammaproteobacteria.Alteromonadales.125ds10	0.564786			-
Bacteria.Proteobacteria.Gammaproteobacteria.Thiotrichales.Piscirickettsiaceae	1.25284			-
Bacteria.Verrucomicrobia.Verrucomicrobiae.Verrucomicrobiales	5.1861	Tre	4.86076	0.00147367
Bacteria.Deferribacteres.Deferribacteres.Deferribacterales.Deferribacteraceae.Mucispirillum	3.33088			-
Bacteria.Bacteroidetes.Sphingobacteriia.Sphingobacteriales	0.539205			-
Bacteria.Proteobacteria.Betaproteobacteria.Burkholderiales	3.02455			-
Bacteria.Firmicutes.Bacilli.Bacillales.Planococcaceae.Staphylococcus	1.21467			-
Bacteria.Proteobacteria.Betaproteobacteria.Burkholderiales.Alcaligenaceae.Sutterella	2.4882			-
Bacteria.Firmicutes.Clostridia.Clostridiales.Ruminococcaceae.Anaerotruncus	2.52147			-
Bacteria.Firmicutes.Erysipelotrichi.Erysipelotrichales.Erysipelotrichaceae._Eubacterium_	1.21346			-
Bacteria.Deferribacteres.Deferribacteres.Deferribacterales	3.33088			-
Bacteria.Proteobacteria.Gammaproteobacteria.Aeromonadales	1.18153			-
Bacteria.Firmicutes.Clostridia.Clostridiales.Ruminococcaceae.Gemmiger	2.41119			-
Bacteria.Planctomycetes.Planctomycetia.Gemmatales.Gemmataceae	0.599407			-
Bacteria.Bacteroidetes.Sphingobacteriia	0.539205			-
Bacteria.Firmicutes.Clostridia.Clostridiales.Veillonellaceae.Megasphaera	1.66011			-
Bacteria.Chloroflexi.Anaerolineae.GCA004	1.58697	M	4.54949	0.00193828
Bacteria.Bacteroidetes.Bacteroidia.Bacteroidales.Porphyromonadaceae	3.19077			-
Bacteria.Actinobacteria	4.40803	M	3.96564	0.0147354
Bacteria.Actinobacteria.Actinobacteria.Actinomycetales.Yaniellaceae.Yaniella	1.9098			-
Bacteria	6			-

## Sheet: Table3
Pathway level1	Pathway level2	abundance
Cellular Processes	Cell growth and death	619.684
Cellular Processes	Cell motility	628.785
Cellular Processes	Cellular community - eukaryotes	0.000290458
Cellular Processes	Cellular community - prokaryotes	65.6311
Cellular Processes	Transport and catabolism	69.9821
Environmental Information Processing	Membrane transport	951.098
Environmental Information Processing	Signaling molecules and interaction	2.57264e-06
Environmental Information Processing	Signal transduction	129.773
Genetic Information Processing	Folding, sorting and degradation	1273.38
Genetic Information Processing	Replication and repair	2645.19
Genetic Information Processing	Transcription	348.332
Genetic Information Processing	Translation	1478.33
Human Diseases	Cardiovascular diseases	0.0130849
Human Diseases	Immune diseases	0.000351972
Human Diseases	Infectious diseases	103.855
Human Diseases	Neurodegenerative diseases	1.39295
Metabolism	Amino acid metabolism	3819.77
Metabolism	Biosynthesis of other secondary metabolites	655.964
Metabolism	Carbohydrate metabolism	5423.47
Metabolism	Energy metabolism	1753.65
Metabolism	Glycan biosynthesis and metabolism	1425.05
Metabolism	Lipid metabolism	2902.78
Metabolism	Metabolism of cofactors and vitamins	3832.18
Metabolism	Metabolism of other amino acids	2880.1
Metabolism	Metabolism of terpenoids and polyketides	3292.07
Metabolism	Nucleotide metabolism	870.631
Metabolism	Xenobiotics biodegradation and metabolism	1429.21
Organismal Systems	Digestive system	3.8067
Organismal Systems	Endocrine system	23.4777
Organismal Systems	Environmental adaptation	68.4548
Organismal Systems	Excretory system	0.000519393
Organismal Systems	Immune system	15.5285
