# Supplementary material for: Exploring the multifaceted therapeutic mechanism of Schisanlactone E (XTS) in APP/PS1 mouse model of Alzheimer’s disease through multi-omics analysis
Source: Front Microbiol. 2024 Jul 9;15:1440564. doi: 10.3389/fmicb.2024.1440564 (PMC11263214; doi:10.3389/fmicb.2024.1440564)
Supplement: Supplementary file 3 [file Table_3.XLSX]

## Sheet: Table1
name	ID	mz	rt	ppm	formula	KEGG	M_Mean	M_Median	M_RSD	NC_Mean	NC_Median	NC_RSD	FC	log2FC	P.value	-log10(P.value)	FDR	VIP	posneg
N-Methyl-2-pyrrolidinone	M100T327	100.076	327.2	0.759426	C5H9NO	C11118	3.54822e+07	1.91877e+07	106.35	2.25591e+07	1.72611e+07	82.81	1.57	0.65	0.56045	0.25	0.814964	0.630899	pos
Triethylamine	M101T110	101.06	110.3	1.19993	C6H15N	C14691	1.3202e+08	2.99835e+07	129.46	1.67356e+08	4.87045e+07	117.18	0.79	-0.34	0.82009	0.09	0.939293	0.272734	pos
5-Valerolactone	M101T305	101.06	304.9	1.227	C5H8O2	C02240	1.52729e+06	1.05991e+06	72.54	1.2533e+06	1.00113e+06	76.91	1.22	0.29	0.595155	0.23	0.834013	0.6936	pos
Isovaleric acid	M102T105	102.128	104.7	1.12138	C5H10O2	C08262	8.84785e+06	4.72124e+06	89.71	6.30594e+06	4.12758e+06	79.15	1.4	0.49	0.526711	0.28	0.794644	0.697981	pos
Valeric acid	M102T137	102.055	137.2	0.593037	C5H10O2	C00803	3.59089e+07	3.69432e+07	9.72	3.46508e+07	3.58954e+07	15.23	1.04	0.05	0.462387	0.33	0.751962	0.595188	pos
1-Aminocyclopropanecarboxylic acid	M102T85	102.055	84.8	0.0071802	C4H7NO2	C01234	1.33851e+08	1.40482e+08	17.19	1.26784e+08	1.34911e+08	27.85	1.06	0.08	0.321727	0.49	0.642026	0.654571	pos
2-Hydroxybutyric acid	M104T118	104.053	118.5	4.69817	C4H8O3	C05984	3.98306e+07	3.59687e+07	52.85	3.44272e+07	3.48807e+07	58.4	1.16	0.21	0.667254	0.18	0.875297	0.915357	pos
gamma-Aminobutyric acid	M104T82	104.107	81.6	4.64646	C4H9NO2	C00334	1.66776e+09	1.38383e+09	63.9	1.19401e+09	1.0373e+09	51.07	1.4	0.48	0.402547	0.4	0.707888	0.886805	pos
Dimethylglycine	M104T90	104.07	90.4	2.65205	C4H9NO2	C01026	3.83752e+08	2.96606e+08	73.45	2.06344e+08	1.55838e+08	55.3	1.86	0.9	0.0201601	1.7	0.156989	1.68318	pos
m-Cresol	M109T544	109.101	544.2	2.41352	C7H8O	C01467	4.64559e+06	4.67746e+06	16.69	4.43895e+06	4.29939e+06	19.07	1.05	0.07	0.56045	0.25	0.814964	0.236541	pos
Histamine	M112T69	112.087	69.2	0.21412	C5H9N3	C00388	2.20239e+07	1.04122e+07	105.17	6.70573e+07	1.63138e+07	147.91	0.33	-1.61	0.494013	0.31	0.773505	0.684652	pos
Pyrrole-2-carboxylic acid	M112T750	111.522	750.3	27.214	C5H5NO2	C05942	6.5201e+07	4.74007e+07	102.35	4.7589e+07	2.19389e+07	100.5	1.37	0.45	0.251953	0.6	0.574901	0.764633	pos
Cytosine	M112T97_1	112.05	97.3	0.678266	C4H5N3O	C00380	1.04853e+08	9.35565e+07	45.01	9.46494e+07	9.59948e+07	54.35	1.11	0.15	0.431892	0.36	0.732471	0.378322	pos
Uracil	M113T135	113.034	135.1	6.32891	C4H4N2O2	C00106	3.78688e+07	4.10915e+07	28.53	3.80324e+07	4.27604e+07	35.64	1	-0.01	0.899475	0.05	0.96959	0.441942	pos
Creatinine	M114T87	114.066	86.9	4.17303	C4H7N3O	C00791	6.7331e+08	3.04653e+07	252.67	1.39056e+09	3.43466e+07	194.02	0.48	-1.05	0.431892	0.36	0.732471	0.536764	pos
Dihydrouracil	M115T85	115.087	85.1	29.423	C4H6N2O2	C00429	7.63797e+06	6.25199e+06	59.79	8.13845e+06	8.29527e+06	54.41	0.94	-0.09	0.595155	0.23	0.834013	0.173823	pos
L-Proline	M116T107	116.07	106.9	2.37787	C5H9NO2	C00148	1.08117e+08	9.21495e+07	58.24	7.03136e+07	6.77986e+07	44.56	1.54	0.62	0.144784	0.84	0.440513	1.46265	pos
Deoxyribose	M117T233	117.055	233.3	2.1667	C5H10O4	C01801	2.07689e+07	1.83472e+07	61.41	1.90999e+07	1.63897e+07	59.53	1.09	0.12	0.82009	0.09	0.939293	0.123434	pos
Betaine	M118T392	118.065	391.7	26.5452	C5H11NO2	C00719	2.22924e+07	2.18882e+07	8.91	2.13063e+07	2.0861e+07	8.81	1.05	0.07	0.231155	0.64	0.553118	1.00332	pos
2-Methylserine	M119T173	119.049	173	1.48285	C4H9NO3	C02115	5.48524e+07	4.9474e+07	46.03	4.63654e+07	4.26605e+07	49.52	1.18	0.24	0.431892	0.36	0.732471	0.962641	pos
5-Hydroxypentanoic acid	M119T392	119.073	392	22.8767	C5H10O3	C02804	1.02747e+07	1.02701e+07	5.77	1.00924e+07	1.01652e+07	5.06	1.02	0.03	0.667254	0.18	0.875297	0.351455	pos
L-Homoserine	M120T154	120.066	153.6	0	C4H9NO3	C00263	1.50519e+07	1.31363e+07	54.92	1.32031e+07	1.03204e+07	52.2	1.14	0.19	0.667254	0.18	0.875297	0.70782	pos
L-Allothreonine	M120T197	120.066	196.6	0.832878	C4H9NO3	C05519	4.54861e+07	3.26832e+07	113.24	4.07304e+07	3.05075e+07	102.61	1.12	0.16	0.82009	0.09	0.939293	0.351461	pos
L-Threonine	M120T84	120.065	84	3.13163	C4H9NO3	C00188	8.31842e+08	8.45876e+08	43.35	5.9023e+08	6.03875e+08	37.38	1.41	0.5	0.211556	0.67	0.529057	1.4688	pos
Purine	M121T169	121.051	169.3	0	C5H4N4	C15587	2.27256e+06	1.83965e+06	66.15	2.44719e+06	1.58184e+06	97.04	0.93	-0.11	0.78101	0.11	0.924314	0.133811	pos
Tyrosol	M121T195	121.065	195	1.16126	C8H10O2	C06044	8.02868e+06	6.52667e+06	79.48	2.30877e+07	9.19174e+06	160.87	0.35	-1.52	0.231155	0.64	0.553118	0.971976	pos
N,N-Dimethylaniline	M122T400	122.097	399.6	0.819024	C8H11N	C02846	1.44407e+07	1.43211e+07	54.92	1.56614e+07	1.60781e+07	21.86	0.92	-0.12	0.321727	0.49	0.642026	0.831014	pos
4-Hydroxybenzaldehyde	M123T173	123.044	173	2.6332	C7H6O2	C00633	7.00822e+07	6.90748e+07	88.9	8.79578e+07	1.05605e+08	56.02	0.8	-0.33	0.211556	0.67	0.529057	0.572293	pos
Niacinamide	M123T97	123.055	97.4	0.195034	C6H6N2O	C00153	4.21938e+06	4.20519e+06	35.14	4.24134e+06	3.26503e+06	52.4	0.99	-0.01	0.595155	0.23	0.834013	0.0879049	pos
Taurine	M126T87	126.022	87	0.190443	C2H7NO3S	C00245	1.3316e+09	1.35371e+09	36.71	1.109e+09	1.00809e+09	36.82	1.2	0.26	0.231155	0.64	0.553118	0.722911	pos
Thymine	M127T237	127.05	237.4	0.975991	C5H6N2O2	C00178	6.57723e+07	6.503e+07	13.9	6.51955e+07	6.91834e+07	18.8	1.01	0.01	0.742446	0.13	0.909466	0.306872	pos
Triacetate lactone	M127T94	127.039	93.7	0.000774533	C6H6O3	C02752	6.74855e+07	6.97531e+07	19.05	7.23521e+07	7.13556e+07	15.26	0.93	-0.1	0.273981	0.56	0.596501	0.663153	pos
Dihydrothymine	M128T98	128.071	98.2	0.00877035	C5H8N2O2	C00906	2.88406e+07	2.81227e+07	20.27	2.85053e+07	2.79983e+07	9.61	1.01	0.02	0.93959	0.03	0.983023	0.0252611	pos
L-Lysine 1,6-lactam	M129T187	129.102	187.2	0.588681	C6H12N2O	C02837	471249	460567	43.16	466487	416599	45.27	1.01	0.01	0.979843	0.01	0.994463	0.181421	pos
1,1-Dimethylbiguanide	M129T72	129.102	72.3	0.144288	C4H11N5	C07151	6.50523e+06	6.90133e+06	19.57	5.92389e+06	6.5248e+06	31	1.1	0.14	0.347446	0.46	0.663166	0.829322	pos
Heptanoic acid	M130T120	130.097	120.5	14.6044	C7H14O2	C17714	2.22891e+07	1.90279e+07	63.69	2.18605e+07	2.05074e+07	53.96	1.02	0.03	0.704507	0.15	0.891992	0.282892	pos
Isoquinoline	M130T587	130.065	587.3	0.184523	C9H7N	C06323	1.55392e+06	1.59185e+06	15.62	1.62181e+06	1.64292e+06	14.11	0.96	-0.06	0.462387	0.33	0.751962	0.469972	pos
Mesaconate	M130T68_2	130.017	67.7	0.000563327	C5H6O4	C01732	6.211e+07	4.96536e+07	54.89	6.11182e+07	5.34194e+07	57.21	1.02	0.02	0.979843	0.01	0.994463	0.178786	pos
N4-Acetylaminobutanal	M130T72	130.085	72.3	5.96527	C6H11NO2	C05936	1.66843e+08	1.80758e+08	33.66	1.4817e+08	1.39099e+08	50.02	1.13	0.17	0.462387	0.33	0.751962	0.477868	pos
Pipecolic acid	M130T96	130.085	96.3	5.96531	C6H11NO2	C00408	3.52414e+07	3.21429e+07	77.19	7.12236e+07	2.45923e+07	111.74	0.49	-1.02	0.56045	0.25	0.814964	0.43121	pos
Beta-Leucine	M131T72_1	131.09	72.3	0.0462103	C6H13NO2	C02486	8.52865e+06	7.03678e+06	73.98	8.43019e+06	8.14032e+06	51.39	1.01	0.02	0.704507	0.15	0.891992	0.137671	pos
Agmatine	M131T72_2	131.129	72.5	0	C5H14N4	C00179	2.42405e+08	2.38279e+08	30.57	2.34943e+08	1.9871e+08	37.41	1.03	0.05	0.742446	0.13	0.909466	0.123501	pos
L-Glutamic gamma-semialdehyde	M131T85_2	131.053	84.6	0.00176976	C5H9NO3	C01165	6.44833e+07	6.78724e+07	55.76	8.25576e+07	8.77727e+07	27.23	0.78	-0.36	0.0756907	1.12	0.312497	1.09347	pos
L-Leucine	M132T191	132.066	191	4.99925	C6H13NO2	C00123	3.15743e+07	2.6962e+07	47.91	2.98303e+07	3.22346e+07	57.34	1.06	0.08	0.899475	0.05	0.96959	0.63178	pos
cis-4-Hydroxy-L-proline	M132T207	132.101	207.4	7.03031	C5H9NO3	C01015	9.90101e+10	1.10291e+11	54.35	1.33076e+11	1.43188e+11	59.83	0.74	-0.43	0.193151	0.71	0.505852	0.511513	pos
cis-4-Hydroxy-D-proline	M132T55	131.973	55.5	7.95597	C5H9NO3	C03440	7.44376e+06	1.02921e+07	68.4	1.81769e+07	1.04573e+07	84.5	0.41	-1.29	0.193151	0.71	0.505852	1.52292	pos
(R)-Pantolactone	M132T770	131.534	770.3	0.00111366	C6H10O3	C01012	4.6298e+06	4.77767e+06	89.59	5.82363e+06	5.44343e+06	60.51	0.8	-0.33	0.321727	0.49	0.642026	0.517526	pos
5-Aminolevulinic acid	M132T84	132.065	83.7	0.575472	C5H9NO3	C00430	3.37771e+07	3.23318e+07	29.3	3.28555e+07	3.32953e+07	27	1.03	0.04	0.899475	0.05	0.96959	0.00201611	pos
Creatine	M132T90	132.077	90.1	0	C4H9N3O2	C00300	2.17831e+10	2.24929e+10	17.97	2.31616e+10	2.37849e+10	19.14	0.94	-0.09	0.402547	0.4	0.707888	0.637383	pos
Aminocaproic acid	M132T92	132.102	92	0.575314	C6H13NO2	C02378	1.64093e+08	1.6665e+08	66.84	7.70744e+07	4.67789e+07	102.22	2.13	1.09	0.014847	1.83	0.13102	1.54497	pos
5,6-Dihydro-5-fluorouracil	M133T137	133.032	137.2	0.00680574	C4H5FN2O2	C16630	1.11381e+09	1.00014e+09	51.95	9.73107e+08	9.26386e+08	52.05	1.14	0.19	0.667254	0.18	0.875297	0.78356	pos
L-Asparagine	M133T82	133.06	81.7	6.43394	C4H8N2O3	C00152	5.24693e+07	5.02807e+07	37.62	4.1708e+07	4.62482e+07	47.18	1.26	0.33	0.251953	0.6	0.574901	1.04793	pos
L-Aspartic acid	M134T83	134.045	82.8	0.817945	C4H7NO4	C00049	8.69048e+08	4.16577e+08	146.9	2.12521e+09	1.48221e+09	103.28	0.41	-1.29	0.667254	0.18	0.875297	0.547819	pos
Isochavicol	M134T87	134.081	87.3	0.820951	C9H10O	C20464	2.84026e+07	2.44875e+07	53.9	1.7201e+07	1.51343e+07	46.01	1.65	0.72	0.0406894	1.39	0.226064	1.68994	pos
Perillyl alcohol	M135T482	135.117	482.1	3.7005	C10H16O	C02452	381905	204792	91.98	664675	916387	73.6	0.57	-0.8	0.321727	0.49	0.642026	0.62958	pos
Chavicol	M135T733	135.08	733	0	C9H10O	C16930	7.02694e+06	6.76792e+06	31.36	8.65044e+06	8.52069e+06	24.52	0.81	-0.3	0.0595956	1.22	0.27592	1.24491	pos
2-Phenylacetamide	M136T173	136.076	173.1	0.809049	C8H9NO	C02505	2.76233e+08	2.41878e+08	63.52	2.8884e+08	2.41096e+08	56.13	0.96	-0.06	0.595155	0.23	0.834013	0.149912	pos
allopurinol	M137T102	137.046	102.2	0.000164142	C5H4N4O	C06816	1.09587e+06	1.00803e+06	44.11	925682	913520	45.97	1.18	0.24	0.526711	0.28	0.794644	0.955587	pos
Hypoxanthine	M137T258	137.046	257.9	0.0966976	C5H4N4O	C00262	5.93935e+09	6.59512e+09	37.18	6.10702e+09	6.23674e+09	36.13	0.97	-0.04	0.78101	0.11	0.924314	0.147313	pos
Phenelzine	M137T305	137.107	304.8	0.729355	C8H12N2	C07430	3.60384e+06	1.36011e+06	136.22	5.45224e+06	4.97081e+06	93.95	0.66	-0.6	0.251953	0.6	0.574901	0.96113	pos
Tyramine	M138T195	138.091	194.6	0.0577601	C8H11NO	C00483	5.63412e+06	4.48743e+06	55.43	7.88304e+06	6.34181e+06	75.11	0.71	-0.48	0.595155	0.23	0.834013	0.389266	pos
Trigonelline	M138T370	138.055	370.3	1.62254	C7H7NO2	C01004	5.72513e+06	4.79547e+06	57.45	5.0639e+06	4.17996e+06	55.11	1.13	0.18	0.82009	0.09	0.939293	0.0393285	pos
p-Aminobenzoic acid	M138T430	138.055	429.9	0.216155	C7H7NO2	C00568	1.01449e+06	666917	74.73	595634	558311	66.51	1.7	0.77	0.231155	0.64	0.553118	0.932437	pos
4-Hydroxybenzoic acid	M138T94	138.055	94.2	3.12417	C7H6O3	C00156	4.94077e+07	4.43817e+07	45.8	4.09813e+07	3.74183e+07	37.01	1.21	0.27	0.431892	0.36	0.732471	0.451652	pos
Isophorone	M139T700	139.112	700.4	0.172523	C9H14O	C14743	1.24839e+07	1.3364e+07	22.87	1.24127e+07	1.28141e+07	23.96	1.01	0.01	0.979843	0.01	0.994463	0.207973	pos
Acetylphosphate	M140T395	139.982	395.3	1.14977	C2H5O5P	C00227	2.58211e+08	2.41376e+08	24.62	2.29475e+08	2.57895e+08	30.09	1.13	0.17	0.494013	0.31	0.773505	0.970185	pos
O-Phosphoethanolamine	M142T130	141.958	130	1.26234	C2H8NO4P	C00346	1.10542e+08	1.05982e+08	49.15	1.18638e+08	1.2402e+08	43.01	0.93	-0.1	0.82009	0.09	0.939293	0.290014	pos
5-Methylbarbiturate	M142T68_1	142.035	67.8	21.8257	C5H6N2O3	C05281	2.96872e+07	3.15363e+07	36.48	2.47553e+07	2.5959e+07	32.18	1.2	0.26	0.144784	0.84	0.440513	0.536585	pos
4-Guanidinobutanamide	M144T134	144.102	133.7	4.8577	C5H12N4O	C03078	1.7989e+06	965895	127.94	2.34162e+06	2.06543e+06	97.11	0.77	-0.38	0.0595956	1.22	0.27592	0.527452	pos
2-Naphthylamine	M144T592	144.081	591.8	1.55468	C10H9N	C02227	5.59738e+06	5.93983e+06	59.85	5.67893e+06	3.92082e+06	71.83	0.99	-0.02	0.82009	0.09	0.939293	0.323673	pos
4-Guanidinobutanoic acid	M146T134_1	146.093	134.2	0.848777	C5H11N3O2	C01035	1.29133e+06	1.22879e+06	64.61	1.92822e+06	1.8984e+06	58.66	0.67	-0.58	0.144784	0.84	0.440513	1.04527	pos
8-Hydroxyquinoline	M146T513	146.06	512.6	2.21826	C9H7NO	C19434	6.71691e+06	398295	221.53	3.45249e+07	6.53797e+06	153.39	0.19	-2.36	0.0672657	1.17	0.295041	1.24514	pos
2-Dehydropantoate	M146T570	146.06	569.8	0.0267643	C6H10O4	C00966	8.99055e+07	8.09702e+07	60.5	5.90536e+07	6.2354e+07	46.88	1.52	0.61	0.175903	0.75	0.486927	0.60091	pos
Spermidine	M146T66	146.165	65.9	0.0367342	C7H19N3	C00315	2.32908e+08	2.3511e+08	33.44	2.91495e+08	2.78868e+08	14.92	0.8	-0.32	0.0310434	1.51	0.197099	1.39785	pos
Acetylcholine	M146T90_2	146.117	90.5	3.42191	C7H16NO2	C01996	1.54916e+08	1.79593e+08	40.1	1.50922e+08	1.69022e+08	34.59	1.03	0.04	0.82009	0.09	0.939293	0.11077	pos
4-Hydroxycinnamic acid	M147T173	147.044	173.1	28.7941	C9H8O3	C00811	1.94443e+08	1.94928e+08	42.87	2.61672e+08	1.96023e+08	86.61	0.74	-0.43	0.630785	0.2	0.853986	0.0882339	pos
Jasmone	M147T560	147.116	560.3	25.3813	C11H16O	C08490	1.34357e+06	1.281e+06	84.19	2.11669e+06	2.50444e+06	60.58	0.63	-0.66	0.0950116	1.02	0.351551	0.973086	pos
L-Lysine	M147T83	147.076	83.4	8.83481	C6H14N2O2	C00047	8.58967e+09	4.56572e+09	106.74	6.39121e+09	3.06919e+09	125.85	1.34	0.43	0.82009	0.09	0.939293	0.0974972	pos
3-Methyloxindole	M148T564	148.076	564.4	1.51274	C9H9NO	C02366	2.26812e+06	2.40947e+06	17.99	2.19959e+06	2.37685e+06	28.18	1.03	0.04	0.431892	0.36	0.732471	0.585306	pos
L-Glutamic acid	M148T85	148.06	85.1	0.121526	C5H9NO4	C00025	2.47764e+09	2.75193e+08	257.92	1.05867e+10	3.79878e+09	131.91	0.23	-2.1	0.130844	0.88	0.415899	0.69121	pos
D-Arabinose	M150T82_2	150.076	81.6	0.489824	C5H10O5	C00216	1.11977e+07	1.10143e+07	16.16	1.27688e+07	1.2716e+07	11.76	0.88	-0.19	0.014847	1.83	0.13102	1.44689	pos
D-Ribose	M151T137	151.062	137.3	0.203799	C5H10O5	C00121	1.21928e+08	1.13145e+08	71.17	1.18629e+08	130067893	48.13	1.03	0.04	0.859616	0.07	0.954337	0.221073	pos
Acetaminophen	M151T242	151.062	242	11.2537	C8H9NO2	C06804	1.51274e+07	1.47322e+07	53.67	1.52565e+07	1.67274e+07	48.86	0.99	-0.01	0.979843	0.01	0.994463	0.0230676	pos
Guanine	M152T134	152.056	134.2	2.47277	C5H5N5O	C00242	3.34648e+07	3.42837e+07	41.1	2.19334e+07	1.87677e+07	91.12	1.53	0.61	0.130844	0.88	0.415899	1.40127	pos
3,4-Dihydroxyphenylglycol	M153T134	153.06	134.2	28.747	C8H10O4	C05576	1.6028e+06	1.48067e+06	25.06	2.04079e+06	2.04444e+06	29.59	0.79	-0.35	0.0310434	1.51	0.197099	1.52391	pos
FAPy-adenine	M153T245	153.066	244.6	0.0940884	C5H7N5O	C06502	2.62329e+07	2.84171e+07	18.79	2.54371e+07	2.73171e+07	28.54	1.03	0.04	0.402547	0.4	0.707888	0.582594	pos
Propylthiouracil	M153T273	153.041	273.2	21.3407	C7H10N2OS	C07569	6.21178e+07	4.93396e+07	69.14	4.9799e+07	3.33812e+07	86.29	1.25	0.32	0.374396	0.43	0.684399	0.3401	pos
3,4-Dihydroxyphenylacetaldehyde	M153T519	153.055	519.2	1.46353	C8H8O3	C04043	4.61534e+06	4.88836e+06	19.61	5.02028e+06	5.36267e+06	18.23	0.92	-0.12	0.231155	0.64	0.553118	0.804909	pos
3-Amino-4-hydroxybenzoate	M154T244	154.05	244.3	0.700632	C7H7NO3	C12115	8.48061e+06	8.49763e+06	3.6	8.41356e+06	8.42654e+06	3.73	1.01	0.01	0.704507	0.15	0.891992	0.111223	pos
N-Acetylhistamine	M154T98	154.097	97.5	0.493195	C7H11N3O	C05135	2.78379e+07	2.68916e+07	52.48	3.03541e+07	3.48394e+07	55.16	0.92	-0.12	0.56045	0.25	0.814964	0.0724545	pos
2,3-Butanediol	M155T56_2	154.989	56.1	8.89424	C4H10O2S2	C00265	1.33055e+08	1.40444e+08	41.56	1.0169e+08	9.1683e+07	49.53	1.31	0.39	0.106	0.97	0.373643	0.859296	pos
(3S,5S)-Carbapenam-3-carboxylic acid	M155T563	155.06	563.4	11.6084	C7H9NO3	C17367	3.26282e+06	1.46162e+06	101.74	4.52091e+06	3.0758e+06	70.39	0.72	-0.47	0.231155	0.64	0.553118	1.12908	pos
Imidazol-5-yl-pyruvate	M155T82	155.043	82	0.00600223	C6H6N2O3	C03277	6.68271e+06	6.92871e+06	33.19	5.87764e+06	5.58603e+06	53.29	1.14	0.19	0.630785	0.2	0.853986	0.686788	pos
Scopoline	M156T398	156.102	398.2	0.023362	C8H13NO2	C10866	2.48813e+06	2.56706e+06	53.27	1.87507e+06	1.08622e+06	70.21	1.33	0.41	0.321727	0.49	0.642026	0.907623	pos
4-Imidazolone-5-propionic acid	M156T68_2	156.05	67.8	19.2245	C6H8N2O3	C03680	2.01433e+07	2.01763e+07	3.8	1.98945e+07	1.99967e+07	3.77	1.01	0.02	0.431892	0.36	0.732471	0.283657	pos
Pelargonic acid	M158T752	158.154	752.5	0.759763	C9H18O2	C01601	2.37466e+08	1.80501e+08	69.43	2.66972e+08	2.85673e+08	63.51	0.89	-0.17	0.526711	0.28	0.794644	0.153632	pos
Ascorbate	M159T144_1	159.028	143.9	19.0784	C6H8O6	C00072	1.41605e+07	1.52519e+07	54.98	9.149e+06	1.029e+07	77.85	1.55	0.63	0.0950116	1.02	0.351551	1.00522	pos
4,5-Dihydroorotic acid	M159T197	158.962	197.4	2.43985	C5H6N2O4	C00337	2.47351e+08	2.79744e+08	53.27	2.99651e+08	2.75548e+08	48.64	0.83	-0.28	0.859616	0.07	0.954337	0.960772	pos
1,5-Naphthalenediamine	M159T389	159.091	388.6	1.10628	C10H10N2	C19463	1.40998e+07	1.24078e+07	84.56	7.50412e+06	5.93411e+06	69.78	1.88	0.91	0.106	0.97	0.373643	1.17317	pos
D-Alanyl-D-alanine	M160T244	160.097	244	0.869203	C6H12N2O3	C00993	3.21405e+07	2.71579e+07	45.47	1.75468e+07	1.75401e+07	30.34	1.83	0.87	0.00448016	2.35	0.0605567	1.90175	pos
Indoleacetaldehyde	M160T389	160.076	388.6	1.31245	C10H9NO	C00637	9.50211e+06	9.76883e+06	24.11	8.08757e+06	7.9089e+06	28.42	1.17	0.23	0.0849271	1.07	0.332314	0.976477	pos
Tryptamine	M161T415	161.107	414.8	0.0186882	C10H12N2	C00398	1.38334e+07	1.47118e+07	69.99	1.18516e+07	7.5712e+06	87.48	1.17	0.22	0.82009	0.09	0.939293	0.122649	pos
4-Hydroxy-2-quinolone	M162T430	162.055	429.9	0.468977	C9H7NO2	C16716	4.0864e+08	3.73532e+08	45.49	5.69286e+08	5.55837e+08	33.5	0.72	-0.48	0.0310434	1.51	0.197099	1.54157	pos
Hippuric acid	M162T508	162.055	508.2	25.5099	C9H9NO3	C01586	4.36287e+06	3.51211e+06	100.98	3.92658e+06	3.84317e+06	83.17	1.11	0.15	0.82009	0.09	0.939293	0.380478	pos
Indole-3-carboxylic acid	M162T519	162.055	519.3	0.196289	C9H7NO2	C19837	1.58673e+06	1.73852e+06	45.1	1.11566e+06	1.23929e+06	45.14	1.42	0.51	0.0269764	1.57	0.184796	0.104111	pos
Tryptophanol	M162T592	162.091	591.7	0.405111	C10H11NO	C00955	2.81658e+07	2.36389e+07	68.92	4.61355e+07	4.94771e+07	38.85	0.61	-0.71	0.0269764	1.57	0.184796	1.48866	pos
beta-D-Glucosamine	M162T81	162.076	80.7	24.8896	C6H13NO5	C08349	2.312e+08	2.28649e+08	36.55	1.63335e+08	1.35963e+08	54.7	1.42	0.5	0.0310434	1.51	0.197099	1.44285	pos
Aminoadipic acid	M162T97_1	162.076	97.4	0.468916	C6H11NO4	C00956	9.71851e+07	8.74052e+07	69.49	1.10328e+08	7.56725e+07	73.07	0.88	-0.18	0.704507	0.15	0.891992	0.70688	pos
Nicotine	M163T143	163.123	143	1.07894	C10H14N2	C00745	1.42651e+07	1.35063e+07	28.25	1.8046e+07	1.7786e+07	25.58	0.79	-0.34	0.0310434	1.51	0.197099	1.37667	pos
Acetylcysteine	M163T476	163	476.4	12.473	C5H9NO3S	C06809	1.33378e+07	2.62215e+06	167.35	7.17324e+07	2.71961e+07	138.56	0.19	-2.43	0.0672657	1.17	0.295041	1.22394	pos
2-Deoxystreptamine	M163T493	163.112	493.1	0.00311891	C6H14N2O3	C02627	3.51841e+06	4.09602e+06	54.04	3.34735e+06	3.66804e+06	56.74	1.05	0.07	0.78101	0.11	0.924314	0.0257978	pos
Caffeic acid	M163T558_1	163.146	558.3	25.5354	C9H8O4	C01197	1.04136e+07	1.08457e+07	25.45	1.0868e+07	1.09833e+07	33.94	0.96	-0.06	0.82009	0.09	0.939293	0.206206	pos
Pterin	M163T697	163.039	696.9	0.828235	C6H5N5O	C00715	1.00513e+07	7.96311e+06	103.8	8.80275e+06	8.83832e+06	89.54	1.14	0.19	0.78101	0.11	0.924314	0.371861	pos
S-Methyl-L-methionine	M164T317	164.075	317.2	0	C6H14NO2S	C03172	4.8236e+06	1.99104e+06	99.5	3.05518e+06	582315	116.93	1.58	0.66	0.273981	0.56	0.596501	0.598975	pos
3,4-Dihydroxyphenylpropanoate	M165T173	165.055	173	26.8638	C9H10O4	C10447	1.27702e+09	1315959537	16.82	1.40248e+09	1.50764e+09	17.87	0.91	-0.14	0.193151	0.71	0.505852	0.96303	pos
Hydroxyphenyllactic acid	M165T412_1	165.055	412.4	26.2579	C9H10O4	C03672	1.74095e+07	1.92507e+07	25.59	1.76647e+07	2.0487e+07	35.68	0.99	-0.02	0.347446	0.46	0.663166	0.0145212	pos
7-Methylguanine	M166T144	166.072	143.6	0.23865	C6H7N5O	C02242	2.40312e+08	2.72225e+08	43.72	2.34796e+08	2.3756e+08	42.73	1.02	0.03	0.82009	0.09	0.939293	0.142678	pos
Hordenine	M166T146	166.121	145.7	11.4375	C10H15NO	C06199	2.53992e+07	2.23666e+07	34.23	2.2631e+07	2.0647e+07	38.18	1.12	0.17	0.402547	0.4	0.707888	0.819818	pos
L-Arabinonate	M166T273	166.05	273.2	12.0446	C5H10O6	C00545	9.37929e+06	8300887	58.09	6.14946e+06	5.85552e+06	57.2	1.53	0.61	0.0595956	1.22	0.27592	1.08193	pos
L-beta-Phenylalanine	M166T385	166.086	385.1	0.457593	C9H11NO2	C20487	1.32029e+07	1.02098e+07	52.05	1.42279e+07	1.42599e+07	34.96	0.93	-0.11	0.462387	0.33	0.751962	0.568019	pos
D-beta-Phenylalanine	M166T485	166.086	484.9	0.457593	C9H11NO2	C20488	3.95506e+06	4.16163e+06	34.68	5.20581e+06	4.36941e+06	57.9	0.76	-0.4	0.347446	0.46	0.663166	0.903434	pos
L-Methionine S-oxide	M166T87	166.053	86.6	2.26434	C5H11NO3S	C02989	3.63612e+07	3.03792e+07	52.39	3.04307e+07	2.88411e+07	49.06	1.19	0.26	0.494013	0.31	0.773505	0.923782	pos
Tropate	M167T325	167.056	324.8	0.974738	C9H10O3	C01456	9.13898e+06	4.78408e+06	111.1	9.57562e+06	5.91296e+06	89.13	0.95	-0.07	0.979843	0.01	0.994463	0.203716	pos
3-(2-Hydroxyphenyl)propanoic acid	M167T814	167.07	814.4	0.0196243	C9H10O3	C01198	1.17927e+08	3.29134e+07	247.45	1.71514e+07	7.3908e+06	140.57	6.88	2.78	0.0201601	1.7	0.156989	1.48814	pos
D-synephrine	M168T328	168.091	328.4	2.26984	C9H13NO2	C01869	1.91466e+07	2.05129e+07	18.51	1.82822e+07	1.94787e+07	28.08	1.05	0.07	0.211556	0.67	0.529057	0.624692	pos
Pyridoxamine	M169T346	169.097	345.5	0.000721893	C8H12N2O2	C00534	4.85778e+07	4.50062e+07	32.28	5.66951e+07	5.24903e+07	64.76	0.86	-0.22	0.667254	0.18	0.875297	0.208092	pos
(R)-4-Hydroxymandelate	M169T83	169.058	82.6	0.299845	C8H8O4	C05343	9.40396e+07	7.52141e+07	61.98	1.17901e+08	1.24037e+08	68.7	0.8	-0.33	0.494013	0.31	0.773505	0.431243	pos
Pyridoxine	M170T146	170.081	146.1	0.145608	C8H11NO3	C00314	5.82366e+07	6.13538e+07	17.37	6.20886e+07	6.34391e+07	15.95	0.94	-0.09	0.374396	0.43	0.684399	0.506458	pos
8-Amino-7-oxononanoate	M170T480	170.118	480.4	26.6521	C9H17NO3	C01092	1.25745e+07	1.3354e+07	43.95	1.80632e+07	1.77898e+07	55.12	0.7	-0.52	0.0950116	1.02	0.351551	0.552463	pos
7,8-Diaminononanoate	M171T135	171.149	135.3	25.9072	C9H20N2O2	C01037	9.64154e+06	8.15913e+06	62.41	1.17213e+07	1.01805e+07	67.79	0.82	-0.28	0.374396	0.43	0.684399	0.253546	pos
Tetrahydrodipicolinate	M172T310	172.06	309.9	0.141229	C7H9NO4	C03972	1.03821e+07	8.86652e+06	74.89	1.84513e+07	6.12989e+06	145.97	0.56	-0.83	0.667254	0.18	0.875297	0.205911	pos
Gabapentin	M172T511	172.133	511.4	0.0445353	C9H17NO2	C07018	2.8629e+07	2.61277e+07	55.83	6.25469e+07	4.55951e+07	98.75	0.46	-1.13	0.193151	0.71	0.505852	0.902707	pos
3-Dehydroshikimate	M173T145	172.977	145.3	1.35213	C7H8O5	C02637	1.134e+07	9.45865e+06	58.56	1.16721e+07	1.15339e+07	52.87	0.97	-0.04	0.742446	0.13	0.909466	0.20791	pos
Quinaldic acid	M173T322	173.165	321.6	0.535269	C10H7NO2	C06325	8.62128e+06	7.92816e+06	32.04	7.79681e+06	6.91252e+06	38.91	1.11	0.15	0.374396	0.43	0.684399	0.899499	pos
N-Acetyl-L-glutamate 5-semialdehyde	M174T129	174.076	128.8	0.436591	C7H11NO4	C01250	7.60404e+07	6.80493e+07	49.63	4.91255e+07	4.79923e+07	34.68	1.55	0.63	0.0310434	1.51	0.197099	1.47558	pos
2-Oxoarginine	M174T97	174.087	97	0.137862	C6H11N3O3	C03771	8.73134e+06	8.48896e+06	33.52	8.90192e+06	7.16252e+06	61.01	0.98	-0.03	0.494013	0.31	0.773505	0.124789	pos
(2S,5S)-trans-Carboxymethylproline	M174T98_1	174.076	97.9	0.436591	C7H11NO4	C17366	1.98259e+08	1.96787e+08	36.24	2.13116e+08	2.17466e+08	15.59	0.93	-0.1	0.78101	0.11	0.924314	0.939253	pos
Formiminoglutamic acid	M175T104	175.071	104.4	1.0053	C6H10N2O4	C00439	1.71919e+07	1.59492e+07	41.05	1.67293e+07	1.55486e+07	64.58	1.03	0.04	0.494013	0.31	0.773505	0.282925	pos
L-Theanine	M175T187	175.108	187	0	C7H14N2O3	C01047	1.01099e+08	2.61772e+07	144.58	1.39131e+08	1.1217e+08	87.42	0.73	-0.46	0.193151	0.71	0.505852	0.726621	pos
Demethylated antipyrine	M175T384	175.086	383.5	0.00351959	C10H10N2O	C13008	1.62779e+07	1.57791e+07	59.53	1.4863e+07	1.41284e+07	57.63	1.1	0.13	0.704507	0.15	0.891992	0.441389	pos
Gramine	M175T399	175.126	399.2	19.5516	C11H14N2	C08304	2.57035e+06	2.64993e+06	18.15	2.03033e+06	1.75168e+06	28.17	1.27	0.34	0.0201601	1.7	0.156989	1.54804	pos
L-Arginine	M175T77_1	174.938	76.9	1.94852	C6H14N4O2	C00062	2.34113e+08	2.44187e+08	18.97	2.48547e+08	2.47363e+08	22.15	0.94	-0.09	0.526711	0.28	0.794644	0.599722	pos
2-Isopropyl-3-oxosuccinate	M175T91	175.071	90.5	0.419056	C7H10O5	C04236	3.51853e+08	3.27789e+08	47.94	6.15706e+08	5.92205e+08	25.09	0.57	-0.81	0.00106713	2.97	0.0244159	2.13718	pos
2-Isopropylmalic acid	M176T363	176.071	363.2	0.0776216	C7H12O5	C02504	4.59158e+06	3.10847e+06	94.47	4.24978e+06	1.94091e+06	123.42	1.08	0.11	0.374396	0.43	0.684399	0.628852	pos
Indole-3-acetate	M176T587	176.07	587.2	0.9996	C10H9NO2	C00954	131562	135892	39.2	153965	125200	61.2	0.85	-0.23	0.82009	0.09	0.939293	0.104604	pos
N-Formyl-L-methionine	M177T31	176.97	31	10.1334	C6H11NO3S	C03145	2.1399e+06	2.08419e+06	41.26	2.14888e+06	2.10251e+06	44.98	1	-0.01	0.78101	0.11	0.924314	0.225656	pos
Scytalone	M177T676	177.054	676.2	22.7839	C10H10O4	C00779	1.98359e+07	2.05318e+07	48.59	9.56155e+06	4.91439e+06	83.5	2.07	1.05	0.00644729	2.19	0.0772692	1.60736	pos
L-Homophenylalanine	M180T416	180.102	416.2	0.00277007	C10H13NO2	C17235	2.8076e+07	2.48947e+07	70.97	3.44851e+07	2.28035e+07	115.67	0.81	-0.3	0.82009	0.09	0.939293	0.133715	pos
Phenacetin	M180T523	180.102	522.5	0.133258	C10H13NO2	C07591	6.25351e+06	6.03125e+06	33.18	6.3037e+06	6.40065e+06	34.97	0.99	-0.01	0.82009	0.09	0.939293	0.34206	pos
D-Galactose	M180T82_2	180.087	82.1	1.02107	C6H12O6	C00124	3.97879e+07	1.526e+07	166.18	9.76268e+06	7.76485e+06	59.11	4.08	2.03	0.0595956	1.22	0.27592	1.41074	pos
Methionine sulfoximine	M181T145	181.126	144.6	7.84522	C5H12N2O3S	C03510	5.36333e+06	5.40474e+06	35.95	5.10924e+06	4.51407e+06	51.87	1.05	0.07	0.704507	0.15	0.891992	0.65669	pos
Beta-Tyrosine	M182T290	182.081	289.8	0.0248639	C9H11NO3	C04368	2.42633e+07	2.50924e+07	31.57	1.5699e+07	1.17919e+07	50.83	1.55	0.63	0.00768133	2.11	0.0858454	1.91253	pos
(S)-beta-Tyrosine	M182T536	182.081	536.2	0.82162	C9H11NO3	C21308	9.24603e+06	8.7783e+06	31.46	7.00792e+06	6.96873e+06	21.5	1.32	0.4	0.0233637	1.63	0.170341	1.27978	pos
Homovanillic acid	M183T412	183.065	412.3	0.131101	C9H10O4	C05582	7.90388e+06	9.14682e+06	54.05	7.3015e+06	7.46663e+06	51.53	1.08	0.11	0.595155	0.23	0.834013	0.166722	pos
Sorbitol	M183T441	182.986	440.8	3.84919	C6H14O6	C00794	2.61039e+07	2.67896e+07	23.99	2.48462e+07	2.39457e+07	39.34	1.05	0.07	0.667254	0.18	0.875297	0.517999	pos
Galactitol	M183T471	183.092	471.2	28.7622	C6H14O6	C01697	2.48895e+06	2.28194e+06	60.57	2.59238e+06	2.38413e+06	39.32	0.96	-0.06	0.704507	0.15	0.891992	0.502953	pos
Se-Methylselenocysteine	M183T59	182.985	58.7	2.53547	C4H9NO2Se	C05689	9.69689e+07	8.99622e+07	46.53	8.07455e+07	7.3395e+07	51.64	1.2	0.26	0.347446	0.46	0.663166	1.00176	pos
4-Pyridoxic acid	M184T274	184.061	273.7	1.76029	C8H9NO4	C00847	5.54689e+07	5.42647e+07	35.54	4.00383e+07	3.70114e+07	33.39	1.39	0.47	0.0310434	1.51	0.197099	1.38953	pos
Undecanoic acid	M187T56	186.958	55.7	5.57886	C11H22O2	C17715	9.50669e+06	8.69594e+06	27.32	1.04724e+07	1.00171e+07	36.18	0.91	-0.14	0.56045	0.25	0.814964	0.334956	pos
5-Guanidino-3-methyl-2-oxopentanoate	M187T98	187.108	98.3	0.0316417	C7H13N3O3	C20234	8.07884e+07	5.91222e+07	87.79	6.97929e+07	6.39575e+07	75.15	1.16	0.21	0.56045	0.25	0.814964	0.448898	pos
2-Keto-6-acetamidocaproate	M188T254	188.092	254.5	0.0105232	C8H13NO4	C05548	3.81234e+06	3.43129e+06	56.52	2.28875e+06	2.35794e+06	42.28	1.67	0.74	0.0355979	1.45	0.210708	1.28809	pos
6-Acetamido-3-oxohexanoate	M188T325	188.092	325.2	0.0982932	C8H13NO4	C03682	1.04583e+07	4.73952e+06	137.02	2.73236e+07	1.54756e+07	122.36	0.38	-1.39	0.273981	0.56	0.596501	0.466522	pos
N-Alpha-acetyllysine	M188T388	188.07	388.4	1.77404	C8H16N2O3	C12989	9.79643e+08	8.60449e+08	41.4	1.35619e+09	1.2241e+09	47.91	0.72	-0.47	0.0310434	1.51	0.197099	1.19267	pos
N1-Acetylspermidine	M188T78	188.176	77.6	0.531419	C9H21N3O	C00612	7.53779e+07	7.08942e+07	41.6	7.20548e+07	6.60449e+07	27.22	1.05	0.07	0.859616	0.07	0.954337	0.172075	pos
Peganine	M188T98	188.092	97.5	15.9496	C11H12N2O	C10733	2.86979e+07	2.32428e+07	82.17	29628767	2.03574e+07	106.86	0.97	-0.05	0.742446	0.13	0.909466	0.484495	pos
Glycyl-leucine	M189T355	189.124	354.8	1.18441	C8H16N2O3	C02155	1.36103e+08	1.12749e+08	72.55	1.52378e+08	1.70052e+08	95.67	0.89	-0.16	0.93959	0.03	0.983023	0.640511	pos
Carboxyspermidine	M189T77	189.16	77	0.403977	C8H19N3O2	C18172	1.45654e+08	1.69203e+08	61.05	1.71616e+08	1.48459e+08	53.92	0.85	-0.24	0.78101	0.11	0.924314	1.02189	pos
Homocitrulline	M190T161	190.107	161.4	1.46241	C7H15N3O3	C02427	8.49675e+07	6.50847e+07	92.16	4.98324e+07	4.33393e+07	71.42	1.71	0.77	0.130844	0.88	0.415899	0.892801	pos
Diaminopimelic acid	M190T316	190.108	316	0.666071	C7H14N2O4	C00666	2.18182e+07	1.46366e+07	79.48	2.61854e+07	1.55374e+07	83.38	0.83	-0.26	0.667254	0.18	0.875297	0.296886	pos
Kynurenic acid	M190T430	190.05	429.9	1.45225	C10H7NO3	C01717	3.48523e+08	3.08242e+08	67.58	2.09269e+08	1.05098e+08	95.62	1.67	0.74	0.0672657	1.17	0.295041	1.42107	pos
meso-2,6-Diaminoheptanedioate	M191T493	191.107	493.3	21.58	C7H14N2O4	C00680	5.29862e+06	5.51524e+06	26.08	5.35324e+06	5.73571e+06	20.93	0.99	-0.01	0.93959	0.03	0.983023	0.169977	pos
5-Hydroxyindoleacetic acid	M192T474	192.065	474.3	0.124957	C10H9NO3	C05635	3.98685e+07	3.52368e+07	36.75	8.85272e+07	8.56677e+07	59.41	0.45	-1.15	0.00165319	2.78	0.0322538	1.65279	pos
Myristicin	M193T505	193.086	504.6	0.00480377	C11H12O3	C10480	1.59409e+06	1.5776e+06	31.98	2.82473e+06	1.80021e+06	105.2	0.56	-0.83	0.231155	0.64	0.553118	1.01152	pos
Methoxamine	M194T497	194.118	496.9	22.3267	C11H17NO3	C07513	6.75355e+06	4.34227e+06	123.61	7355049	5.34972e+06	91.58	0.92	-0.12	0.667254	0.18	0.875297	0.0846817	pos
Caffeine	M195T597	195.091	597.1	18.9655	C8H10N4O2	C07481	4.66571e+06	4.44171e+06	51	3.46541e+06	4.13126e+06	52.47	1.35	0.43	0.231155	0.64	0.553118	0.621404	pos
Neocnidilide	M195T692	195.138	692.1	0.12299	C12H18O2	C17002	7.17635e+06	6.80033e+06	25.28	6.63889e+06	6.93995e+06	23.88	1.08	0.11	0.82009	0.09	0.939293	0.398414	pos
3-Methyl-L-tyrosine	M196T353	196.097	352.8	1.65225	C10H13NO3	C20800	2.13579e+07	1.78637e+07	52.65	1.7089e+07	2.08354e+07	47.07	1.25	0.32	0.667254	0.18	0.875297	0.69259	pos
N-Acetylhistidine	M198T96_2	198.087	96.2	2.40299	C8H11N3O3	C02997	3.79103e+07	1.35081e+07	105.85	5.74975e+07	5.03561e+07	68.25	0.66	-0.6	0.0950116	1.02	0.351551	1.27736	pos
gamma-Glutamyl-beta-aminopropiononitrile	M200T341	200.092	341.1	0.0496598	C8H13N3O3	C06114	8.823e+06	1.078e+07	54.85	8.00504e+06	5.90524e+06	64.49	1.1	0.14	0.93959	0.03	0.983023	0.251944	pos
Dodecanoic acid	M201T68_2	200.971	67.6	4.41108	C12H24O2	C02679	1.25128e+08	1.1339e+08	49.71	1.9001e+08	1.76911e+08	54.61	0.66	-0.6	0.0849271	1.07	0.332314	0.799684	pos
Asymmetric dimethylarginine	M203T89	203.15	89.2	0.0455858	C8H18N4O2	C03626	6.77885e+07	6.13867e+07	49.28	4.58101e+07	3.94945e+07	49.73	1.48	0.57	0.0756907	1.12	0.312497	1.3852	pos
N-Acetyl-beta-glucosaminylamine	M203T91	203.103	90.5	19.8619	C8H16N2O5	C01239	6.99206e+06	7.09924e+06	4.1	6.89666e+06	6.89636e+06	4	1.01	0.02	0.321727	0.49	0.642026	0.271941	pos
N-Acetyl-D-galactosamine	M204T138	204.086	138.3	17.8062	C8H15NO6	C01132	7.72681e+07	7.86809e+07	72.26	1.60885e+08	1.04771e+08	94.65	0.48	-1.06	0.193151	0.71	0.505852	0.701265	pos
N5-(L-1-Carboxyethyl)-L-ornithine	M204T288	204.123	288.1	0.392322	C8H16N2O4	C04210	1.45943e+07	1.30721e+07	63.73	6.90366e+06	6.34888e+06	53.03	2.11	1.08	0.014847	1.83	0.13102	1.7176	pos
O-Acetylcarnitine	M204T98_2	204.123	97.8	0.00322176	C9H18NO4	C02571	6.22276e+08	4.13954e+08	105.18	3.9474e+08	3.09951e+08	61.58	1.58	0.66	0.402547	0.4	0.707888	0.775155	pos
Xanthurenic acid	M206T387	206.045	387.3	0.0034423	C10H7NO4	C02470	8.52282e+07	6.65447e+07	71.74	1.61308e+08	1.27223e+08	86.51	0.53	-0.92	0.144784	0.84	0.440513	1.07697	pos
Indolelactic acid	M206T539	206.081	538.7	2.30977	C11H11NO3	C02043	9.02587e+06	8.52566e+06	43.01	6.15293e+06	5.95817e+06	20.39	1.47	0.55	0.00911418	2.04	0.0958169	1.32635	pos
Miglitol	M207T337	207.113	337.3	8.85827	C8H17NO5	C07708	1.05561e+06	1.0831e+06	30.2	1.62274e+06	1.68767e+06	32.75	0.65	-0.62	0.00370751	2.43	0.0538745	1.57035	pos
Methyl jasmonate	M207T456	207.138	456	19.475	C13H20O3	C11512	2.14441e+06	2.62504e+06	56.45	1.75236e+06	1.84893e+06	64.6	1.22	0.29	0.347446	0.46	0.663166	0.0563144	pos
N-Acetyl-L-phenylalanine	M208T521	208.097	521.3	0.365215	C11H13NO3	C03519	8.50043e+06	8.73704e+06	70.18	6.44871e+06	5.30797e+06	63.9	1.32	0.4	0.462387	0.33	0.751962	0.152902	pos
L-Kynurenine	M209T321	209.092	320.7	0.108791	C10H12N2O3	C00328	7.82743e+06	8.11992e+06	45.31	9.28645e+06	9.09733e+06	38.32	0.84	-0.25	0.297233	0.53	0.618347	0.643637	pos
Pilocarpine	M209T328	209.129	328.1	0.114762	C11H16N2O2	C07474	1.7473e+07	1.58128e+07	49.48	1.42523e+07	1.76137e+07	47.04	1.23	0.29	0.231155	0.64	0.553118	0.625565	pos
trans-Isoasarone	M209T481	209.118	480.7	2.02757	C12H16O3	C17846	3.98821e+07	3.93391e+07	49.8	3.50101e+07	3.1706e+07	43.2	1.14	0.19	0.462387	0.33	0.751962	0.112995	pos
Jasmonic acid	M211T500	211.133	499.6	1.89454	C12H18O3	C08491	1.87978e+08	1.58563e+08	66.47	1.19774e+08	1.07177e+08	75.69	1.57	0.65	0.106	0.97	0.373643	0.894715	pos
(+)-7-Isojasmonic acid	M211T729	211.132	728.9	0.755551	C12H18O3	C16317	1.39214e+07	1.40334e+07	36.62	1.34421e+07	1.23788e+07	46.55	1.04	0.05	0.347446	0.46	0.663166	0.0711558	pos
Methyldopa	M212T422	212.092	421.6	0.82983	C10H13NO4	C07194	2.12827e+06	1.69975e+06	62.99	3.32954e+06	4.13729e+06	54.66	0.64	-0.65	0.0672657	1.17	0.295041	0.898906	pos
(R)-Kawain	M213T297	213.087	297.4	0.309733	C14H14O3	C09947	1.78307e+07	1.81176e+07	32.16	1.94475e+07	1.63455e+07	49.05	0.92	-0.13	0.859616	0.07	0.954337	0.196621	pos
Baclofen	M214T466	214.063	465.9	0.151077	C10H12ClNO2	C06841	1.72346e+07	1.49882e+07	60.92	1.40376e+07	1.41923e+07	33.44	1.23	0.3	0.742446	0.13	0.909466	0.659594	pos
Dethiobiotin	M215T236	215.139	236.1	0.0116885	C10H18N2O3	C01909	3.11359e+07	2.86467e+07	52.37	3.58802e+07	2.81526e+07	67.53	0.87	-0.2	0.979843	0.01	0.994463	0.518376	pos
N6-Acetyl-LL-2,6-diaminoheptanedioate	M215T329	215.103	328.5	19.2191	C9H16N2O5	C04390	4.17604e+07	4.22155e+07	9.86	4.04731e+07	4.2498e+07	11.45	1.03	0.05	0.667254	0.18	0.875297	0.353346	pos
Tetrahydroharmine	M216T136	216.123	135.6	0.460214	C13H16N2O	C09243	4.9067e+06	4.91224e+06	29.32	3.9936e+06	3.91155e+06	48.81	1.23	0.3	0.0672657	1.17	0.295041	0.996954	pos
12-Hydroxydodecanoic acid	M216T649	216.196	649.3	0.503646	C12H24O3	C08317	9.1114e+07	8.76863e+07	26.42	8.08389e+07	8.13396e+07	27.89	1.13	0.17	0.431892	0.36	0.732471	0.955252	pos
N-a-Acetylcitrulline	M217T181	217.119	181.2	2.44374	C8H15N3O4	C15532	3.46324e+06	3.37685e+06	60.98	3.66974e+06	3.53836e+06	59.06	0.94	-0.08	0.704507	0.15	0.891992	0.447289	pos
beta-Alanyl-L-lysine	M217T310	217.155	309.8	0.0294559	C9H19N3O3	C05341	5.54505e+07	5.22346e+07	18.09	5.43615e+07	3.33315e+07	83.42	1.02	0.03	0.347446	0.46	0.663166	0.954721	pos
gamma-Glutamylalanine	M219T123	219.097	122.8	1.29385	C7H11N2O5R	C03740	1.79426e+07	1.70361e+07	66.1	1.14111e+07	1.13697e+07	58.22	1.57	0.65	0.211556	0.67	0.529057	0.692474	pos
D-Lysopine	M219T82	219.134	81.9	0.057377	C9H18N2O4	C04020	1.40778e+07	1.31683e+07	29.6	1.6139e+07	1.52168e+07	41.38	0.87	-0.2	0.462387	0.33	0.751962	0.431548	pos
Pantothenic acid	M220T351	220.118	351.3	0.403719	C9H17NO5	C00864	9.42954e+08	1.03819e+09	28.55	9.51546e+08	1.0391e+09	32	0.99	-0.01	0.859616	0.07	0.954337	0.530786	pos
5-Hydroxy-L-tryptophan	M220T84	220.082	83.7	14.9944	C11H12N2O3	C00643	1.43046e+07	1.36333e+07	27.65	1.13438e+07	1.08347e+07	28.93	1.26	0.33	0.106	0.97	0.373643	1.31945	pos
Pyrimidodiazepine	M221T174	221.092	173.9	1.27121	C9H11N5O2	C02587	1.64575e+07	9.44881e+06	103.53	1.13318e+07	8.63528e+06	94.78	1.45	0.54	0.704507	0.15	0.891992	0.243352	pos
Allocystathionine	M222T263	222.079	263.3	0.443795	C7H14N2O4S	C00542	2.97954e+07	2.82949e+07	26.88	2.3361e+07	2.09638e+07	28.23	1.28	0.35	0.0526434	1.28	0.2603	1.38725	pos
6-Benzylaminopurine	M226T396	226.107	396.5	6.08561	C12H11N5	C11263	7.86965e+06	5827922	81.42	6.73466e+06	6.18324e+06	71.46	1.17	0.22	0.630785	0.2	0.853986	0.292613	pos
Porphobilinogen	M226T683	226.18	683.1	3.01069	C10H14N2O4	C00931	1.30918e+08	1.31048e+08	31.69	1.08141e+08	1.18486e+08	34.61	1.21	0.28	0.251953	0.6	0.574901	0.990113	pos
Deoxycytidine	M228T97	228.098	97.3	0	C9H13N3O4	C00881	1.41902e+07	1.09572e+07	126.1	7.63526e+06	3.06381e+06	82.17	1.86	0.89	0.402547	0.4	0.707888	0.91568	pos
Traumatic Acid	M229T670	229.143	669.6	1.83567	C12H20O4	C16308	7.32353e+06	7.12066e+06	25.48	6.91931e+06	6.03383e+06	45.15	1.06	0.08	0.251953	0.6	0.574901	0.543149	pos
N-Acetyl-L-2-amino-6-oxopimelate	M231T138	231.097	137.6	0.238904	C9H13NO6	C05539	3.94226e+07	3.96422e+07	56.07	3.97104e+07	4.19329e+07	33.82	0.99	-0.01	0.979843	0.01	0.994463	0.540344	pos
Butyryl-L-carnitine	M232T366	232.155	366.2	0.00883369	C11H21NO4	C02862	2.49446e+07	2.68647e+07	42.96	3.11516e+07	2.86038e+07	21.81	0.8	-0.32	0.231155	0.64	0.553118	1.36686	pos
Isoalantolactone	M233T457	233.154	457.3	0	C15H20O2	C09484	4.40126e+06	4.15284e+06	46.39	2.98734e+06	2.82498e+06	33.71	1.47	0.56	0.0595956	1.22	0.27592	1.25635	pos
Confertifolin	M235T475	235.169	474.8	0.00728821	C15H22O2	C09376	3.24305e+07	2.76171e+07	58.04	5.05041e+07	4.44161e+07	59.95	0.64	-0.64	0.0950116	1.02	0.351551	0.783522	pos
L-Formylkynurenine	M237T334	237.087	333.9	0.523015	C11H12N2O4	C02700	7.05736e+06	1.82412e+06	175.01	6.50234e+06	3.2436e+06	139.54	1.09	0.12	0.742446	0.13	0.909466	0.0535057	pos
Procaine	M237T421	237.159	421.2	1.58543	C13H20N2O2	C07375	4.45433e+06	4.61948e+06	26.44	4.04002e+06	3.43333e+06	42.67	1.1	0.14	0.347446	0.46	0.663166	0.698532	pos
Capsidiol	M237T551	237.185	551.1	1.16365	C15H24O2	C09627	1.70655e+06	1.76922e+06	23.74	1.64601e+06	1.43749e+06	26.5	1.04	0.05	0.630785	0.2	0.853986	0.222758	pos
Felbamate	M238T365	238.093	364.7	0.0133852	C11H14N2O4	C07501	6.69798e+06	6.13507e+06	23.65	9.41774e+06	8.40595e+06	24.58	0.71	-0.49	0.00133282	2.88	0.0280472	2.02214	pos
4a-Carbinolamine tetrahydrobiopterin	M239T301	239.103	301.3	0.0288963	C9H13N5O3	C00268	1.14029e+08	4.77713e+07	120.04	1.42848e+08	6.55986e+07	165.44	0.8	-0.33	0.979843	0.01	0.994463	0.170939	pos
Pirbuterol	M241T173	241.154	173.4	2.80319	C12H20N2O3	C07807	1.58404e+08	1.22682e+08	62.15	1.39954e+08	9.64332e+07	70.4	1.13	0.18	0.321727	0.49	0.642026	0.527943	pos
1-Hexadecanol	M243T371	243.182	371.4	1.06006	C16H34O	C00823	6.29612e+07	6.53949e+07	19.95	4.90911e+07	4.30285e+07	32.18	1.28	0.36	0.0355979	1.45	0.210708	1.48154	pos
Ribavirin	M244T92	244.079	92	0.0254641	C8H12N4O5	C07234	1.76656e+07	1.21464e+07	154.11	3.02529e+07	2.05684e+07	97.35	0.58	-0.78	0.347446	0.46	0.663166	0.391762	pos
Cytidine	M244T97_1	244.092	97.4	3.58881	C9H13N3O5	C00475	2.41122e+08	1.62992e+08	91.42	3.34545e+08	2.02987e+08	112.24	0.72	-0.47	0.78101	0.11	0.924314	0.200558	pos
Uridine	M245T164	245.077	164.2	0	C9H12N2O6	C00299	345892732	2.6012e+08	98.8	3.93497e+08	3.3022e+08	102.68	0.88	-0.19	0.78101	0.11	0.924314	0.341792	pos
beta-Alanyl-L-arginine	M245T316	245.149	315.7	0.875493	C9H19N5O3	C05340	1.12357e+07	8.49104e+06	82.77	1.37121e+07	8.41344e+06	139.89	0.82	-0.29	0.78101	0.11	0.924314	0.164913	pos
3,3'-Dimethoxybenzidine	M245T449_1	245.129	448.5	0.505857	C14H16N2O2	C19231	453887	430794	81.55	620683	513053	81.76	0.73	-0.45	0.526711	0.28	0.794644	0.0209119	pos
Biotin	M245T457	245.095	457.1	1.12609	C10H16N2O3S	C00120	1.15374e+07	9.79327e+06	46.86	1.06896e+07	9.10477e+06	63.34	1.08	0.11	0.494013	0.31	0.773505	0.355294	pos
3,3',4'5-Tetrahydroxystilbene	M245T98_1	245.077	97.7	2.53093	C14H12O4	C05901	4.67655e+07	3.18391e+07	113.22	2.84767e+07	1.24192e+07	155.99	1.64	0.72	0.0672657	1.17	0.295041	1.21618	pos
Abscisic aldehyde	M248T808	248.139	807.9	7.65699	C15H20O3	C13455	3.09862e+07	2.76744e+07	49.75	3.36697e+07	3.46414e+07	16.14	0.92	-0.12	0.347446	0.46	0.663166	0.708427	pos
6-Hydroxymelatonin	M249T451	249.123	451.4	1.9107	C13H16N2O3	C05643	5.18111e+06	2.31134e+06	115	1.09315e+07	7.74604e+06	99.67	0.47	-1.08	0.297233	0.53	0.618347	0.430891	pos
Juvenile hormone III	M249T698	249.184	697.8	14.5836	C16H26O3	C09694	2.65223e+07	2.46569e+07	48.36	2.34101e+07	1.77096e+07	70.82	1.13	0.18	0.462387	0.33	0.751962	0.486146	pos
Xanthoxin	M251T457	251.164	457.3	0.00687165	C15H22O3	C13453	1.50955e+07	1.69722e+07	53.74	1.49499e+07	1.50448e+07	52.23	1.01	0.01	0.82009	0.09	0.939293	0.0819296	pos
Rivastigmine	M251T482	251.176	482.1	2.37306	C14H22N2O2	C11766	4.01137e+06	3.47561e+06	47.44	3.82891e+06	2.71061e+06	110	1.05	0.07	0.159796	0.8	0.463121	0.673386	pos
2'-Deoxyadenosine	M252T252	252.109	251.7	0.445201	C10H13N5O3	C00559	5.24435e+08	5.29894e+08	48.16	4.79178e+08	4.80552e+08	50.13	1.09	0.13	0.56045	0.25	0.814964	0.120123	pos
Muramic acid	M252T88	252.108	88	1.67434	C9H17NO7	C06470	3.46735e+08	3.1496e+08	50.13	2.27917e+08	2.01612e+08	65.33	1.52	0.61	0.0595956	1.22	0.27592	1.37294	pos
Deoxyinosine	M253T294	253.094	294.5	2.4655	C10H12N4O4	C05512	1.00709e+08	7.31385e+07	70.63	7.99921e+07	7.59794e+07	67	1.26	0.33	0.431892	0.36	0.732471	0.864021	pos
16-Oxopalmitate	M253T710	253.216	709.9	14.7463	C16H30O3	C19614	5.43974e+07	5.1105e+07	39.91	3.70593e+07	3.99124e+07	36.32	1.47	0.55	0.0355979	1.45	0.210708	1.69121	pos
Ketoprofen	M255T520	255.096	520.5	23.4265	C16H14O3	C01716	1.6852e+06	1.43134e+06	57.28	1.08799e+06	735403	87.55	1.55	0.63	0.0595956	1.22	0.27592	1.11089	pos
Midodrine	M255T612	255.134	612.4	0.391951	C12H18N2O4	C07890	3.21553e+06	2.11754e+06	86.49	3.06089e+06	2.03334e+06	85.79	1.05	0.07	0.979843	0.01	0.994463	0.0885014	pos
7,8-Dihydromonapterin	M256T185	256.093	184.6	1.04981	C9H13N5O4	C21008	3.58989e+07	3.85593e+07	37.01	3.28032e+07	2.96923e+07	42.31	1.09	0.13	0.347446	0.46	0.663166	0.188772	pos
Diphenhydramine	M256T598	256.168	597.7	6.15221	C17H21NO	C06960	1.29682e+06	1.27548e+06	23.61	1.36584e+06	1.35973e+06	11.93	0.95	-0.07	0.431892	0.36	0.732471	0.461336	pos
Nicotinate D-ribonucleoside	M256T97_1	256.081	97.4	1.64554	C11H14NO6	C05841	3.16799e+07	3.43029e+07	50.4	2.772e+07	2.0265e+07	59.14	1.14	0.19	0.630785	0.2	0.853986	0.343874	pos
Isoliquiritigenin	M257T614	257.081	613.5	0.0933558	C15H12O4	C08650	3.02108e+07	2.30859e+07	53.57	3.03208e+07	2.5057e+07	50.12	1	-0.01	0.742446	0.13	0.909466	0.112831	pos
Glycerophosphocholine	M258T85	258.11	85.3	0.587254	C8H21NO6P	C00670	1.29597e+09	6.37257e+08	98.92	1.38457e+09	1.29423e+09	82.09	0.94	-0.1	0.93959	0.03	0.983023	0.362321	pos
Glucosamine 6-phosphate	M260T93	260.053	92.6	1.2459	C6H14NO8P	C00352	3.73502e+07	3.98995e+07	45.18	3.86649e+07	3.02887e+07	86.24	0.97	-0.05	0.462387	0.33	0.751962	0.265936	pos
Alpha-Linolenic acid	M261T779	261.221	779	16.2085	C18H30O2	C06427	4.71931e+06	5.11781e+06	41.22	5.28496e+06	5.68031e+06	56.43	0.89	-0.16	0.595155	0.23	0.834013	0.0465015	pos
Mannitol 1-phosphate	M262T80	262.069	79.6	0.047011	C6H15O9P	C00644	9.07233e+06	8.59186e+06	28.88	9.21898e+06	8.10531e+06	51.44	0.98	-0.02	0.78101	0.11	0.924314	0.169424	pos
Parthenin	M263T582	263.127	582.3	0.389322	C15H18O4	C09523	1.12646e+07	8.74501e+06	66.86	1.04908e+07	1.04535e+07	56.38	1.07	0.1	0.979843	0.01	0.994463	0.560408	pos
(S)-Abscisic acid	M265T400	265.142	399.6	0.124071	C15H20O4	C06082	2.63134e+06	2.02284e+06	76.01	5.15347e+06	3.091e+06	94.84	0.51	-0.97	0.159796	0.8	0.463121	1.09824	pos
Subaphylline	M265T489	265.154	488.5	2.54946	C14H20N2O3	C10497	2.88378e+06	3.18478e+06	23.7	2.43927e+06	2.41063e+06	20.11	1.18	0.24	0.144784	0.84	0.440513	1.03999	pos
Qing Hau Sau	M265T577	265.142	576.6	12.1972	C15H22O5	C09538	1.11146e+07	1.0591e+07	29.53	6.36243e+06	5.98464e+06	38.95	1.75	0.8	0.000849892	3.07	0.0210119	2.05344	pos
(6Z)-Octadecenoic acid	M265T807	265.253	807.3	15.5851	C18H34O2	C08363	3.31945e+07	8.96397e+06	169.04	8.5462e+06	6.2944e+06	69.69	3.88	1.96	0.462387	0.33	0.751962	1.02284	pos
Mirtazapine	M266T430	266.158	429.9	26.9614	C17H19N3	C07570	4.52957e+06	4.26657e+06	54.2	4.83068e+06	3.28312e+06	98.63	0.94	-0.09	0.56045	0.25	0.814964	0.228626	pos
Desipramine	M266T433	266.174	433	15.0277	C18H22N2	C06943	5.83879e+06	5.74862e+06	18.05	6.45045e+06	6.48528e+06	11.99	0.91	-0.14	0.0950116	1.02	0.351551	0.939882	pos
gamma-Glutamyltyramine	M267T216	267.134	216.3	1.40754	C13H18N2O4	C20926	7.45136e+06	7.14882e+06	39.87	5.59155e+06	5.607e+06	21.09	1.33	0.41	0.0672657	1.17	0.295041	1.12315	pos
Nevirapine	M267T481	267.12	481	13.9902	C15H14N4O	C07263	1.69182e+07	1.40535e+07	49.92	1.43822e+07	1.07687e+07	63.37	1.18	0.23	0.193151	0.71	0.505852	0.710993	pos
Xanthoxic acid	M267T519	267.158	519.3	1.15247	C15H22O4	C13454	1.48531e+07	1.33988e+07	57.75	1.54415e+07	1.43987e+07	34.34	0.96	-0.06	0.431892	0.36	0.732471	0.593661	pos
Oxazepam	M269T674	269.044	674.3	1.24143	C15H11ClN2O2	C07359	6.04288e+06	5.20365e+06	54.77	7.12583e+06	6.12787e+06	56.78	0.85	-0.24	0.462387	0.33	0.751962	0.706514	pos
4-Hydroxyestradiol	M271T398	271.165	398.1	0.363317	C18H24O3	C14209	2.2498e+07	1.27677e+07	92.45	3.23965e+07	2.32197e+07	123.11	0.69	-0.53	0.56045	0.25	0.814964	0.488851	pos
Butein	M273T658	273.075	657.9	0.331879	C15H12O5	C08578	1.71817e+07	1.47541e+07	50.29	1.43204e+07	1.40322e+07	34.68	1.2	0.26	0.494013	0.31	0.773505	0.192563	pos
Neocembrene	M273T738	273.253	737.9	16.6023	C20H32	C09140	2.30731e+08	2.7697e+08	65.85	2.15779e+08	2.43285e+08	63.8	1.07	0.1	0.859616	0.07	0.954337	0.172315	pos
(2R,3R)-3-Methylglutamyl-5-semialdehyde-N6-lysine	M274T352	274.177	351.9	2.2759	C12H23N3O4	C20279	9.49713e+06	1.04629e+07	38.27	8.29215e+06	7.67871e+06	46.32	1.15	0.2	0.402547	0.4	0.707888	0.59651	pos
Cyclopentolate	M274T373	274.177	372.9	3.04183	C17H25NO3	C06932	1.73331e+07	1.93873e+07	26.85	1.37847e+07	1.26781e+07	50.22	1.26	0.33	0.297233	0.53	0.618347	1.0621	pos
(2R,3R)-3-Methylornithinyl-N6-lysine	M274T486	274.201	485.5	2.91756	C12H26N4O3	C20278	5.66225e+06	5.27635e+06	71.52	6.77262e+06	6.65773e+06	38.53	0.84	-0.26	0.321727	0.49	0.642026	1.11487	pos
Nandrolone	M275T670	275.199	669.9	6.01773	C18H26O2	C07254	6.31938e+06	5.14809e+06	57.33	5.29302e+06	5.63658e+06	59.91	1.19	0.26	0.899475	0.05	0.96959	0.924502	pos
4-Hydroxycinnamoylagmatine	M276T298	276.154	297.8	15.9331	C14H20N4O2	C04498	2.1566e+07	1.79424e+07	78.02	1.76593e+07	1.28653e+07	76.71	1.22	0.29	0.82009	0.09	0.939293	0.0336885	pos
epsilon-(gamma-L-Glutamyl)-L-lysine	M276T361	276.155	361.2	1.72367	C11H21N3O5	C21730	4.62548e+06	4.06882e+06	48.58	5.3698e+06	5.05678e+06	44.92	0.86	-0.22	0.273981	0.56	0.596501	0.30772	pos
Saccharopine	M276T93	276.119	92.9	0.0116348	C11H20N2O6	C00449	2.02083e+08	1.48459e+08	90.74	2.66704e+08	1.94477e+08	81.67	0.76	-0.4	0.462387	0.33	0.751962	0.0529378	pos
(5-L-Glutamyl)-L-glutamate	M277T129	277.103	129.2	1.53011	C10H16N2O7	C05282	2.05627e+08	1.99988e+08	74.19	5.64435e+07	3.42185e+07	78.05	3.64	1.87	0.00204003	2.69	0.0366216	2.0474	pos
9-OxoODE	M277T691	277.216	691.5	13.1089	C18H30O3	C14766	389783	306804	50.79	303304	231332	90.47	1.29	0.36	0.193151	0.71	0.505852	1.05212	pos
Stearidonic acid	M277T778	277.216	777.8	1.71707	C18H28O2	C16300	1.5934e+07	1.33142e+07	33.49	1.02042e+07	9.85456e+06	39.51	1.56	0.64	0.000671796	3.17	0.017987	2.03901	pos
(9Z,11E,13E)-Octadecatrienoic acid	M279T738	279.231	737.7	3.49532	C18H30O2	C08315	1.83473e+07	1.8964e+07	40	1.63928e+07	1.84744e+07	32.24	1.12	0.16	0.462387	0.33	0.751962	0.181675	pos
Gamma-Linolenic acid	M279T779	279.231	778.8	2.70815	C18H30O2	C06426	8.64502e+07	7.81236e+07	65.67	6.98454e+07	7.069e+07	69.77	1.24	0.31	0.859616	0.07	0.954337	0.668995	pos
Cyclopeptine	M280T463	280.121	462.8	1.0185	C17H16N2O2	C20579	4.36562e+06	4.26344e+06	52.03	5.00988e+06	4.83136e+06	42.61	0.87	-0.2	0.494013	0.31	0.773505	0.743491	pos
Doxepin	M280T513	280.165	512.9	17.404	C19H21NO	C06971	2.81683e+07	3.29902e+07	64.84	3.05701e+07	2.87656e+07	35.39	0.92	-0.12	0.93959	0.03	0.983023	0.977933	pos
1-(3,4-Dihydroxyphenyl)-5-hydroxy-3-decanone	M281T351	281.15	350.8	0.290834	C16H24O4	C17748	2.77304e+07	2.75175e+07	25.24	2.61127e+07	2.77489e+07	23.84	1.06	0.09	0.859616	0.07	0.954337	0.411231	pos
Linoleic acid	M281T763	281.247	762.6	0.625784	C18H32O2	C01595	4.41521e+08	4.95562e+08	65.21	7.23115e+08	7.5387e+08	55.64	0.61	-0.71	0.0526434	1.28	0.2603	1.04841	pos
1-Methyladenosine	M282T327	282.12	326.9	0.415382	C11H15N5O4	C02494	5.86087e+07	2.52019e+07	138.37	1.49369e+07	1.37679e+07	34.12	3.92	1.97	0.000849892	3.07	0.0210119	1.85811	pos
Sphingosine	M282T766	282.278	766.4	10.394	C18H37NO2	C00319	1.15128e+08	1.14538e+08	35.61	1.0329e+08	7.19475e+07	82.66	1.11	0.16	0.175903	0.75	0.486927	1.06317	pos
2-Methoxyestrone	M283T374	283.165	374.4	0.473222	C19H24O3	C05299	8.55768e+06	8.09336e+06	48.17	1.02217e+07	1.02567e+07	24.01	0.84	-0.26	0.431892	0.36	0.732471	1.10143	pos
Guanosine	M284T257	284.099	257	0.971493	C10H13N5O5	C00387	1.15501e+09	5.22338e+08	121.02	1.62361e+09	1.41559e+09	86.54	0.71	-0.49	0.231155	0.64	0.553118	0.725336	pos
Promazine	M284T625	284.139	625.4	14.4296	C17H20N2S	C07379	9.10823e+06	8.27731e+06	47.89	1.01941e+07	1.0209e+07	39.34	0.89	-0.16	0.526711	0.28	0.794644	0.591687	pos
(R,S)-Coclaurine	M285T519	285.17	519.3	28.8175	C17H19NO3	C06348	6.3367e+06	7.05103e+06	41.29	5.61233e+06	4.70118e+06	64.28	1.13	0.18	0.251953	0.6	0.574901	0.26248	pos
Fisetin	M286T747	286.274	746.9	2.54192	C15H10O6	C10041	2.85555e+09	2.51353e+09	37.46	2.28323e+09	2.3653e+09	49.3	1.25	0.32	0.273981	0.56	0.596501	1.11201	pos
Indoleglycerol phosphate	M288T86	288.074	86	3.51604	C11H14NO6P	C03506	3.18925e+07	2.49952e+07	61.57	4.99681e+07	3.14289e+07	92.82	0.64	-0.65	0.374396	0.43	0.684399	0.356267	pos
Ribalinium	M291T137	291.154	137.4	27.56	C16H20NO4	C10735	2.72487e+07	2.5819e+07	46.17	2.66605e+07	2.9321e+07	45.46	1.02	0.03	0.979843	0.01	0.994463	0.00450029	pos
Androsterone	M291T511	291.195	510.9	5.35224	C19H30O2	C00523	6.82425e+06	3.43399e+06	133.81	7.72113e+06	5.18138e+06	109.12	0.88	-0.18	0.93959	0.03	0.983023	0.323411	pos
N-Acetylneuraminic acid	M292T92	292.105	91.9	23.0533	C11H19NO9	C19910	2.23269e+08	2.42037e+08	58.58	2.38623e+08	1.66512e+08	74.24	0.94	-0.1	0.93959	0.03	0.983023	0.323216	pos
9(S)-HPOT	M293T611	293.212	610.8	2.90157	C18H30O4	C16321	4.30712e+07	3.60549e+07	43.05	4.57722e+07	3.58949e+07	54.59	0.94	-0.09	0.899475	0.05	0.96959	0.0538349	pos
13(S)-HpOTrE	M293T771	293.209	771.2	7.24586	C18H30O4	C04785	4.81978e+07	4.63484e+07	63.79	5.98231e+07	5.23879e+07	69.85	0.81	-0.31	0.56045	0.25	0.814964	0.50261	pos
Gingerol	M294T404	294.179	404.3	12.9171	C17H26O4	C10462	1.2659e+06	1.18135e+06	39.06	1.02824e+06	911745	80.1	1.23	0.3	0.0672657	1.17	0.295041	1.03202	pos
Aspartame	M295T417	295.128	416.6	1.07636	C14H18N2O5	C11045	7.41726e+07	6.64796e+07	83.88	5.06185e+07	3.21395e+07	92.18	1.47	0.55	0.374396	0.43	0.684399	0.593961	pos
13-L-Hydroperoxylinoleic acid	M295T691	295.226	691.3	6.09703	C18H32O4	C04717	3.27697e+07	3.08909e+07	59.23	3.36072e+07	2.55005e+07	66	0.98	-0.04	0.742446	0.13	0.909466	0.0315131	pos
Indican	M295T77	294.938	76.7	3.19652	C14H17NO6	C08481	1.20792e+07	6.67378e+06	101.31	8.90708e+06	4.34547e+06	112.62	1.36	0.44	0.402547	0.4	0.707888	0.326696	pos
(2'E,4'Z,8E)-Colneleic acid	M295T780	295.232	780.2	18.7107	C18H30O3	C19827	9.8169e+06	5.7882e+06	96.6	7.42266e+06	6.21215e+06	52.27	1.32	0.4	0.979843	0.01	0.994463	0.349247	pos
Dehypoxanthine futalosine	M296T84	296.068	84.5	7.51216	C14H16O7	C17010	4.15363e+07	3.32941e+07	50.06	4.32035e+07	3.96529e+07	32.59	0.96	-0.06	0.494013	0.31	0.773505	0.519329	pos
Exemestane	M297T462	297.181	462.3	14.0521	C20H24O2	C08162	1.95215e+06	2.18035e+06	54.06	2.19907e+06	2.19065e+06	59.47	0.89	-0.17	0.82009	0.09	0.939293	0.543808	pos
Alpha-dimorphecolic acid	M297T799	297.244	798.7	6.80921	C18H32O3	C14767	7.28093e+07	6.38648e+07	39.97	8.59625e+07	7.50209e+07	53.74	0.85	-0.24	0.595155	0.23	0.834013	0.542004	pos
3-Ketosphingosine	M298T753	298.274	753.2	0.925324	C18H35NO2	C06121	2.50379e+07	1.75942e+07	84.98	3.73538e+07	2.35826e+07	102.54	0.67	-0.58	0.494013	0.31	0.773505	0.547896	pos
D-4'-Phosphopantothenate	M299T316	299.081	315.9	2.39944	C9H18NO8P	C03492	3.22303e+07	2.49782e+07	81.01	4.53416e+07	2.92456e+07	108.22	0.71	-0.49	0.742446	0.13	0.909466	0.296124	pos
Enterolactone	M299T589	299.127	589.4	2.11437	C18H18O4	C18165	1.11799e+07	1.10598e+07	56.37	1.3376e+07	1.21423e+07	46.84	0.84	-0.26	0.431892	0.36	0.732471	1.02809	pos
3-Dehydrosphinganine	M300T781_2	300.289	781.2	1.25213	C18H37NO2	C02934	6.30078e+07	7.2913e+07	69.82	3.32669e+07	1.08233e+07	137.41	1.89	0.92	0.0595956	1.22	0.27592	1.18501	pos
Kaempferide	M301T569	301.071	568.5	1.07616	C16H12O6	C10098	4.12382e+06	4.1194e+06	46.68	2.17807e+06	1.87947e+06	37.22	1.89	0.92	0.00106713	2.97	0.0244159	1.73041	pos
Temazepam	M301T72	301.072	72	4.57033	C16H13ClN2O2	C07125	8.20909e+06	8.21889e+06	37.42	5.41443e+06	5.41628e+06	42.79	1.52	0.6	0.0201601	1.7	0.156989	1.36424	pos
Sphinganine	M302T774	302.305	773.6	0.545901	C18H39NO2	C00836	1.00603e+10	9.27443e+09	53.85	7.45915e+09	5.66781e+09	113.55	1.35	0.43	0.0849271	1.07	0.332314	1.03381	pos
Arachidonic acid	M305T522	305.187	522.5	25.7205	C20H32O2	C00219	2.29214e+06	1.83987e+06	42.4	2.73316e+06	3.03839e+06	61.6	0.84	-0.25	0.56045	0.25	0.814964	0.524057	pos
Dihomo-gamma-linolenate	M307T716	307.262	716.4	2.20007	C20H34O2	C03242	8.2164e+06	7.40966e+06	68.89	5.19791e+06	5.38423e+06	68.1	1.58	0.66	0.251953	0.6	0.574901	0.832924	pos
Benzatropine	M308T401	308.196	401.2	14.5232	C21H25NO	C06846	8.69962e+06	8.36541e+06	43.58	7.71455e+06	7.35183e+06	22.82	1.13	0.17	0.704507	0.15	0.891992	0.402024	pos
2,3-Dinor-8-iso prostaglandin F2alpha	M309T575	309.206	574.8	0.0138196	C18H30O5	C14794	2.65747e+07	1.89279e+07	87.82	2.76732e+07	2.04349e+07	87.77	0.96	-0.06	0.93959	0.03	0.983023	0.137463	pos
Phenylbutazone	M309T624	309.159	623.7	4.12733	C19H20N2O2	C07440	3.25646e+06	2.77963e+06	56.36	3.04459e+06	2071472	77.91	1.07	0.1	0.273981	0.56	0.596501	0.512384	pos
N-Acetyl-a-neuraminic acid	M310T121	310.113	120.6	2.50232	C11H19NO9	C19909	2.83624e+07	3.04376e+07	55.46	2.21058e+07	2.48377e+07	47.88	1.28	0.36	0.211556	0.67	0.529057	0.165856	pos
Docosahexaenoic acid	M311T601	311.227	600.7	19.4906	C22H32O2	C06429	8.52992e+06	8.71322e+06	19.64	8.43866e+06	8.2364e+06	15.48	1.01	0.02	0.595155	0.23	0.834013	0.0408905	pos
2,3-Dinor-8-iso prostaglandin F1alpha	M311T725	311.221	725.5	10.7128	C18H32O5	C14795	2.67603e+07	2.86431e+07	33.35	2.15703e+07	2.11477e+07	47.55	1.24	0.31	0.144784	0.84	0.440513	0.776778	pos
Arachidic acid	M312T795	312.325	795.2	1.91316	C20H40O2	C06425	5.29296e+07	5.05465e+07	43.46	6.89438e+07	6.02975e+07	61.09	0.77	-0.38	0.494013	0.31	0.773505	0.416008	pos
Aflatoxin B1	M312T822	312.361	822.4	4.52789	C17H12O6	C06800	3.01948e+08	2.65539e+08	63.56	3.32629e+08	3.06728e+08	54.04	0.91	-0.14	0.402547	0.4	0.707888	0.0640806	pos
Levonorgestrel	M313T704	313.216	703.9	1.83899	C21H28O2	C08153	1.02723e+07	9.06562e+06	50.86	5.95433e+06	5.60559e+06	28.97	1.73	0.79	0.00250225	2.6	0.0422662	1.61642	pos
Clomipramine	M315T459	315.168	459.4	16.8926	C19H23ClN2	C06918	8.43437e+06	1.0213e+07	46.29	7.17503e+06	6.14313e+06	35.19	1.18	0.23	0.273981	0.56	0.596501	0.0444654	pos
12,13-DHOME	M315T715	315.252	714.5	2.14431	C18H34O4	C14829	99603959	7.26846e+07	75.53	1.07563e+08	7.4172e+07	103.12	0.93	-0.11	0.899475	0.05	0.96959	0.156986	pos
Cafestol	M317T558	317.211	558	0.554836	C20H28O3	C09066	3.88955e+06	2.36825e+06	87.73	6.44863e+06	4.4915e+06	88.23	0.6	-0.73	0.251953	0.6	0.574901	0.831738	pos
9,10-Dihydroxystearate	M317T780	317.269	780.4	0.0617471	C18H36O4	C19622	2.28976e+08	2.1015e+08	86.61	3.93598e+08	3.21798e+08	81.91	0.58	-0.78	0.211556	0.67	0.529057	0.084149	pos
Phytosphingosine	M318T756	318.298	755.7	7.13202	C18H39NO3	C12144	6.86336e+09	5.9374e+09	60.54	3.71193e+09	3.30462e+09	57.18	1.85	0.89	0.0201601	1.7	0.156989	1.74835	pos
Menthyl pyrrolidone carboxylate	M319T598	319.211	597.9	1.49118	C16H30O6	C03962	1.82685e+06	988468	91.71	3.96618e+06	4.32739e+06	57.69	0.46	-1.12	0.00448016	2.35	0.0605567	1.64319	pos
CMP	M324T96	324.058	95.6	1.33337	C9H14N3O8P	C00055	7.74578e+07	6.43856e+07	88.7	6.36616e+07	5.04957e+07	62.94	1.22	0.28	0.859616	0.07	0.954337	0.11014	pos
Sucrose	M325T134	325.111	133.9	2.31336	C12H22O11	C00089	2.34008e+07	1.45859e+07	85.54	1.92747e+07	1.20855e+07	102.47	1.21	0.28	0.374396	0.43	0.684399	0.803544	pos
Citalopram	M325T427	325.175	427	1.66162	C20H21FN2O	C07572	1.86271e+07	1.8232e+07	30.78	2.2962e+07	1.56813e+07	68.25	0.81	-0.3	0.93959	0.03	0.983023	0.115661	pos
10-Nitrolinoleic acid	M326T712	326.231	712.4	3.6048	C18H31NO4	C13800	6.24944e+06	5.2405e+06	47.71	3.35637e+06	3.22694e+06	53.35	1.86	0.9	0.0107665	1.97	0.107273	1.61097	pos
Monocrotaline	M326T755_1	326.162	754.6	7.62364	C16H23NO6	C10350	2.69016e+08	3.01105e+08	52.34	3.25273e+08	2.69961e+08	62.75	0.83	-0.27	0.630785	0.2	0.853986	0.79326	pos
N,N-Dimethylsphingosine	M328T793	328.321	792.6	0	C20H41NO2	C13914	1.54829e+08	1.38858e+08	42.18	1.03892e+08	9.53664e+07	39.73	1.49	0.58	0.0595956	1.22	0.27592	1.68101	pos
(S)-Reticuline	M329T446	329.149	446.3	0.464918	C19H23NO4	C02105	5.56826e+06	2.97865e+06	118.89	1.00746e+07	4.17242e+06	147.33	0.55	-0.86	0.595155	0.23	0.834013	0.284494	pos
17beta-Acetamidoandrost-4-en-3-one	M329T582	329.232	581.5	11.5419	C21H31NO2	C15149	4.82827e+06	4.72245e+06	8.86	4.80833e+06	4.84921e+06	6.67	1	0.01	0.595155	0.23	0.834013	0.102403	pos
Ethyl icosapentate	M330T574	330.263	574.5	22.1036	C22H34O2	C16184	1.41484e+07	1.10952e+07	97.31	7.58707e+06	6.37102e+06	54.85	1.86	0.9	0.193151	0.71	0.505852	0.962684	pos
Aflatoxin G2	M331T679	331.081	679.4	2.0418	C17H14O7	C16754	920710	552165	111.44	629160	449452	97.2	1.46	0.55	0.630785	0.2	0.853986	0.234393	pos
dAMP	M332T143	332.074	142.7	5.04707	C10H14N5O6P	C00360	7.48236e+06	4.07592e+06	105.66	6.39037e+06	3.30146e+06	103.44	1.17	0.23	0.431892	0.36	0.732471	0.631337	pos
Senecionine	M336T506_1	336.191	506.5	1.55493	C18H25NO5	C06176	3.08943e+07	2.16427e+07	92.97	2.34968e+07	1.57336e+07	76.92	1.31	0.39	0.494013	0.31	0.773505	0.678911	pos
Berberine	M336T601	336.122	600.7	2.08258	C20H18NO4	C00757	2.50488e+06	2.01115e+06	54.67	2.56734e+06	2.20216e+06	44.07	0.98	-0.04	0.704507	0.15	0.891992	0.206008	pos
Kyotorphin	M337T82	337.173	82.2	3.1173	C15H23N5O4	C02993	3.92734e+07	2.52072e+07	82.93	5.67401e+07	4.45398e+07	93.85	0.69	-0.53	0.431892	0.36	0.732471	0.396551	pos
Bioresmethrin	M339T559	339.193	558.9	7.5945	C22H26O3	C16810	6.30648e+06	7.05275e+06	45.37	6.89874e+06	7.83286e+06	33.87	0.91	-0.13	0.93959	0.03	0.983023	0.112809	pos
(3S,4S)-3-Hydroxytetradecane-1,3,4-tricarboxylate	M346T314	346.197	314.2	5.48817	C17H30O7	C04529	1.04132e+07	8.65992e+06	68.13	1.08164e+07	8.51872e+06	76.09	0.96	-0.05	0.78101	0.11	0.924314	0.29634	pos
L-Alanyl-gamma-D-glutamyl-L-lysine	M346T439	346.197	438.6	1.74074	C14H26N4O6	C21160	2.58475e+07	2.45269e+07	55.68	3.45037e+07	2.81003e+07	90.58	0.75	-0.42	0.704507	0.15	0.891992	0.244365	pos
3'-AMP	M348T135_1	348.069	134.6	5.10244	C10H14N5O7P	C01367	9.42656e+06	1.05333e+07	59.54	9.61257e+06	1.05337e+07	49.25	0.98	-0.03	0.93959	0.03	0.983023	0.0260388	pos
2-Hydroxy-6-pentadecylbenzoic acid	M348T691_1	348.273	691.2	19.5249	C22H36O3	C10759	3.19123e+07	3.15692e+07	40.2	2.55037e+07	2.64805e+07	33.88	1.25	0.32	0.117926	0.93	0.394256	0.803542	pos
Misoprostol	M351T830	351.251	829.7	4.08366	C21H36O5	C07227	2.78455e+08	2.24007e+08	56	2.48031e+08	1.98994e+08	75.18	1.12	0.17	0.431892	0.36	0.732471	0.698879	pos
Prostaglandin I2	M353T621	353.23	621.1	1.69101	C20H32O5	C01312	6.40723e+06	5.66372e+06	66.01	1.06254e+07	9.67149e+06	43.64	0.6	-0.73	0.0126697	1.9	0.118893	1.16904	pos
Prostaglandin D2	M353T745	353.229	744.9	7.85891	C20H32O5	C00696	6.10803e+06	5.79918e+06	29.61	5.17645e+06	5.06474e+06	40.91	1.18	0.24	0.347446	0.46	0.663166	1.01024	pos
Prostaglandin E1	M355T809_1	355.258	809.3	29.0606	C20H34O5	C04741	1.37573e+07	6.25567e+06	216.35	1.74137e+07	1.39762e+07	75.62	0.79	-0.34	0.0310434	1.51	0.197099	1.47383	pos
(4Z,7Z,10Z,13Z,16Z,19Z)-Docosahexaenoic acid ethyl ester	M356T779	356.28	778.9	22.9303	C24H36O2	C16185	1.96164e+07	1.79318e+07	59.78	1.599e+07	1.22977e+07	79.21	1.23	0.29	0.402547	0.4	0.707888	0.592992	pos
Oxybutynin	M358T739	358.227	739.1	15.4571	C22H31NO3	C07360	1.59285e+07	18829268	49.61	1.66733e+07	1.89424e+07	51.12	0.96	-0.07	0.78101	0.11	0.924314	0.029676	pos
(-)-Matairesinol	M359T565	359.149	564.8	0.490048	C20H22O6	C10682	1.5946e+06	491982	156.19	2.58679e+06	1.7736e+06	99.44	0.62	-0.7	0.231155	0.64	0.553118	0.594977	pos
Aldosterone	M360T778	360.31	778.4	3.15225	C21H28O5	C01780	3.32407e+07	3.14133e+07	73.23	4.08596e+07	4.43666e+07	61.92	0.81	-0.3	0.347446	0.46	0.663166	0.153788	pos
Nitrendipine	M361T546	361.14	546	0.121865	C18H20N2O6	C07713	2.47566e+07	1.62859e+07	85.9	1.62661e+07	1.21761e+07	97.77	1.52	0.61	0.130844	0.88	0.415899	1.32667	pos
1-Arachidonoylglycerol	M361T733	361.285	733.3	28.8158	C23H38O4	C13857	1.21624e+07	1.25907e+07	41.39	1.28029e+07	1.33561e+07	38.55	0.95	-0.07	0.704507	0.15	0.891992	0.438857	pos
Cortisol	M363T579	363.238	578.6	1.71616	C21H30O5	C00735	1.4221e+07	10004925	88.13	1.60571e+07	1.12075e+07	79.5	0.89	-0.18	0.704507	0.15	0.891992	0.608025	pos
GMP	M363T77_1	362.923	76.7	11.265	C10H14N5O8P	C00144	3.23887e+07	2.55165e+07	79.71	2.74914e+07	2.04901e+07	99.29	1.18	0.24	0.494013	0.31	0.773505	0.969367	pos
Cholesterol	M369T772	369.35	771.8	6.22716	C27H46O	C00187	4.40213e+06	3.69234e+06	73.01	3.76469e+06	4.0442e+06	65.87	1.17	0.23	0.82009	0.09	0.939293	0.198375	pos
6-Keto-prostaglandin F1a	M371T723	371.258	722.9	0.340814	C20H34O6	C05961	4.5285e+07	2.4375e+07	89.13	8.64791e+07	8.0187e+07	86.05	0.52	-0.93	0.347446	0.46	0.663166	0.55975	pos
Tamoxifen	M372T755	372.241	755.4	23.6406	C26H29NO	C07108	8.93684e+07	9.64702e+07	41.28	6.85893e+07	6.68444e+07	36.36	1.3	0.38	0.130844	0.88	0.415899	0.655991	pos
3-Geranylgeranylindole	M372T771	372.31	770.7	24.5333	C28H39N	C20525	2.06508e+08	2.03205e+08	30.36	1.76476e+08	1.63015e+08	21.41	1.17	0.23	0.251953	0.6	0.574901	0.847764	pos
Deoxycholic acid	M375T826_2	375.291	825.6	13.9465	C24H40O4	C04483	1.38399e+09	1.17708e+09	101.26	2.04469e+09	1.59371e+09	66.69	0.68	-0.56	0.117926	0.93	0.394256	1.16863	pos
Lithocholic acid	M376T770	376.295	769.9	3.48651	C24H40O3	C03990	1.84273e+07	1.35348e+07	86.66	5.31439e+07	5.32026e+07	53.58	0.35	-1.53	0.00165319	2.78	0.0322538	2.08971	pos
Riboflavin	M377T444_2	377.145	443.9	0.59697	C17H20N4O6	C00255	9.36678e+07	70839565	99.89	4.35387e+07	3.87152e+07	82.11	2.15	1.11	0.0950116	1.02	0.351551	1.22032	pos
Riboflavin reduced	M378T443	378.169	443.4	9.33052	C17H22N4O6	C01007	5.91789e+06	5.50077e+06	65.25	8.1516e+06	8.15078e+06	67.63	0.73	-0.46	0.273981	0.56	0.596501	0.251374	pos
7-Dehydrodesmosterol	M383T721	383.327	720.7	10.8941	C27H42O	C05107	5.28775e+08	4.14545e+08	68.17	5.33857e+08	5.09963e+08	54.85	0.99	-0.01	0.899475	0.05	0.96959	0.13169	pos
Lacto-N-biose I	M384T94	384.148	94.5	3.37321	C14H25NO11	C06372	2.93386e+07	2.87359e+07	69.13	2.84993e+07	2.63332e+07	95.42	1.03	0.04	0.82009	0.09	0.939293	0.877729	pos
Cholest-4-en-3-one	M385T800	385.343	800.2	7.98249	C27H44O	C00599	3.5532e+07	3.92938e+07	22.74	2.73208e+07	2.968e+07	34.02	1.3	0.38	0.0126697	1.9	0.118893	1.44332	pos
Lathosterol	M386T807_1	386.363	807.4	20.7059	C27H46O	C01189	4.35631e+07	4.2807e+07	49.95	4.28945e+07	3.86327e+07	50.01	1.02	0.02	0.899475	0.05	0.96959	0.0814435	pos
S-Adenosylmethionine	M398T787	398.238	787.3	6.33073	C15H22N6O5S	C00019	1.37997e+08	1.41526e+08	48.6	9.19937e+07	5.5157e+07	76.39	1.5	0.59	0.0526434	1.28	0.2603	1.23781	pos
Calcitriol	M399T840	399.328	839.6	4.00673	C27H44O3	C01673	6.75285e+06	7.15305e+06	20.06	7.2658e+06	7.33129e+06	9.63	0.93	-0.11	0.402547	0.4	0.707888	0.895403	pos
Colchicine	M400T802	400.168	801.6	19.9005	C22H25NO6	C07592	1.50523e+07	1.33785e+07	70	1.07231e+07	7.68063e+06	79.55	1.4	0.49	0.231155	0.64	0.553118	0.603435	pos
Myriocin	M402T651_1	402.283	651	5.16055	C21H39NO6	C19914	5.15948e+06	4.69256e+06	24.75	4.51967e+06	4.61277e+06	11.07	1.14	0.19	0.297233	0.53	0.618347	0.702296	pos
Lovastatin	M405T740	405.266	739.5	6.22801	C24H36O5	C07074	7.61902e+07	8.61725e+07	34.9	2.9286e+07	2.7061e+07	68.18	2.6	1.38	0.00010458	3.98	0.00574686	2.1444	pos
Morroniside	M406T607	406.149	607.5	2.70838	C17H26O11	C17000	4.05406e+06	4.22881e+06	47.15	4.51092e+06	4.45502e+06	54.97	0.9	-0.15	0.667254	0.18	0.875297	0.271142	pos
3alpha,7alpha-Dihydroxy-12-oxo-5beta-cholanate	M407T707_2	407.286	707.4	16.7551	C24H38O5	C01292	5.34979e+07	2.9899e+07	105.28	1.08835e+08	8.04235e+07	83.89	0.49	-1.02	0.0595956	1.22	0.27592	1.4868	pos
3alpha,7alpha,12beta-Trihydroxy-5beta-cholanate	M408T707	408.285	707.3	5.87821	C24H40O5	C04661	1.19452e+07	1.06128e+07	67.84	1.03367e+07	8.49489e+06	44.81	1.16	0.21	0.899475	0.05	0.96959	0.156518	pos
Allocholic acid	M409T704	409.294	703.9	1.10038	C24H40O5	C00695	5.28461e+07	5.10684e+07	39.33	5.43939e+07	6.28281e+07	40.38	0.97	-0.04	0.78101	0.11	0.924314	0.205098	pos
5-Dehydroavenasterol	M410T826	410.325	825.9	2.37163	C29H46O	C15783	9.83664e+07	1.17953e+08	69.98	1.05676e+08	8.16051e+07	67.99	0.93	-0.1	0.93959	0.03	0.983023	0.849387	pos
Coleonol	M411T531	411.247	530.8	22.6725	C22H34O7	C09076	681309	763654	49.4	830397	881604	33.57	0.82	-0.29	0.231155	0.64	0.553118	0.753993	pos
Hecogenin	M413T717	413.307	716.5	15.3252	C27H42O4	C08902	8.67823e+06	6.64642e+06	76.3	1.27211e+07	1.06778e+07	64.34	0.68	-0.55	0.144784	0.84	0.440513	0.989056	pos
alpha-Spinasterol	M413T747	413.373	746.6	12.0376	C29H48O	C08840	5.82707e+07	3.54765e+07	86.54	8.07966e+07	7.29488e+07	68.93	0.72	-0.47	0.251953	0.6	0.574901	0.703887	pos
2,22-Dideoxy-3-dehydroecdysone	M413T782	413.307	782.4	15.5674	C27H42O4	C16498	4.10451e+07	3.35819e+07	58.72	3.38045e+07	2.80698e+07	64.74	1.21	0.28	0.402547	0.4	0.707888	0.727999	pos
14alpha-Hydroxy-5beta-cholest-7-ene-3,6-dione	M415T765	415.319	765.2	3.07232	C27H42O3	C16509	1.48327e+07	1.01477e+07	56.33	2.09158e+07	2.12372e+07	62.83	0.71	-0.5	0.273981	0.56	0.596501	0.547198	pos
Yamogenin	M415T789	415.32	788.8	2.0821	C27H42O3	C08918	4.17973e+07	3.26857e+07	77.59	1.09189e+08	8.77178e+07	94.84	0.38	-1.39	0.0173346	1.76	0.143229	1.77633	pos
Sodium deoxycholate	M415T794_2	415.211	794.4	2.21942	C24H39O4. Na	C11171	1.57256e+08	1.26834e+08	91.95	1.12875e+08	9.44695e+07	90.35	1.39	0.48	0.402547	0.4	0.707888	0.712793	pos
Glutathionylspermidine	M417T431	417.232	430.7	19.2559	C17H34N6O5S	C05730	8.63502e+06	6.41729e+06	79.7	1.84942e+07	1.79414e+07	46.77	0.47	-1.1	0.00305435	2.52	0.0481653	1.94978	pos
Daidzin	M417T468	417.116	468	4.25781	C21H20O9	C10216	1.45676e+07	1.05205e+07	76.39	1.61124e+07	9.15353e+06	125.01	0.9	-0.15	0.78101	0.11	0.924314	0.238451	pos
Sarsasapogenin	M417T643_1	417.33	643.1	14.0264	C27H44O3	C03963	9.75384e+06	8.52846e+06	54.29	4.7335e+06	4.32101e+06	65.56	2.06	1.04	0.00538596	2.27	0.0685308	1.7761	pos
Leukotriene E4	M422T660	422.241	660.2	21.1585	C23H37NO5S	C05952	2.20588e+06	2.4001e+06	37.21	6.20533e+06	5.73686e+06	34.07	0.36	-1.49	4.03823e-05	4.39	0.00295448	2.39768	pos
Alpha-Tocotrienol	M424T786	424.34	786.1	12.9613	C29H44O2	C14153	5.04608e+07	5.16874e+07	55.36	2.91117e+07	3.53158e+07	53.09	1.73	0.79	0.0355979	1.45	0.210708	0.919402	pos
4a-Carboxy-4b-methyl-5a-cholesta-8,24-dien-3b-ol	M425T786	425.344	786.1	15.3617	C29H46O3	C15808	2.99037e+07	2.28395e+07	61.85	2.58716e+07	2.35393e+07	41.57	1.16	0.21	0.899475	0.05	0.96959	0.0198275	pos
(24R,24(1)R)-Fucosterol epoxide	M429T817	429.376	816.7	8.20726	C29H48O2	C03910	6.58737e+07	6.83081e+07	51.24	6.30386e+07	5.58175e+07	52.71	1.04	0.06	0.704507	0.15	0.891992	0.401356	pos
Digitogenin	M431T654_2	431.319	653.6	17.2358	C27H44O5	C08896	8.75491e+06	5.44317e+06	83.99	1.02262e+07	1.08353e+07	43.74	0.86	-0.22	0.193151	0.71	0.505852	0.928607	pos
Gentamicin C1a	M432T455_1	432.28	454.9	5.39928	C19H39N5O7	C00908	1.17479e+07	1.11133e+07	74.33	1.97747e+07	1.70534e+07	46.2	0.59	-0.75	0.0269764	1.57	0.184796	1.56675	pos
Chenodeoxycholic acid glycine conjugate	M432T724	432.311	723.8	10.2566	C26H43NO5	C05466	4.42941e+06	3.74885e+06	40.76	4.86602e+06	4.39787e+06	35.3	0.91	-0.14	0.494013	0.31	0.773505	0.380602	pos
3beta,5beta-Ketotriol	M432T775	432.334	775.1	23.8797	C27H44O4	C16494	4.36124e+06	3.83661e+06	47.39	5.18163e+06	5.13288e+06	59.24	0.84	-0.25	0.56045	0.25	0.814964	0.04598	pos
Demethylphylloquinone	M436T794	436.341	794.1	0.0268497	C30H44O2	C13309	1.47475e+08	1.57767e+08	86.81	1.98258e+08	1.48257e+08	98.64	0.74	-0.43	0.899475	0.05	0.96959	0.385926	pos
Fluphenazine	M437T747_1	437.173	747.3	5.26108	C22H26F3N3OS	C07010	1.21878e+08	2.51542e+07	117.24	3.53147e+08	2.84417e+08	84.82	0.35	-1.53	0.0756907	1.12	0.312497	1.19159	pos
N1,N8-Bis(4-coumaroyl)spermidine	M438T480_2	438.238	479.7	2.91166	C25H31N3O4	C21169	5.09821e+07	5.60111e+07	54.82	1.70593e+07	1.50236e+07	57.1	2.99	1.58	0.00250225	2.6	0.0422662	1.55909	pos
Oleanolic acid	M439T747	439.355	747	4.40191	C30H48O3	C17148	5.23055e+07	3.15158e+07	83.99	4.63933e+07	3.66449e+07	103.67	1.13	0.17	0.630785	0.2	0.853986	0.421064	pos
Ursolic acid	M439T795	439.355	794.7	4.62951	C30H48O3	C08988	1.03756e+08	1.01936e+08	68.3	1.06867e+08	9.08866e+07	87.31	0.97	-0.04	0.899475	0.05	0.96959	0.508052	pos
(24R)-24-Methylcycloarta-25-en-3-beta-ol	M441T747	441.377	746.8	8.11741	C31H52O	C11513	9.07496e+06	5.84539e+06	110.07	8.80648e+06	1.00014e+07	50.31	1.03	0.04	0.347446	0.46	0.663166	0.266901	pos
24-Methylenecycloartanol	M441T785	441.371	784.8	4.61407	C31H52O	C08830	5.5974e+06	2.48183e+06	111	1.68237e+07	1.63542e+07	67.23	0.33	-1.59	0.00644729	2.19	0.0772692	1.43682	pos
Tetrahydrofolic acid	M445T742	445.303	741.5	25.1336	C19H23N7O6	C00101	8.18922e+06	7.80056e+06	52.57	7.81841e+06	6.84603e+06	60.06	1.05	0.07	0.82009	0.09	0.939293	0.247182	pos
Dammarenediol II	M445T794	445.372	794.3	9.01069	C30H52O2	C19829	1.41608e+07	1.07563e+07	61.67	2.88335e+07	1.47586e+07	79.14	0.49	-1.03	0.0849271	1.07	0.332314	1.15019	pos
Arabidiol	M445T839_1	445.364	839.2	4.45131	C30H52O2	C19828	8.03195e+07	7.37146e+07	69.94	3.68741e+07	25678000	71.05	2.18	1.12	0.0355979	1.45	0.210708	1.06091	pos
Baicalin	M447T518	447.091	518.1	3.07767	C21H18O11	C10025	2.57008e+06	1.54327e+06	116.15	1.62421e+06	1.52898e+06	109.32	1.58	0.66	0.462387	0.33	0.751962	0.746266	pos
Betulinic acid	M456T755	456.359	754.9	3.72513	C30H48O3	C08619	2.11905e+07	1.83618e+07	59.87	2.08768e+07	1.76373e+07	63.56	1.02	0.02	0.899475	0.05	0.96959	0.0609385	pos
alpha-Elemolic acid	M456T831	456.354	830.8	12.9284	C30H48O3	C08623	6.01144e+07	3.69153e+07	102.26	7.30789e+07	59168895	81.31	0.82	-0.28	0.56045	0.25	0.814964	0.327757	pos
Soyasapogenol B	M459T821_2	459.352	821.3	21.5811	C30H50O3	C08980	9.92058e+07	5.48405e+07	79.4	7.64665e+07	5.45952e+07	76.19	1.3	0.38	0.78101	0.11	0.924314	0.338533	pos
3-Dehydroecdysone	M462T663	462.266	662.9	2.51503	C27H42O6	C02513	9.82425e+06	478449	333.11	2.98294e+06	1.45987e+06	134.13	3.29	1.72	0.0107665	1.97	0.107273	1.00111	pos
3-Epiecdysone	M464T729	464.283	728.9	0.188248	C27H44O6	C16496	7.47298e+06	1.01421e+06	303.95	5.70789e+06	2.14521e+06	137.56	1.31	0.39	0.0355979	1.45	0.210708	0.842395	pos
Glycocholic acid	M466T702	466.316	702.2	0.558976	C26H43NO6	C01921	5.29742e+06	2.38901e+06	147.1	1.01412e+07	6.64304e+06	104.57	0.52	-0.94	0.0672657	1.17	0.295041	1.06692	pos
Cholesterol sulfate	M467T704	467.32	704.2	1.12129	C27H46O4S	C18043	6.66981e+06	6.19294e+06	56	5.34197e+06	1.94856e+06	115.17	1.25	0.32	0.159796	0.8	0.463121	1.08971	pos
CE(5_0)	M470T767	470.4	766.8	26.3201	C32H54O2	C02530	1.37521e+07	1.26974e+07	38.86	1.55439e+07	1.4359e+07	48.28	0.88	-0.18	0.56045	0.25	0.814964	0.219819	pos
Glycyrrhetinate	M471T769_2	471.352	768.8	11.083	C30H46O4	C02283	4.19481e+08	3.1646e+08	65.9	1.38192e+08	7.65211e+07	106.92	3.04	1.6	0.00106713	2.97	0.0244159	2.12731	pos
Retinoyl b-glucuronide	M476T797	476.277	796.8	0.443698	C26H36O8	C11061	4.76324e+07	4.2597e+07	73.16	3.66394e+07	2.55845e+07	72.75	1.3	0.38	0.297233	0.53	0.618347	0.158571	pos
26-Hydroxyecdysone	M480T663	480.275	662.9	6.17816	C27H44O7	C16499	9.66838e+07	3.44141e+07	188.5	1.93138e+07	367187	174.22	5.01	2.32	0.0201601	1.7	0.156989	1.79412	pos
Brassinolide	M481T676_2	481.362	676.3	19.5279	C28H48O6	C11049	1.3259e+07	9.25174e+06	68.91	6.38892e+06	4.88316e+06	84.96	2.08	1.05	0.00106713	2.97	0.0244159	1.86828	pos
Taurochenodesoxycholic acid	M482T729	482.293	728.9	8.3642	C26H45NO6S	C05465	1.90887e+07	1.1657e+07	117.3	1.01449e+07	9.76613e+06	68.99	1.88	0.91	0.321727	0.49	0.642026	0.847457	pos
Antibiotic JI-20A	M482T771_1	482.32	770.8	9.77234	C19H39N5O9	C17704	6.09623e+08	1.51326e+08	264.52	1.28373e+09	8.97145e+08	87.23	0.47	-1.07	0.00106713	2.97	0.0244159	2.08338	pos
Lithocholyltaurine	M483T773	483.309	773	14.6904	C26H45NO5S	C02592	2.17081e+07	1.0756e+07	111.1	3.8652e+07	3.27513e+07	67.9	0.56	-0.83	0.0672657	1.17	0.295041	1.62444	pos
Quillaic acid	M487T733_1	487.338	733.3	8.36374	C30H46O5	C08972	1.30722e+07	1.16073e+07	74.13	2.82883e+07	2.63724e+07	23.24	0.46	-1.11	0.000185966	3.73	0.00801435	2.1074	pos
Raffinose	M487T94	487.17	94.4	16.9017	C18H32O16	C00492	9.60339e+06	9.59522e+06	32.81	8.81746e+06	8.87968e+06	25.86	1.09	0.12	0.431892	0.36	0.732471	0.258906	pos
Asiatic acid	M489T739	489.359	738.9	3.31863	C30H48O5	C08617	1.49151e+07	1.18117e+07	73.55	9.63421e+06	8.59754e+06	66.67	1.55	0.63	0.273981	0.56	0.596501	1.00904	pos
1-palmitoylglycerophosphocholine	M497T638_2	497.361	638.1	26.7894	C24H51NO7P	C04102	1.76989e+07	1.77747e+07	72.95	1.44989e+07	1.66045e+07	64.52	1.22	0.29	0.595155	0.23	0.834013	0.201824	pos
beta-Isorenieratene	M532T825_2	532.395	824.7	21.9757	C40H52	C16340	2.11292e+07	1.24528e+07	98.22	5.20191e+07	3.70555e+07	89.89	0.41	-1.3	0.0595956	1.22	0.27592	1.20415	pos
Biotinyl-5'-AMP	M573T307_1	573.14	307.4	1.22134	C20H28N7O9PS	C05921	3.43634e+06	2.5674e+06	109	1.99353e+06	1.09794e+06	117.72	1.72	0.79	0.251953	0.6	0.574901	0.573076	pos
Mesobilirubinogen	M591T585_2	591.314	584.6	5.93773	C33H44N4O6	C05790	2.01229e+08	2.17358e+08	50.69	2.34537e+08	1.40235e+08	77.76	0.86	-0.22	0.899475	0.05	0.96959	0.165857	pos
Calenduloside E	M615T572	615.385	572.1	0.59475	C36H56O9	C08964	500551	452161	101.31	441832	359444	101.75	1.13	0.18	0.667254	0.18	0.875297	0.331592	pos
Soyasapogenol B 3-O-D-glucuronide	M635T773_2	635.42	772.9	7.74926	C36H58O9	C19763	2.08418e+07	1.74963e+07	60.57	1.88406e+07	1.7513e+07	59.23	1.11	0.15	0.82009	0.09	0.939293	0.320393	pos
Stachyose	M649T95	649.222	95.4	11.4506	C24H42O21	C01613	4.47587e+06	4.17262e+06	76.11	3.18124e+06	2.63294e+06	54.38	1.41	0.49	0.462387	0.33	0.751962	0.552351	pos
Gypenoside XXV	M914T733_1	913.525	733	14.487	C47H78O18	C08949	3.45977e+07	3.22632e+07	65.97	6.73861e+07	4.67232e+07	107.71	0.51	-0.96	0.321727	0.49	0.642026	0.648208	pos
Ethylmethylacetic acid	M101T72	101.024	71.7	4.94764	C5H10O2	C18319	3.72912e+06	3.69174e+06	9.09	3.68848e+06	3.71239e+06	10.39	1.01	0.02	0.742446	0.13	0.897098	0.148553	neg
2-Aminoisobutyric acid	M102T89	102.056	89.1	0.744688	C4H9NO2	C03665	1.04857e+07	9.0252e+06	60.44	4.81568e+06	4.95215e+06	51.65	2.18	1.12	0.00768133	2.11	0.077551	1.71694	neg
Malonate	M103T72	103.004	72	0.233001	C3H4O4	C00383	5.89337e+06	4.7209e+06	81.35	4.32563e+06	4.94659e+06	58.45	1.36	0.45	0.595155	0.23	0.8173	0.527008	neg
(R)-3-Hydroxybutyric acid	M103T92	103.039	92.1	6.05594	C4H8O3	C01089	6.78146e+07	6.88488e+07	64.15	6.80357e+07	8.22151e+07	49.73	1	0	0.667254	0.18	0.859968	0.12248	neg
L-Serine	M104T82	104.035	82.1	2.15312	C3H7NO3	C00065	3.17073e+07	2.94349e+07	46.18	2.69908e+07	2.51057e+07	45.29	1.17	0.23	0.347446	0.46	0.647102	0.806181	neg
Glyceric acid	M105T79	105.019	79.1	0.723676	C3H6O4	C00258	9.02492e+07	9.057e+07	15.89	7.80517e+07	7.76889e+07	22.15	1.16	0.21	0.0950116	1.02	0.327593	1.25245	neg
Hydroquinone	M109T426	109.03	425.9	1.61424	C6H6O2	C00530	1.53584e+06	1.55754e+06	44.42	1.34469e+06	1.351e+06	28.02	1.14	0.19	0.431892	0.36	0.715801	0.162165	neg
2-Heptanone	M113T480	112.984	480.3	7.78419	C7H14O	C08380	3.01232e+06	1.56033e+06	63.94	3.81854e+06	1.46809e+06	101.28	0.79	-0.34	0.347446	0.46	0.647102	0.261699	neg
Oxalacetic acid	M113T85	112.986	84.7	16.9048	C4H4O5	C00036	9.65891e+08	9.20719e+08	13.16	8.61982e+08	8.41274e+08	24.11	1.12	0.16	0.0526434	1.28	0.232729	1.1059	neg
alpha-Ketoisovaleric acid	M115T162	115.039	162	6.2935	C5H8O3	C00141	8.29329e+07	6.14393e+07	75.51	7.54642e+07	5.61773e+07	66.54	1.1	0.14	0.595155	0.23	0.8173	0.150714	neg
Fumaric acid	M115T71	115.004	71.2	0.208689	C4H4O4	C00122	1.79413e+07	1.35083e+07	84.1	6.86132e+06	5.79238e+06	103.93	2.61	1.39	0.0269764	1.57	0.158216	1.62771	neg
L-Norvaline	M116T100	116.072	99.7	1.5163	C5H11NO2	C01826	9.13344e+08	8.03015e+08	46.17	7.0504e+08	7.04738e+08	18.41	1.3	0.37	0.251953	0.6	0.552228	0.346691	neg
L-Valine	M116T148	116.072	147.8	1.5163	C5H11NO2	C00183	2.20582e+07	1.27122e+07	106.12	2.24808e+07	1.48452e+07	71.07	0.98	-0.03	0.56045	0.25	0.796815	0.138264	neg
Succinic acid	M117T118	117.056	118.2	9.56919	C4H6O4	C00042	7.76638e+07	1.78713e+06	246.26	8.99237e+07	2.17415e+06	231.46	0.86	-0.21	0.859616	0.07	0.946416	0.244627	neg
Indole	M117T141	117.055	141.1	22.2112	C8H7N	C00463	1.36596e+06	1.30825e+06	12.21	1.42163e+06	1.35215e+06	11.6	0.96	-0.06	0.273981	0.56	0.576734	0.689966	neg
3-Methylthiopropionic acid	M119T136	118.999	135.8	0.338928	C4H8O2S	C08276	868765	790000	69.8	974064	671500	95.16	0.89	-0.17	0.494013	0.31	0.755475	0.586308	neg
Phenylacetaldehyde	M119T325	119.05	324.8	0.638386	C8H8O	C00601	1.12776e+06	1.04665e+06	88.36	1.17758e+06	987113	95.49	0.96	-0.06	0.899475	0.05	0.960356	0.474771	neg
L-Erythrulose	M119T87	119.035	87.4	0	C4H8O4	C02045	3.81202e+07	2.24622e+07	114.95	2.09617e+07	1.60577e+07	106.95	1.82	0.86	0.193151	0.71	0.482126	1.17986	neg
Phenylethylamine	M121T325	121.066	324.6	19.3378	C8H11N	C05332	1.96792e+07	1.69743e+07	47.81	1.60193e+07	1.42188e+07	68.15	1.23	0.3	0.297233	0.53	0.59807	0.966834	neg
Erythritol	M121T482	121.029	481.8	2.38865	C4H10O4	C00503	6.9838e+07	6.56943e+07	42.37	7.41154e+07	6.90981e+07	53.2	0.94	-0.09	0.859616	0.07	0.946416	0.0718589	neg
4-Methylcatechol	M124T64	123.902	63.9	13.6312	C7H8O2	C06730	1.64781e+06	1.70277e+06	20.07	1.25863e+06	1.22364e+06	34.17	1.31	0.39	0.0310434	1.51	0.171824	1.64321	neg
Imidazoleacetic acid	M125T228	125.035	227.5	1.79149	C5H6N2O2	C02835	2.07525e+07	1.71861e+07	54.29	4.60786e+07	3.99702e+07	53.44	0.45	-1.15	0.00204003	2.69	0.0355161	1.90816	neg
Pyroglutamic acid	M128T77	128.035	76.8	3.3116	C5H7NO3	C01879	3.20741e+07	2.67171e+07	70.59	1.99575e+07	1.94629e+07	80.95	1.61	0.68	0.251953	0.6	0.552228	0.531953	neg
3-Methyl-2-oxovaleric acid	M129T307	129.055	306.6	7.11465	C6H10O3	C03465	6.81302e+07	6.56371e+07	21.72	7.43743e+07	6.00027e+07	67.03	0.92	-0.13	0.402547	0.4	0.691723	0.147369	neg
Leucine	M130T201	130.087	201	0.584223	C6H13NO2	C16439	8.18787e+07	8.96701e+07	36.28	7.50843e+07	6.73327e+07	39.79	1.09	0.12	0.462387	0.33	0.736131	0.318508	neg
5-Amino-2-oxopentanoic acid	M130T72	130.051	71.9	0.184543	C5H9NO3	C01110	2.14058e+08	2.03655e+08	36.63	1.60975e+08	1.42315e+08	40.03	1.33	0.41	0.0849271	1.07	0.307852	1.30123	neg
(2R,4S)-2,4-Diaminopentanoate	M131T103	131.083	103.2	0.183091	C5H12N2O2	C03943	1.06145e+07	1.10073e+07	30.82	8.68019e+06	7.79868e+06	45.5	1.22	0.29	0.130844	0.88	0.390689	1.06322	neg
L-Isoleucine	M131T226	131.071	226.3	6.07263	C6H13NO2	C00407	7.38128e+06	3.63285e+06	122.32	6.58706e+06	5.32459e+06	95.32	1.12	0.16	0.899475	0.05	0.960356	0.346034	neg
Glutaric acid	M131T74	131.035	73.7	0.946313	C5H8O4	C00489	2.34993e+07	1.93562e+07	61.41	1.8133e+07	1.59805e+07	55.88	1.3	0.37	0.273981	0.56	0.576734	0.949804	neg
D-Ornithine	M131T87	131.083	87.4	0.183091	C5H12N2O2	C00515	6.86812e+06	7.10583e+06	29.36	7.08301e+06	6.0905e+06	39.92	0.97	-0.04	0.899475	0.05	0.960356	0.0829396	neg
6-Hydroxyhexanoic acid	M132T226	132.075	226	28.7716	C6H12O3	C06103	23526.5	20680.2	82.22	16762	16298	45.47	1.4	0.49	0.494013	0.31	0.755475	0.204003	neg
L-Malic acid	M133T71	133.014	71.2	1.32317	C4H6O5	C00149	1.95223e+08	1.83589e+08	41.49	1.56994e+08	1.34021e+08	55.45	1.24	0.31	0.0756907	1.12	0.285572	0.855712	neg
D-Arabitol	M133T87	133.051	87	5.18599	C5H12O5	C01904	1.57412e+06	970581	92.07	1.74222e+06	1.36629e+06	64.74	0.9	-0.15	0.297233	0.53	0.59807	0.132396	neg
Ribitol	M133T97	133.051	96.8	5.18599	C5H12O5	C00474	2.22402e+07	1.00576e+07	183.76	4.50282e+07	1.26337e+07	193.03	0.49	-1.02	0.321727	0.49	0.622	0.630218	neg
Adenine	M134T285	134.047	284.5	0.179041	C5H5N5	C00147	2.5071e+06	2.33513e+06	74.34	2.6727e+06	2.15333e+06	58.49	0.94	-0.09	0.704507	0.15	0.880058	0.12711	neg
Phenyl acetate	M135T31	134.894	30.9	3.00023	C8H8O2	C00548	486292	262457	93.68	278636	127361	79.43	1.75	0.8	0.251953	0.6	0.552228	0.539477	neg
o-Toluate	M135T511	135.045	510.9	1.30327	C8H8O2	C07215	366510	368845	21.74	507061	550967	26.46	0.72	-0.47	0.0173346	1.76	0.123494	1.71545	neg
Phenylacetic acid	M135T60	134.865	60.2	10.9461	C8H8O2	C07086	3.18989e+06	1.94296e+06	99.07	4.10772e+06	3.95208e+06	62.91	0.78	-0.36	0.175903	0.75	0.458608	0.834708	neg
Salicylic acid	M137T355	137.024	355.1	3.38274	C7H6O3	C00805	4.66832e+06	4.77014e+06	4.56	4.81365e+06	4.85806e+06	3.57	0.97	-0.04	0.0233637	1.63	0.147183	1.02032	neg
Urocanic acid	M137T95	137.035	94.7	1.63461	C6H6N2O2	C00785	1.53145e+07	1.57834e+07	33.08	1.68461e+07	1.7027e+07	14.6	0.91	-0.14	0.742446	0.13	0.897098	0.77802	neg
6-Hydroxynicotinic acid	M138T157	138.02	156.7	1.44907	C6H5NO3	C01020	5.63112e+06	6.18565e+06	33.62	4.6738e+06	4.58241e+06	35.62	1.2	0.27	0.117926	0.93	0.367578	0.848282	neg
4-Nitrophenol	M138T591	138.02	591.5	0	C6H5NO3	C00870	5.15154e+06	5.21869e+06	9.21	4.977e+06	5.0452e+06	5.83	1.04	0.05	0.175903	0.75	0.458608	0.782981	neg
4-Acetamidobutanoate	M144T157	144.067	156.9	0.16659	C6H11NO3	C02946	9.64637e+06	9.48194e+06	13.23	1.03215e+07	9.83482e+06	27.37	0.93	-0.1	0.78101	0.11	0.914177	0.357971	neg
1H-Indole-3-carboxaldehyde	M144T569	144.046	569.4	0.527611	C9H7NO	C08493	9.45217e+07	1.00521e+08	48.09	7.15792e+07	6.97462e+07	37.53	1.32	0.4	0.193151	0.71	0.482126	0.394539	neg
Oxoglutaric acid	M145T72	145.014	71.9	0.524086	C5H6O5	C00026	1.88171e+07	1.18948e+07	83.15	1.82398e+07	2.05274e+07	45.77	1.03	0.04	0.630785	0.2	0.838631	0.456758	neg
L-Glutamine	M145T84	145.062	84.4	0.854809	C5H10N2O3	C00064	1.26566e+09	1.29615e+09	45.44	8.82319e+08	6.40135e+08	77.56	1.43	0.52	0.0595956	1.22	0.247569	1.06526	neg
L-2-Hydroxyglutaric acid	M147T162	146.966	162.5	6.87557	C5H8O5	C03196	3.18173e+06	2.12808e+06	73.69	2.37853e+06	1.3418e+06	74.53	1.34	0.42	0.211556	0.67	0.505436	0.667216	neg
trans-Cinnamate	M147T297_2	147.045	297.2	0.163215	C9H8O2	C00423	6.40076e+06	3.90813e+06	100.15	1.56386e+07	1.33731e+07	51.66	0.41	-1.29	0.00106713	2.97	0.0248653	2.02915	neg
N-Methyl-D-aspartic acid	M147T335	147.045	335.1	19.4748	C5H9NO4	C12269	2.96838e+06	2.4366e+06	47.77	2.87866e+06	2.17985e+06	82.42	1.03	0.04	0.494013	0.31	0.755475	0.579893	neg
L-Methionine	M148T116	148.044	115.6	0.675475	C5H11NO2S	C00073	1.49191e+08	1.27748e+08	58.8	1.23883e+08	1.15452e+08	55.69	1.2	0.27	0.526711	0.28	0.775509	0.757962	neg
7-Methyladenine	M148T346	148.063	345.6	0.162093	C6H7N5	C02241	2.695e+06	2.6646e+06	10.71	2.60608e+06	2.58633e+06	12.05	1.03	0.05	0.630785	0.2	0.838631	0.344083	neg
D-Ribulose	M149T142	149.047	142	11.9158	C5H10O5	C00309	1.97039e+06	1.93552e+06	32.88	2.22923e+06	2.23659e+06	20.7	0.88	-0.18	0.347446	0.46	0.647102	0.995865	neg
3,4-Dihydroxymandelaldehyde	M149T154	149.028	153.6	26.7742	C8H8O4	C05577	6.95672e+06	6.73068e+06	50.36	1.13151e+07	9.24853e+06	56.27	0.61	-0.7	0.0950116	1.02	0.327593	1.0715	neg
2-Methoxy-4-vinylphenol	M149T320	149.061	320.3	1.85159	C9H10O2	C17883	1.07169e+06	1.08011e+06	24.6	1.29108e+06	1.17207e+06	43.23	0.83	-0.27	0.297233	0.53	0.59807	0.27674	neg
Hydrocinnamic acid	M149T432	149.061	431.8	2.52245	C9H10O2	C05629	5.29326e+07	4.84574e+07	61.44	6.33142e+07	5.21388e+07	71.35	0.84	-0.26	0.56045	0.25	0.796815	0.307811	neg
(S)-4-Hydroxymandelonitrile	M149T79	149.046	79	14.7604	C8H7NO2	C03742	9.79855e+06	1.02895e+07	42.34	1.04658e+07	1.22022e+07	43.46	0.94	-0.1	0.297233	0.53	0.59807	0.0900754	neg
D-Xylose	M149T91	149.046	91.5	0.509911	C5H10O5	C00181	1.30907e+08	1.46704e+08	35.87	7.73595e+07	7.23136e+07	63.25	1.69	0.76	0.00448016	2.35	0.0560365	1.6398	neg
2-(Methylamino)benzoic acid	M150T460	150.056	460.2	1.99925	C8H9NO2	C03005	2.71086e+06	1.53699e+06	84.09	5.8374e+06	4.51035e+06	87.6	0.46	-1.11	0.117926	0.93	0.367578	1.27949	neg
Xanthine	M151T155	151.026	155	0.662138	C5H4N4O2	C00385	3.13512e+09	3.5905e+09	58.44	3.13758e+09	3.40993e+09	43.93	1	0	0.78101	0.11	0.914177	0.479581	neg
(R)-mandelic Acid	M151T159	151.042	158.9	14.5655	C8H8O3	C01983	1.31749e+08	1.21676e+08	20.63	1.62628e+08	1.63681e+08	26.03	0.81	-0.3	0.0355979	1.45	0.185689	1.37016	neg
Mandelic acid	M151T202	151.041	202.2	3.15147	C8H8O3	C01984	1.34813e+06	1.39697e+06	70.27	2.14101e+06	1.79754e+06	86.38	0.63	-0.67	0.297233	0.53	0.59807	0.391863	neg
p-Anisic acid	M151T346	151.041	345.7	4.63451	C8H8O3	C02519	4.04463e+06	4.06923e+06	31.81	4.77428e+06	5.18267e+06	34.72	0.85	-0.24	0.193151	0.71	0.482126	0.664874	neg
Diethylphosphate	M153T155	153.029	155	19.7313	C4H11O4P	C06608	5.21343e+06	4.16729e+06	85.67	6.49666e+06	3.81559e+06	132.71	0.8	-0.32	0.742446	0.13	0.897098	0.104591	neg
Gentisic acid	M153T194	153.02	194.3	1.80369	C7H6O4	C00628	6.10462e+06	7.05349e+06	55.26	3.41246e+06	1.87434e+06	75.96	1.79	0.84	0.0672657	1.17	0.265192	1.27032	neg
2-Pyrocatechuic acid	M153T426	153.02	425.8	2.4572	C7H6O4	C00196	2.46891e+07	2.48235e+07	6.98	2.45385e+07	2.45673e+07	10	1.01	0.01	0.595155	0.23	0.8173	0.463251	neg
Protocatechuic acid	M153T97	153.02	97.2	2.4572	C7H6O4	C00230	3.01812e+06	1.90912e+06	116.7	716388	399299	111.73	4.21	2.07	0.117926	0.93	0.367578	1.11847	neg
L-Histidine	M154T108	154.062	108.4	1.14239	C6H9N3O2	C00135	2.12547e+07	1.6144e+07	73.52	1.63336e+07	1.62756e+07	65.68	1.3	0.38	0.402547	0.4	0.691723	0.952192	neg
Allantoin	M157T92	157.037	91.6	1.12076	C4H6N4O3	C01551	836996	777913	31.58	943246	840119	31.99	0.89	-0.17	0.347446	0.46	0.647102	0.653991	neg
Oxoadipic acid	M159T112	158.978	111.8	7.82026	C6H8O5	C00322	7.09986e+08	7.15983e+08	25.69	6.41385e+08	5.86361e+08	32.99	1.11	0.15	0.251953	0.6	0.552228	0.520466	neg
S-Allylcysteine	M160T482	160.041	482	18.8952	C6H11NO2S	C16759	9.5884e+06	9.85763e+06	23.05	8.94989e+06	9.11561e+06	30.59	1.07	0.1	0.374396	0.43	0.668978	0.264103	neg
Glucosamine	M160T95	160.061	94.9	2.43657	C6H13NO5	C00329	3.49649e+07	3.35947e+07	12.42	3.23185e+07	3.41701e+07	28.21	1.08	0.11	0.979843	0.01	0.99158	0.69732	neg
myo-Inositol	M161T100_1	161.043	100.3	11.2392	C6H12O6	C00137	2.68113e+07	1.98157e+07	59.72	3.09085e+07	3.46956e+07	57.94	0.87	-0.21	0.979843	0.01	0.99158	0.158302	neg
D-Glucose	M161T564	161.043	564.1	11.2392	C6H12O6	C00031	1.58807e+07	9.24221e+06	66.36	1.80951e+07	1.57963e+07	78.82	0.88	-0.19	0.667254	0.18	0.859968	0.228733	neg
Alpha-D-Glucose	M161T731	161.043	730.6	9.37635	C6H12O6	C00267	2.21683e+07	1.94185e+07	35.14	2.62206e+07	1.90874e+07	49.06	0.85	-0.24	0.704507	0.15	0.880058	0.504908	neg
3-Hydroxymethylglutaric acid	M161T75	161.046	74.5	4.19755	C6H10O5	C03761	5.18637e+07	4.12512e+07	104.27	1.98664e+07	1.49809e+07	71.91	2.61	1.38	0.00911418	2.04	0.0850348	1.67798	neg
m-Coumaric acid	M163T153	163.04	153.3	1.22669	C9H8O3	C12621	2.91306e+06	2.98501e+06	61.45	2.38045e+06	1.20909e+06	136.32	1.22	0.29	0.374396	0.43	0.668978	1.11041	neg
L-Fucose	M163T80	163.061	79.6	0.466082	C6H12O5	C00507	4.16753e+06	3.99175e+06	28.97	3.81555e+06	3.67857e+06	14.33	1.09	0.13	0.56045	0.25	0.796815	0.299357	neg
L-Phenylalanine	M164T297	164.072	297.2	0.755768	C9H11NO2	C00079	499894393	4.54434e+08	54.04	4.17222e+08	3.41316e+08	60.84	1.2	0.26	0.231155	0.64	0.529039	0.857535	neg
D-Phenylalanine	M164T334	164.072	333.6	0.146278	C9H11NO2	C02265	2.65518e+07	2.54112e+07	36.8	2.68867e+07	2.49291e+07	44.22	0.99	-0.02	0.979843	0.01	0.99158	0.175717	neg
Phenyllactate	M165T335	165.057	335.2	8.94235	C9H10O3	C05607	9.31192e+07	8.9365e+07	39.1	1.02376e+08	9.52749e+07	47.28	0.91	-0.14	0.742446	0.13	0.897098	0.26222	neg
Phthalic acid	M165T820	165.041	820.2	5.3512	C8H6O4	C01606	6.50702e+06	3.9728e+06	149.45	1.28555e+07	1.1832e+07	78.25	0.51	-0.98	0.117926	0.93	0.367578	0.807015	neg
Quinolinic acid	M166T95	166.018	94.8	20.3351	C7H5NO4	C03722	1.9311e+07	1.95108e+07	43.36	2.59016e+07	26227490	29.55	0.75	-0.42	0.0849271	1.07	0.307852	1.28697	neg
Vanillic acid	M167T147	167.037	147.1	10.0337	C8H8O4	C06672	746865	625259	88.76	364125	338261	60.5	2.05	1.04	0.321727	0.49	0.622	0.71389	neg
Uric acid	M167T94	167.021	94.4	1.05376	C5H4N4O3	C00366	4.03195e+07	3.74945e+07	37.31	3.39171e+07	3.51099e+07	41.45	1.19	0.25	0.347446	0.46	0.647102	0.699016	neg
Norepinephrine	M168T245	168.066	244.8	0.737803	C8H11NO3	C00547	4.99394e+06	5.06383e+06	41.79	6.74224e+06	5.71636e+06	60.4	0.74	-0.43	0.402547	0.4	0.691723	0.47585	neg
4-Quinolinecarboxylic acid	M172T31	171.912	31.2	16.0217	C10H7NO2	C06414	3.20503e+07	2.9477e+07	27.77	1.69748e+07	1.57095e+07	49.86	1.89	0.92	0.000411278	3.39	0.0145597	2.13734	neg
N-Acetylleucine	M172T330	172.098	330.2	0.139456	C8H15NO3	C02710	1.88388e+06	1.79599e+06	45.84	1.41469e+06	1.26511e+06	46.42	1.33	0.41	0.0756907	1.12	0.285572	1.249	neg
Iminoarginine	M172T99_2	172.098	98.8	11.0403	C6H12N4O2	C21026	963857	1.11118e+06	45.58	970308	1.09791e+06	45.18	0.99	-0.01	0.979843	0.01	0.99158	0.183564	neg
Suberic acid	M173T96	173.082	95.7	1.59462	C8H14O4	C08278	2.7787e+07	1.16459e+07	149.43	2.41495e+07	6.25783e+06	158.21	1.15	0.2	0.402547	0.4	0.691723	0.528761	neg
Shikimic acid	M173T99_1	173.046	98.7	0.303851	C7H10O5	C00493	7.86704e+06	8.19233e+06	22.8	8.91325e+06	9.10395e+06	13.65	0.88	-0.18	0.159796	0.8	0.435235	0.994287	neg
N-Acetylornithine	M173T99_2	173.093	99.4	0.138654	C7H14N2O3	C00437	2.78086e+06	2.87479e+06	11.48	3.03997e+06	3.24838e+06	20.2	0.91	-0.13	0.0269764	1.57	0.158216	0.666936	neg
Citrulline	M174T103	174.089	102.7	0.43656	C6H13N3O3	C00327	1.46621e+07	1.11236e+07	84.09	1.36433e+07	9.23331e+06	68.82	1.07	0.1	0.93959	0.03	0.977125	0.0552793	neg
1H-Indole-3-acetamide	M174T346	174.077	346.1	10.9147	C10H10N2O	C02693	1.57126e+07	1.6137e+07	25	1.41755e+07	1.45839e+07	29.38	1.11	0.15	0.462387	0.33	0.736131	0.454613	neg
Guanidinosuccinic acid	M174T371	174.056	370.7	23.4177	C5H9N3O4	C03139	923069	1.01161e+06	44.83	1.06288e+06	1.12984e+06	42.86	0.87	-0.2	0.374396	0.43	0.668978	0.403442	neg
N-Acetyl-L-aspartic acid	M174T72	174.041	72	1.28706	C6H9NO5	C01042	8.04411e+09	6.81852e+09	60.5	1.0265e+10	9.49554e+09	90.82	0.78	-0.35	0.462387	0.33	0.736131	0.200111	neg
D-Mannose	M179T103	179.054	102.7	3.77417	C6H12O6	C00159	4.15614e+08	3.86243e+08	49.73	6.94741e+08	5.86559e+08	45.45	0.6	-0.74	0.00305435	2.52	0.0449375	1.72862	neg
Nicotinuric acid	M179T359	179.046	358.6	0.982985	C8H8N2O3	C05380	1.68128e+06	1.46479e+06	50.67	990898	1.14307e+06	34.89	1.7	0.76	0.0310434	1.51	0.171824	1.50052	neg
4-Hydroxyphenylpyruvic acid	M179T599	179.035	599	0.0964281	C9H8O4	C01179	9.14215e+06	9.05505e+06	13.88	8.61857e+06	8.55934e+06	18.51	1.06	0.09	0.462387	0.33	0.736131	0.584837	neg
L-Tyrosine	M180T153	180.067	153	0.133284	C9H11NO3	C00082	8.34674e+08	7.66813e+08	56.66	7.83497e+08	8.43553e+08	54.76	1.07	0.09	0.93959	0.03	0.977125	0.234275	neg
D-Fructose	M180T740	179.989	740.2	7.43128	C6H12O6	C00095	4.01236e+06	1.99042e+06	121.33	3.58799e+07	7.61184e+06	248.83	0.11	-3.16	0.462387	0.33	0.736131	0.698617	neg
L-Tagatose	M180T87	180.06	87.1	20.5483	C6H12O6	C21523	3.91963e+07	3.41037e+07	66.78	2.89636e+07	2.29558e+07	79.95	1.35	0.44	0.193151	0.71	0.482126	0.616148	neg
L-Homocysteic acid	M182T78	182.013	77.7	1.09882	C4H9NO5S	C16511	4368996	4.29004e+06	32.53	6.39133e+06	6.24468e+06	34.17	0.68	-0.55	0.0126697	1.9	0.103484	1.7648	neg
Mannitol	M182T87	182.075	87.3	4.78408	C6H14O6	C00392	326083	324985	43.3	604987	562662	81.03	0.54	-0.89	0.297233	0.53	0.59807	0.261999	neg
2,4-Dinitrophenol	M183T452	183.005	452.2	0.677579	C6H4N2O5	C02496	5.24058e+06	5.0058e+06	15.12	5.76978e+06	5.64395e+06	22.58	0.91	-0.14	0.347446	0.46	0.647102	0.672373	neg
Azelaic acid	M187T164	187.098	163.8	0.940684	C9H16O4	C08261	1.85168e+07	1.83798e+07	24.65	1.99612e+07	1.81423e+07	41.25	0.93	-0.11	0.742446	0.13	0.897098	0.200465	neg
N-Acetyl-L-glutamine	M187T228	187.072	228.4	0.369457	C7H12N2O4	D07063	1.06576e+06	751714	92.8	630370	457004	64.3	1.69	0.76	0.211556	0.67	0.505436	0.892008	neg
10-Hydroxydecanoic acid	M187T579	187.134	579.4	0.662627	C10H20O3	C02774	3.2197e+06	3.15172e+06	56.69	4.06998e+06	3.71402e+06	61.52	0.79	-0.34	0.402547	0.4	0.691723	0.795377	neg
(2S)-2-{[1-(R)-Carboxyethyl]amino}pentanoate	M188T100_1	188.093	99.9	0.659249	C8H15NO4	C06326	6.64455e+06	6.75521e+06	55.88	6.44342e+06	5.51967e+06	56.12	1.03	0.04	0.82009	0.09	0.930652	0.300163	neg
Homo-L-arginine	M188T197	188.111	197.4	14.0377	C7H16N4O2	C01924	951061	1.11947e+06	65.81	1.47247e+06	1.29066e+06	71.29	0.65	-0.63	0.231155	0.64	0.529039	0.768161	neg
N-Acetylglutamic acid	M188T74	188.056	74.4	1.26516	C7H11NO5	C00624	8.80609e+07	8.30887e+07	33.91	7.10338e+07	7.04374e+07	31.57	1.24	0.31	0.130844	0.88	0.390689	0.921393	neg
Citric acid	M191T66	190.929	65.6	4.6936	C6H8O7	C00158	1.18428e+07	9.39093e+06	69.48	6.2592e+06	5.70764e+06	53.39	1.89	0.92	0.0595956	1.22	0.247569	1.51924	neg
Isocitrate	M191T68	191.019	67.9	2.21967	C6H8O7	C00311	1.35341e+09	1.33163e+09	10	1.33348e+09	1.32637e+09	2.39	1.01	0.02	0.82009	0.09	0.930652	0.504971	neg
Quinate	M191T79	191.056	78.8	1.17243	C7H12O6	C00296	4.06085e+06	3.83978e+06	16.03	3.8063e+06	3.52583e+06	20.27	1.07	0.09	0.211556	0.67	0.505436	0.707563	neg
trans-Ferulic acid	M193T297	193.05	297.3	1.554	C10H10O4	C01494	2.68612e+06	1.06522e+06	151.36	912546	314457	207.44	2.94	1.56	0.014847	1.83	0.11296	1.29737	neg
5-Hydroxyconiferaldehyde	M193T549	193.054	549.1	19.0416	C10H10O4	C12204	1.81437e+07	1.49118e+07	103.14	1.13515e+07	5.85808e+06	104.71	1.6	0.68	0.374396	0.43	0.668978	0.629027	neg
D-Glucuronic Acid	M193T78	193.035	78.4	1.56061	C6H10O7	C00191	3.46301e+08	2.65775e+08	87.27	1.34366e+08	1.15104e+08	56.14	2.58	1.37	0.0310434	1.51	0.171824	1.5294	neg
Salicyluric acid	M194T197	194.05	196.9	18.9436	C9H9NO4	C07588	3.33745e+07	3.29799e+07	18.82	2.95836e+07	2.84063e+07	16.44	1.13	0.17	0.0672657	1.17	0.265192	0.923475	neg
5-Keto-D-gluconate	M194T78	194.039	78.4	19.068	C6H10O7	C01062	6.5552e+06	6.58364e+06	24.95	6.26438e+06	5.78991e+06	18.57	1.05	0.07	0.321727	0.49	0.622	0.0601487	neg
Gulonic acid	M195T105	195.051	105.3	1.41501	C6H12O7	C00800	1.23758e+07	1.01713e+07	47.48	1.29547e+07	9.34975e+06	72.51	0.96	-0.07	0.175903	0.75	0.458608	0.165493	neg
Gluconic acid	M195T79	195.051	78.6	1.41501	C6H12O7	C00257	1.85644e+08	1.03015e+08	143.46	1.43436e+08	1.25631e+08	87.01	1.29	0.37	0.742446	0.13	0.897098	0.128356	neg
L-Idonate	M196T79_2	196.054	78.6	20.4021	C6H12O7	C00770	1.09083e+07	5.0094e+06	114.5	2.06246e+06	1.91667e+06	44.37	5.29	2.4	0.000411278	3.39	0.0145597	1.91912	neg
Syringic acid	M197T174	197.046	174.5	1.40069	C9H10O5	C10833	5.85292e+06	4.27581e+06	63.78	1.45452e+07	1.41094e+07	48.93	0.4	-1.31	0.000671796	3.17	0.0195175	2.12921	neg
Vanillylmandelic acid	M197T246	197.043	246.2	6.59468	C9H10O5	C05584	2.46681e+06	2.67401e+06	47.32	2.78127e+06	2.44449e+06	59.69	0.89	-0.17	0.899475	0.05	0.960356	0.379397	neg
Cysteine-S-sulfate	M200T79_2	199.969	78.5	0.380058	C3H7NO5S2	C05824	2.68194e+06	2.38376e+06	51.83	1.65138e+06	1.34158e+06	45.22	1.62	0.7	0.0756907	1.12	0.285572	0.894189	neg
Sebacic acid	M201T392	201.113	391.9	0.377896	C10H18O4	C08277	1.87736e+06	1.90712e+06	20.6	1.85712e+06	1.83657e+06	20.13	1.01	0.02	1	0	1	0.200638	neg
N6-(Delta2-Isopentenyl)-adenine	M202T562	202.109	561.8	3.58221	C10H13N5	C04083	3.64121e+06	2.70503e+06	67.83	1.76143e+06	1.72333e+06	45.13	2.07	1.05	0.0355979	1.45	0.185689	1.43236	neg
Indolepyruvate	M202T658	202.051	657.7	1.64736	C11H9NO3	C00331	2.46037e+07	1.54595e+07	101.34	1.18044e+07	9.89231e+06	55.93	2.08	1.06	0.0406894	1.39	0.19962	1.33804	neg
D-Tryptophan	M203T356	203.083	356	0.866642	C11H12N2O2	C00525	9.38612e+07	9.25815e+07	92.74	1.99537e+08	1.49259e+08	100.15	0.47	-1.09	0.175903	0.75	0.458608	0.708429	neg
L-Tryptophan	M204T356	204.086	356	18.1296	C11H12N2O2	C00078	3.18305e+07	1.81847e+07	95.36	3.52438e+07	1.60033e+07	104.15	0.9	-0.15	0.667254	0.18	0.859968	0.0158908	neg
Genipin	M207T677	207.066	676.6	3.33226	C11H14O5	C09780	7.7896e+06	7.15387e+06	49.32	7.18191e+06	4.86755e+06	97.71	1.08	0.12	0.251953	0.6	0.552228	0.524513	neg
Sinapoyl aldehyde	M208T624	208.078	624.1	20.6658	C11H12O4	C05610	1.84272e+07	2.10707e+07	41.27	2.36049e+07	2.31205e+07	33.82	0.78	-0.36	0.106	0.97	0.348466	1.02173	neg
Sedoheptulose	M209T89	209.067	88.7	1.79847	C7H14O7	C02076	2.37049e+07	2.10668e+07	45.91	3.1096e+07	3.19399e+07	44.15	0.76	-0.39	0.117926	0.93	0.367578	0.81449	neg
Phosphocreatine	M210T319	210.027	318.7	9.04647	C4H10N3O5P	C02305	713223	774579	41.98	609807	563335	23.11	1.17	0.23	0.56045	0.25	0.796815	0.432414	neg
Harmine	M211T743	211.088	743.1	0.473737	C13H12N2O	C06538	1.39422e+07	1.43169e+07	40.71	1.32112e+07	1.4663e+07	41.58	1.06	0.08	0.979843	0.01	0.99158	0.291147	neg
1-Deoxy-D-xylulose 5-phosphate	M213T79	213.016	79	2.4599	C5H11O7P	C11437	1.07694e+06	1.07182e+06	7.31	1.0124e+06	1.07209e+06	26.33	1.06	0.09	0.859616	0.07	0.946416	0.821061	neg
N-Acetyl-D-glucosamine	M220T95	220.083	95.4	0.563425	C8H15NO6	C00140	1.61878e+08	1.58869e+08	75.63	9.47375e+07	8.48654e+07	67.55	1.71	0.77	0.0950116	1.02	0.327593	1.05275	neg
6-Acetyl-D-glucose	M222T313	222.077	313.1	13.509	C8H14O7	C02655	1.55784e+06	453656	174.87	1.60801e+06	183061	167.09	0.97	-0.05	0.347446	0.46	0.647102	0.280225	neg
Sinapic acid	M223T342	223.061	342	0.78902	C11H12O5	C00482	1.14757e+07	1.13912e+07	51.84	1.25468e+07	1.19401e+07	41.03	0.91	-0.13	0.667254	0.18	0.859968	0.581562	neg
Thymidine	M223T820	223.028	820.5	1.82765	C10H14N2O5	C00214	2.17184e+07	1.88061e+07	37.78	2.52412e+07	2.48563e+07	36.08	0.86	-0.22	0.231155	0.64	0.529039	0.709213	neg
Carnosine	M226T395	226.108	394.7	7.51858	C9H14N4O3	C00386	3.73513e+07	3.79707e+07	10.76	4.00568e+07	3.98778e+07	16.07	0.93	-0.1	0.211556	0.67	0.505436	0.704051	neg
Deoxyuridine	M227T224	227.067	224.2	0.986493	C9H12N2O5	C00526	5.26704e+07	4.77852e+07	55.64	6.06715e+07	5.44192e+07	60.14	0.87	-0.2	0.595155	0.23	0.8173	0.137172	neg
Dodecanedioic acid	M229T358	229.144	358	0.541143	C12H22O4	C02678	7.57862e+07	7.31439e+07	35.39	4.42336e+07	2.96362e+07	99.5	1.71	0.78	0.00768133	2.11	0.077551	1.72453	neg
N-[(2S)-2-Amino-2-carboxyethyl]-L-glutamate	M234T311	234.08	311.4	20.5054	C8H14N2O6	C21559	1.41163e+06	1.49596e+06	25.57	1.32001e+06	1.2967e+06	33.31	1.07	0.1	0.595155	0.23	0.8173	0.467167	neg
L-Cystine	M239T557	239.129	557.1	2.99458	C6H12N2O4S2	C00491	1.84349e+08	1.03757e+08	103.99	2.28624e+08	1.55208e+08	96.09	0.81	-0.31	0.402547	0.4	0.691723	0.614656	neg
Thiopental	M241T352	241.107	351.6	23.9561	C11H18N2O2S	C07521	1.00117e+07	5.13385e+06	82.47	6.13781e+06	5.15963e+06	66.32	1.63	0.71	0.402547	0.4	0.691723	0.766095	neg
Equol	M241T679	241.087	678.9	1.7587	C15H14O3	C14131	5.08009e+06	4.93982e+06	13.7	5.22594e+06	5.02829e+06	12.9	0.97	-0.04	0.526711	0.28	0.775509	0.33904	neg
Pseudouridine	M243T141	243.062	140.9	0.575556	C9H12N2O6	C02067	3.30758e+06	3.24734e+06	38.54	2.68826e+06	2.50107e+06	33.35	1.23	0.3	0.251953	0.6	0.552228	0.780572	neg
N-Succinyl-L-glutamate	M246T72	246.062	71.5	0.503938	C9H13NO7	C05931	315729	333890	39.34	326653	274245	64.68	0.97	-0.05	0.704507	0.15	0.880058	0.0483602	neg
Citrinin	M249T432	249.08	432.2	14.3568	C13H14O5	C16765	715317	902993	77.2	265864	97849	149.22	2.69	1.43	0.0595956	1.22	0.247569	1.2332	neg
gamma-Glutamylcysteine	M249T84	248.96	84.4	0.00696255	C8H14N2O5S	C00669	2.862e+08	9.68312e+07	102.55	1.38501e+08	2.53919e+07	152.56	2.07	1.05	0.0406894	1.39	0.19962	1.51119	neg
5,7-Dihydroxyflavone	M253T503	253.051	502.9	3.06657	C15H10O4	C10028	608855	579640	37.63	747286	625645	53.09	0.81	-0.3	0.859616	0.07	0.946416	0.582606	neg
Daidzein	M254T602	254.054	602.1	17.3192	C15H10O4	C10208	6.24902e+07	5.88799e+07	28.27	8.73675e+07	7.57077e+07	48.56	0.72	-0.48	0.0201601	1.7	0.134443	1.25917	neg
Palmitic acid	M255T824	255.233	824.2	0.345598	C16H32O2	C00249	7.69594e+07	7.60423e+07	31.65	7.22996e+07	6.31727e+07	42.14	1.06	0.09	0.595155	0.23	0.8173	0.353957	neg
(2S)-Liquiritigenin	M256T608	256.07	607.7	1.65877	C15H12O4	C09762	2.48365e+07	2.4544e+07	79.15	2.54677e+07	2.35574e+07	63.1	0.98	-0.04	0.899475	0.05	0.960356	0.296435	neg
6-Phosphogluconic acid	M257T820	257.212	820.3	0.941532	C6H13O10P	C00345	4.13421e+07	3.77051e+07	40.7	4.46181e+07	4.73936e+07	29.18	0.93	-0.11	0.859616	0.07	0.946416	0.499896	neg
alpha-D-Galactose 1-phosphate	M260T402	260.023	401.5	24.9971	C6H13O9P	C00446	110513	103993	45.17	113786	113270	34.65	0.97	-0.04	0.630785	0.2	0.838631	0.224708	neg
Isosakuranetin	M267T149	267.072	148.7	24.6756	C16H14O5	C05334	132361	38277.5	112.91	3.73048e+06	3.80968e+06	43.58	0.04	-4.82	2.07089e-07	6.68	0.000129628	2.84519	neg
Adenosine	M267T154	267.09	153.5	25.4589	C10H13N5O4	C00212	1.05975e+06	979798	51.63	1.48413e+06	1.4394e+06	58.11	0.71	-0.49	0.159796	0.8	0.435235	0.568347	neg
Inosine	M267T251	267.074	250.6	0	C10H12N4O5	C00294	2.51806e+09	2.18474e+09	98.13	4.05436e+09	4.09386e+09	49.16	0.62	-0.69	0.014847	1.83	0.11296	1.29479	neg
Deoxyguanosine	M267T297	267.092	296.8	1.6251	C10H13N5O4	C00330	5.70987e+06	6.41151e+06	78.28	5.55256e+06	5.68065e+06	78.44	1.03	0.04	0.859616	0.07	0.946416	0.416516	neg
2,7-Dihydroxy-4'-methoxyisoflavanone	M267T326	267.073	326.4	28.7944	C16H14O5	C16190	5.43426e+06	4.47509e+06	72.89	4.05526e+06	3.10847e+06	85.92	1.34	0.42	0.347446	0.46	0.647102	0.267204	neg
Formononetin	M267T776_2	267.197	776	18.7527	C16H12O4	C00858	7.75615e+06	7.6397e+06	33.65	1.01547e+07	8.07595e+06	53.34	0.76	-0.39	0.402547	0.4	0.691723	0.774125	neg
9E-Heptadecenoic acid	M267T783	267.232	783.4	3.83186	C17H32O2	C16536	5.14817e+06	4.81605e+06	38.08	7.72004e+06	7.36404e+06	28.94	0.67	-0.58	0.00250225	2.6	0.0401614	1.89598	neg
Coumesterol	M268T672	268.034	672.5	13.8042	C15H8O5	C10205	4.26478e+06	3.27e+06	73.55	6.80336e+06	6.2018e+06	53.05	0.63	-0.67	0.0756907	1.12	0.285572	1.3647	neg
Tolbutamide	M269T466	269.093	466.4	12.635	C12H18N2O3S	C07148	1.11147e+06	1.15092e+06	41.2	1.16111e+06	884282	66.98	0.96	-0.06	0.667254	0.18	0.859968	0.293336	neg
Apigenin	M269T669	269.045	668.9	0.00833079	C15H10O5	C01477	2.98513e+08	1.03747e+08	185.01	3.58548e+08	1.63847e+08	165.43	0.83	-0.26	0.251953	0.6	0.552228	0.442411	neg
Genistein	M269T690	269.045	689.8	0.0442827	C15H10O5	C06563	1.36319e+08	9.73939e+07	103.41	1.92265e+08	1.15829e+08	108.27	0.71	-0.5	0.347446	0.46	0.647102	0.643707	neg
Dehydroepiandrosterone	M269T793	269.212	793.2	0.0227704	C19H28O2	C01227	4.02369e+06	3.34728e+06	90.32	9.6261e+06	6.129e+06	104.8	0.42	-1.26	0.0672657	1.17	0.265192	1.03331	neg
Sotalol	M271T531	271.109	530.7	12.5411	C12H20N2O3S	C07309	4.61024e+06	4.71272e+06	22.51	5254114	4.08645e+06	96.53	0.88	-0.19	0.251953	0.6	0.552228	0.260434	neg
Chalconaringenin	M271T648	271.061	648.3	2.20425	C15H12O5	C06561	9.64235e+07	1.00488e+08	23.34	1.05506e+08	1.01055e+08	43.04	0.91	-0.13	1	0	1	0.265189	neg
Naringenin	M271T666	271.057	666.3	16.143	C15H12O5	C00509	1.95632e+07	2.0562e+07	30.54	1.71212e+07	1.67854e+07	29.23	1.14	0.19	0.231155	0.64	0.529039	0.585676	neg
16-Hydroxy hexadecanoic acid	M271T795	271.229	794.8	4.79299	C16H32O3	C18218	3.21427e+06	394648	132.38	1.08911e+07	1.969e+06	154.53	0.3	-1.76	0.297233	0.53	0.59807	0.543029	neg
17a-Estradiol	M271T810	271.229	810.5	5.09389	C18H24O2	C02537	1.63027e+06	427395	171.39	9.76258e+06	5.13019e+06	138.56	0.17	-2.58	0.0463539	1.33	0.215292	1.43379	neg
Phloretin	M273T580	273.077	579.7	0	C15H14O5	C00774	8.1534e+06	7.16311e+06	47.41	7.69897e+06	6.77154e+06	57.17	1.06	0.08	0.78101	0.11	0.914177	0.152454	neg
Bovinic acid	M279T782	279.231	782.3	5.45784	C18H32O2	C04056	3.2973e+07	2.3938e+07	83.65	4.88274e+07	1.87431e+07	118.91	0.68	-0.57	0.494013	0.31	0.755475	0.197567	neg
Pseudobaptigenin	M281T774	281.045	774.4	0.44121	C16H10O5	C10522	6.64234e+06	7.09366e+06	37.3	5.00192e+06	4.56446e+06	54.05	1.33	0.41	0.117926	0.93	0.367578	0.966828	neg
Xanthosine	M283T252	283.069	252.1	0.621757	C10H12N4O6	C01762	1.25566e+07	1.18733e+07	59.27	1.7389e+07	1.72446e+07	35	0.72	-0.47	0.0950116	1.02	0.327593	1.23129	neg
Glycitein	M283T611	283.061	611.4	2.11969	C16H12O5	C14536	1.98153e+07	1.92753e+07	66.47	1.30744e+07	1.11123e+07	53.13	1.52	0.6	0.175903	0.75	0.458608	0.800109	neg
Rhein	M283T704	283.024	704.2	1.76663	C15H8O6	C10401	5.38596e+06	3.75056e+06	74.16	2.93438e+06	3.11832e+06	42.18	1.84	0.88	0.231155	0.64	0.529039	1.07741	neg
Stearic acid	M283T799	283.264	799.1	0.161009	C18H36O2	C01530	1.71953e+07	1.21932e+07	86.32	3.58433e+07	2.06805e+07	104.47	0.48	-1.06	0.144784	0.84	0.412628	1.00542	neg
Piperine	M285T382_1	285.134	381.8	9.46924	C17H19NO3	C03882	6.19529e+06	5.24938e+06	49.32	4.23592e+06	3.81574e+06	37.86	1.46	0.55	0.0526434	1.28	0.232729	1.22064	neg
Pentazocine	M285T615	285.206	614.8	10.8693	C19H27NO	C07421	5.46094e+06	4.81605e+06	54.42	4.43525e+06	4.1473e+06	36.05	1.23	0.3	0.595155	0.23	0.8173	0.348386	neg
Hexadecanedioate	M285T734	285.206	733.8	3.23976	C16H30O4	C19615	1.94646e+07	1.70024e+07	66.35	1.98906e+07	1.4317e+07	68.2	0.98	-0.03	0.78101	0.11	0.914177	0.225613	neg
Kaempferol	M286T350	286.175	350	14.6637	C15H10O6	C05903	1.61742e+06	1.50469e+06	78.8	2.66105e+06	2.35226e+06	86.24	0.61	-0.72	0.273981	0.56	0.576734	0.460085	neg
Argininosuccinic acid	M289T395	289.111	395.3	13.5726	C10H18N4O6	C03406	3.06464e+06	2.33336e+06	63.4	5.30304e+06	3.36891e+06	98	0.58	-0.79	0.630785	0.2	0.838631	0.3277	neg
Epiandrosterone	M289T86	288.953	86.1	0.629884	C19H30O2	C07635	2.02829e+06	1.81544e+06	47.6	1.73282e+06	1.45409e+06	81.1	1.17	0.23	0.175903	0.75	0.458608	0.681692	neg
N-Acetylmuramate	M292T95	292.103	94.8	3.04882	C11H19NO8	C02713	1.2946e+07	1.28364e+07	25.9	1.44934e+07	1.31016e+07	72.91	0.89	-0.16	0.979843	0.01	0.99158	0.277102	neg
13S-hydroxyoctadecadienoic acid	M295T804	295.228	804.1	0.420015	C18H32O3	C14762	8.10758e+07	65127558	53.36	1.33351e+08	1.33663e+08	34.8	0.61	-0.72	0.00204003	2.69	0.0355161	1.88932	neg
9,10-Epoxyoctadecenoic acid	M295T824	295.228	824.3	0.420015	C18H32O3	C14825	7.05831e+08	5.6785e+08	55.01	4.59399e+08	4.48913e+08	28.1	1.54	0.62	0.0526434	1.28	0.232729	1.14738	neg
5'-Methylthioadenosine	M296T427	296.082	427.3	2.44527	C11H15N5O3S	C00170	6.48692e+06	6.67068e+06	28.16	6.52314e+06	6.23593e+06	48.06	0.99	-0.01	0.704507	0.15	0.880058	0.43365	neg
5'-S-Methyl-5'-thioinosine	M297T392	297.065	392.3	4.79354	C11H14N4O4S	C19787	8.88554e+06	8.61314e+06	49.13	3.35348e+06	3.79465e+06	60.99	2.65	1.41	0.000849892	3.07	0.0223356	1.79323	neg
Nonadecanoic acid	M297T839	297.243	838.5	1.43607	C19H38O2	C16535	2.49182e+09	2.55419e+09	31.95	2.64448e+09	2.60657e+09	35.48	0.94	-0.09	0.462387	0.33	0.736131	0.342551	neg
Diosmetin	M299T681	299.056	681.5	0.254133	C16H12O6	C10038	1.03717e+07	8.72224e+06	42.58	9.15278e+06	8.61802e+06	37.99	1.13	0.18	0.595155	0.23	0.8173	0.617519	neg
all-trans-Retinoic acid	M300T839	300.252	838.8	26.3895	C20H28O2	C00777	4.36885e+06	3.89985e+06	37.47	4.39491e+06	4.49157e+06	23.52	0.99	-0.01	0.667254	0.18	0.859968	0.136752	neg
Hesperetin	M301T520	301.203	520.3	25.2662	C16H14O6	C01709	1.09989e+07	1.06725e+07	28.33	1.03988e+07	9.38153e+06	25.14	1.06	0.08	0.526711	0.28	0.775509	0.402936	neg
Enterodiol	M301T604	301.143	604.1	3.98481	C18H22O4	C18166	4.00766e+06	3.343e+06	48.5	6.31188e+06	2.97896e+06	85.72	0.63	-0.66	0.979843	0.01	0.99158	0.645397	neg
Ribose 1,5-bisphosphate	M309T784	309.173	784.4	3.34214	C5H12O11P2	C01151	2.27324e+07	2.28467e+07	19.32	1.91034e+07	1.81922e+07	15.36	1.19	0.25	0.0269764	1.57	0.158216	1.27553	neg
Dhurrin	M311T98	311.099	98.5	5.78591	C14H17NO7	C05143	1.42596e+07	1.44486e+07	35.86	1.3273e+07	1.1629e+07	37.87	1.07	0.1	0.494013	0.31	0.755475	0.164514	neg
9,10-12,13-Diepoxyoctadecanoate	M312T720	312.225	720.4	15.053	C18H32O4	C14836	6.83404e+06	4.34745e+06	85.78	7.07102e+06	4.42764e+06	85.3	0.97	-0.05	0.742446	0.13	0.897098	0.324561	neg
9(S)-HPODE	M312T779	312.226	778.6	12.4909	C18H32O4	C14827	1.85524e+07	1.6712e+07	53.18	2.40876e+07	1.92968e+07	69.96	0.77	-0.38	0.374396	0.43	0.668978	0.577815	neg
9,10-DHOME	M313T759	313.24	759	6.6275	C18H34O4	C14828	1.49065e+07	1.46592e+07	64.54	1.77449e+07	7.54828e+06	116.83	0.84	-0.25	0.462387	0.33	0.736131	0.00182719	neg
19(S)-HETE	M319T839	319.227	839.5	1.95472	C20H32O3	C14749	2.63501e+08	2.5153e+08	45.92	2.83028e+08	2.59254e+08	68.84	0.93	-0.1	0.899475	0.05	0.960356	0.102034	neg
dTMP	M321T141_1	321.048	140.9	3.73776	C10H15N2O8P	C00364	49789.3	36731.3	65.13	48586.3	34034.6	53.41	1.02	0.04	1	0	1	0.352345	neg
Glabranin	M324T542	324.133	542.5	9.87249	C20H20O4	C09752	1.41992e+07	297007	207.25	4.49338e+07	3.29123e+07	62.24	0.32	-1.66	0.00305435	2.52	0.0449375	2.35316	neg
11-Dehydrocorticosterone	M325T798	325.183	797.7	6.42716	C21H28O4	C05490	9.50548e+07	7.00084e+07	48.92	1.23371e+08	7.41472e+07	75.42	0.77	-0.38	0.630785	0.2	0.838631	0.442001	neg
Melibiitol	M325T99	325.113	98.8	0.338343	C12H24O11	C05399	5.52478e+06	5.46923e+06	48.85	3.52338e+06	2.98094e+06	56.69	1.57	0.65	0.0526434	1.28	0.232729	1.01989	neg
p-Coumaroyl-D-glucose	M326T98	326.109	98.3	26.3723	C15H18O8	C16827	3.73937e+06	3.19926e+06	82.54	5.76548e+06	4.57402e+06	85.53	0.65	-0.62	0.211556	0.67	0.505436	0.669061	neg
Cyclic AMP	M328T294	328.044	293.9	0.949639	C10H12N5O6P	C00575	2.1665e+06	1.82283e+06	79.42	1.21774e+06	1.15849e+06	77.02	1.78	0.83	0.0849271	1.07	0.307852	1.32115	neg
9,10-Dihydroxy-12,13-epoxyoctadecanoate	M329T535	329.233	535	0.984105	C18H34O5	C14837	1.23968e+07	1.08704e+07	53.94	1.12452e+07	1.04545e+07	44.47	1.1	0.14	0.82009	0.09	0.930652	0.146322	neg
9,10,13-TriHOME	M329T588_1	329.233	588.5	0.680369	C18H34O5	C14835	1.01997e+08	9.07714e+07	29.85	1.3695e+08	1.51765e+08	49.96	0.74	-0.43	0.211556	0.67	0.505436	0.567425	neg
Adrenic acid	M331T840	331.264	839.5	0.978072	C22H36O2	C16527	4.74676e+08	3.54446e+08	85.4	3.76436e+08	3.55046e+08	76.05	1.26	0.33	0.526711	0.28	0.775509	0.620981	neg
12-Keto-leukotriene B4	M333T608	333.206	608.1	3.00115	C20H30O4	C05949	1.07594e+07	1.12544e+07	55.7	1.12897e+07	8.30109e+06	53.43	0.95	-0.07	0.630785	0.2	0.838631	0.40364	neg
13,14-Dihydro-15-keto-PGE2	M333T693	333.206	693.4	1.8307	C20H32O5	C04671	8.19165e+06	8.0008e+06	57.4	6.36719e+06	6.50308e+06	40.92	1.29	0.36	0.347446	0.46	0.647102	0.183555	neg
Nicotinamide ribotide	M334T499	334.057	499	0.598701	C11H15N2O8P	C00455	2.81874e+06	2.20471e+06	74.77	3.35107e+06	3.2873e+06	68.92	0.84	-0.25	0.494013	0.31	0.755475	0.211108	neg
Prostaglandin A1	M335T788	335.222	787.9	2.9831	C20H32O4	C04685	3.82531e+07	3.13161e+07	50.25	2.74885e+07	2.27587e+07	53.89	1.39	0.48	0.117926	0.93	0.367578	1.25388	neg
12-Keto-tetrahydro-leukotriene B4	M335T838	335.218	838.4	15.5123	C20H32O4	C02165	248897	230865	58.01	506840	487679	54.24	0.49	-1.03	0.00538596	2.27	0.0625908	1.60556	neg
11,12-DiHETrE	M337T741	337.237	740.9	3.2618	C20H34O4	C14774	2.2357e+06	2.30554e+06	38.92	1.60941e+06	1.35763e+06	63.77	1.39	0.47	0.0595956	1.22	0.247569	1.06427	neg
Erucic acid	M337T821	337.205	821	2.11687	C22H42O2	C08316	1.38427e+07	1.08819e+07	56.4	1.46304e+07	9.13793e+06	103.12	0.95	-0.08	0.462387	0.33	0.736131	0.122144	neg
3'-Ketolactose	M340T193	340.104	193.1	8.82092	C12H20O11	C05403	366405	381643	62.87	461359	391100	83.72	0.79	-0.33	0.82009	0.09	0.930652	0.0376211	neg
Trehalose	M341T107	341.107	107.4	4.46778	C12H22O11	C01083	5.36765e+06	4.98534e+06	55.68	1.28433e+07	1.25798e+07	53.26	0.42	-1.26	0.00370751	2.43	0.0502521	1.8184	neg
Cellobiose	M341T93	341.107	92.6	1.73244	C12H22O11	C00185	7.92915e+07	8.27657e+07	47.89	5.01512e+07	5.08638e+07	55.23	1.58	0.66	0.0406894	1.39	0.19962	1.22918	neg
Gibberellin A3	M346T365	346.151	365.4	26.0002	C19H22O6	C01699	4.49024e+06	4.6996e+06	34.58	4.98909e+06	4.54651e+06	49.99	0.9	-0.15	0.667254	0.18	0.859968	0.373201	neg
Gibberellin A53	M347T514	347.185	513.7	4.02666	C20H28O5	C06094	1.30113e+06	1165580	42.84	2.01995e+06	1.61467e+06	47.71	0.64	-0.63	0.0849271	1.07	0.307852	1.54164	neg
20-Hydroxy-leukotriene B4	M351T459	351.218	459.4	0.284724	C20H32O5	C04853	727669	725932	8.12	707020	710790	7.51	1.03	0.04	0.273981	0.56	0.576734	0.744428	neg
Digalacturonate	M351T71	351.058	71.1	3.38976	C12H18O13	C02273	7.23987e+06	7.62668e+06	69.66	5.95587e+06	5.29649e+06	61.82	1.22	0.28	0.667254	0.18	0.859968	0.0555273	neg
Prostaglandin F3a	M351T783	351.221	782.7	7.90387	C20H32O5	C06476	1.75894e+07	1.54212e+07	71.87	2.59536e+07	2.11459e+07	79.6	0.68	-0.56	0.321727	0.49	0.622	0.474271	neg
Prostaglandin F1a	M355T499	355.248	499	1.97045	C20H36O5	C06475	296801	305472	33.53	197275	219418	24.31	1.5	0.59	0.00768133	2.11	0.077551	1.45581	neg
Cellobionate	M357T96	357.102	96.4	3.98764	C12H22O12	C20888	4.88861e+07	2.98647e+07	83.88	5.48246e+07	5.8721e+07	65.63	0.89	-0.17	0.859616	0.07	0.946416	0.0951198	neg
20-Carboxy-leukotriene B4	M365T461	365.195	460.6	4.72076	C20H30O6	C05950	3.88691e+06	2.53373e+06	79.06	5.643e+06	5.45062e+06	45.44	0.69	-0.54	0.0463539	1.33	0.215292	1.27183	neg
Prostaglandin G2	M367T377	367.212	376.7	2.4509	C20H32O6	C05956	149600	127109	49.08	350474	292899	74.98	0.43	-1.23	0.00768133	2.11	0.077551	1.48971	neg
Thromboxane B2	M369T717	369.227	716.9	4.12755	C20H34O6	C05963	1.37087e+06	1.17171e+06	40.22	900857	748409	82.18	1.52	0.61	0.0595956	1.22	0.247569	1.31547	neg
Deoxycorticosterone acetate	M371T802	371.065	801.5	3.11788	C23H32O4	C14554	2.01885e+07	1.85113e+07	75.85	1.76962e+07	1.22764e+07	84.26	1.14	0.19	0.667254	0.18	0.859968	0.287356	neg
Sphingosine 1-phosphate	M378T704	378.249	703.7	20.5579	C18H38NO5P	C06124	1.49775e+07	1.46306e+07	60.56	7.04706e+06	4.66711e+06	85.82	2.13	1.09	0.0126697	1.9	0.103484	1.36459	neg
Quetiapine	M382T576	382.154	576.1	14.7166	C21H25N3O2S	C07397	2.45171e+06	1.50672e+06	156.64	2.17525e+06	1.41715e+06	90.81	1.13	0.17	0.93959	0.03	0.977125	0.0444332	neg
1-O-Sinapoyl-beta-D-glucose	M386T106	386.131	106	24.0857	C17H22O10	C01175	1.45647e+07	1.27394e+07	70.73	1.7094e+07	5.63657e+06	116.94	0.85	-0.23	0.667254	0.18	0.859968	0.106748	neg
trans-Piceid	M389T372	389.126	371.8	5.33503	C20H22O8	C10275	1.02066e+07	4.71151e+06	153.88	6.32054e+06	6.63627e+06	71.97	1.61	0.69	0.742446	0.13	0.897098	0.372975	neg
Lubiprostone	M390T631_1	390.212	631.3	26.1397	C20H32F2O5	C13707	2.46637e+07	1.76607e+07	60.15	2.71037e+07	2.26869e+07	54.9	0.91	-0.14	0.704507	0.15	0.880058	0.380301	neg
Ursodeoxycholic acid	M391T679	391.285	679.1	0.214064	C24H40O4	C07880	3.92978e+07	3.74017e+07	56.92	4.55376e+07	3.06884e+07	79.37	0.86	-0.21	1	0	1	0.142886	neg
Chenodeoxycholic acid	M391T788_2	391.285	787.9	0.316904	C24H40O4	C02528	8.17048e+09	8.76442e+09	33.77	8.4767e+09	7.65571e+09	43.35	0.96	-0.05	0.859616	0.07	0.946416	0.223601	neg
Quinacrine	M399T824	399.216	824	20.5403	C23H30ClN3O	C07339	926804	371235	149.71	6.80603e+06	5.8442e+06	58.26	0.14	-2.88	6.21266e-06	5.21	0.00117198	2.83277	neg
25-Hydroxycholesterol	M401T537_1	401.085	537.2	5.8305	C27H46O2	C15519	2.37232e+07	1.81532e+07	70.09	2.79409e+07	2.32935e+07	48.13	0.85	-0.24	0.193151	0.71	0.482126	0.695703	neg
Carvedilol	M405T563	405.188	563.3	15.2423	C24H26N2O4	C06875	1.52763e+06	878267	118.65	1.20122e+06	782170	89.41	1.27	0.35	0.82009	0.09	0.930652	0.324755	neg
Lincomycin	M406T473	406.206	473	18.8513	C18H34N2O6S	C06812	1.69817e+07	1.47119e+07	51.75	2.98917e+07	2.42226e+07	63.44	0.57	-0.82	0.0595956	1.22	0.247569	1.46499	neg
7-Oxodeoxycholate	M406T671_2	406.267	670.6	11.5686	C24H38O5	C04643	8.25436e+08	5.87406e+08	78.2	5.04994e+08	4.75699e+08	40.65	1.63	0.71	0.273981	0.56	0.576734	0.939594	neg
LysoPA(16_0_0_0)	M409T798	409.235	797.8	3.23531	C19H39O7P	C04036	2.68122e+06	2.2868e+06	88.14	1.03858e+07	1.19416e+07	73.05	0.26	-1.95	0.0201601	1.7	0.134443	1.18307	neg
Tripteroside	M422T680	422.08	680.3	12.0829	C19H18O11	C10095	6.54981e+07	5.58688e+07	64.79	5.08829e+07	4.51642e+07	82.24	1.29	0.36	0.347446	0.46	0.647102	0.912566	neg
Norswertianolin	M422T782_1	422.077	782.5	18.0059	C19H18O11	C10089	1.82829e+07	1.36725e+07	94.04	2.12932e+07	1.7132e+07	100.71	0.86	-0.22	0.859616	0.07	0.946416	0.0981058	neg
Lanosterin	M425T547	425.254	547	9.25228	C30H50O	C01724	6.09774e+06	5.55085e+06	53.42	4.09401e+06	3.30724e+06	59.29	1.49	0.57	0.0950116	1.02	0.327593	0.97327	neg
alpha-Tocopherol	M429T590	429.193	590.2	27.4818	C29H50O2	C02477	4.01435e+06	2.74339e+06	81.34	8.3567e+06	7.3511e+06	53.12	0.48	-1.06	0.00768133	2.11	0.077551	1.84437	neg
Paxilline	M434T560_1	434.235	560.3	2.47792	C27H33NO4	C13782	1.93185e+07	1.30631e+07	74.2	3.24588e+07	1.46318e+07	103.1	0.6	-0.75	0.130844	0.88	0.390689	1.01326	neg
Candesartan	M440T491	440.169	491	20.9011	C24H20N6O3	C07468	1.66584e+06	1.28356e+06	84.55	1.35752e+06	1.05519e+06	85.8	1.23	0.3	0.526711	0.28	0.775509	0.776088	neg
Estrone glucuronide	M446T577_2	446.196	577.3	3.58587	C24H30O8	C11133	1.78219e+08	1.50306e+08	112.67	1.81557e+08	1.07724e+08	112.08	0.98	-0.03	0.494013	0.31	0.755475	0.16855	neg
Vitamin K1	M449T737	449.33	737.2	28.7094	C31H46O2	C02059	3.86384e+06	3.4213e+06	35.29	4.60928e+06	3.04911e+06	88.93	0.84	-0.25	0.595155	0.23	0.8173	0.345979	neg
FMN	M455T383	455.097	383	0.219733	C17H21N4O9P	C00061	1.3346e+07	1.1727e+07	69.35	7.64407e+06	5.29058e+06	113.89	1.75	0.8	0.0756907	1.12	0.285572	1.27363	neg
Amygdalin	M457T452_2	457.146	452.3	27.3436	C20H27NO11	C08325	1.23512e+07	6.04854e+06	139.39	1.65372e+07	1.04871e+07	107.31	0.75	-0.42	0.630785	0.2	0.838631	0.267937	neg
Androsterone glucuronide	M466T656	466.264	655.9	15.013	C25H38O8	C11135	1.89277e+06	1.61306e+06	65.81	1.85944e+06	1.20863e+06	84.86	1.02	0.03	0.82009	0.09	0.930652	0.0784767	neg
Raloxifene	M472T590	472.169	590.3	22.187	C28H27NO4S	C07228	5.99412e+06	5.37112e+06	84.18	6.68991e+06	6.97874e+06	65.5	0.9	-0.16	0.595155	0.23	0.8173	0.0647481	neg
Maslinic acid	M472T647_2	472.243	646.9	2.81217	C30H48O4	C16939	5.9486e+06	2.18193e+06	213.27	3.96918e+07	1.57053e+07	157.54	0.15	-2.74	0.0126697	1.9	0.103484	1.60899	neg
Leukotriene D4	M496T745	496.273	744.9	24.7854	C25H40N2O6S	C05951	3.99229e+06	4.00241e+06	62.11	3.51319e+06	2.37773e+06	82.43	1.14	0.18	0.431892	0.36	0.715801	0.313347	neg
Mupirocin	M500T679	500.291	678.7	15.1912	C26H44O9	C11758	4.0936e+06	2.58914e+06	94.58	1.23409e+06	848173	99.05	3.32	1.73	0.0269764	1.57	0.158216	1.35169	neg
Melezitose	M503T117	503.159	116.9	5.81129	C18H32O16	C08243	2.61266e+06	1.61629e+06	103.79	3.14729e+06	2.05784e+06	89.8	0.83	-0.27	0.667254	0.18	0.859968	0.176824	neg
1-Kestose	M503T141	503.159	141	5.61254	C18H32O16	C03661	272741	123718	97.76	296789	246093	68.79	0.92	-0.12	0.321727	0.49	0.622	0.771909	neg
Taurocholic acid	M515T565_2	515.286	564.7	10.2855	C26H45NO7S	C05122	2.16811e+09	1.54081e+08	341.82	4.54598e+08	3.12009e+08	105.92	4.77	2.25	0.251953	0.6	0.552228	0.17526	neg
Probucol	M515T698	515.298	698.4	8.15062	C31H48O2S2	C07373	3.78843e+06	4.3868e+06	38.79	3.91139e+06	3.07587e+06	52.71	0.97	-0.05	0.979843	0.01	0.99158	0.0509925	neg
D-Pantethine	M553T468	553.232	468	8.85704	C22H42N4O8S2	C12661	819435	494010	105.64	758429	288251	157.65	1.08	0.11	0.321727	0.49	0.622	0.797997	neg
Atorvastatin	M558T643_1	558.253	643.1	0.71652	C33H35FN2O5	C06834	1.32491e+06	750822	127.08	804690	542645	113.2	1.65	0.72	0.321727	0.49	0.622	0.488938	neg
1,2-Bis-O-sinapoyl-beta-D-glucose	M591T99_1	591.179	99.4	11.8003	C28H32O14	C04275	8.28363e+06	3.856e+06	126.97	7.95892e+06	721234	156.13	1.04	0.06	0.347446	0.46	0.647102	0.675453	neg
Soyasaponin I	M942T637	941.524	637.5	13.3571	C48H78O18	C08983	2.35758e+07	2.32177e+07	68.22	3.74394e+07	2.28004e+07	106.3	0.63	-0.67	0.667254	0.18	0.859968	0.284172	neg
Asiaticoside	M958T641_1	957.515	641.1	9.02933	C48H78O19	C15428	2.12116e+07	1.71262e+07	80.13	3.36432e+07	1.73439e+07	122.15	0.63	-0.67	0.93959	0.03	0.977125	0.0782011	neg

## Sheet: Table2
name	ID	mz	rt	ppm	formula	KEGG	treat_Mean	treat_Median	treat_RSD	M_Mean	M_Median	M_RSD	FC	log2FC	P.value	-log10(P.value)	FDR	VIP	posneg
N-Methyl-2-pyrrolidinone	M100T327	100.076	327.2	0.759426	C5H9NO	C11118	2.61547e+07	1.38141e+07	186.7	3.54822e+07	1.91877e+07	106.35	0.74	-0.44	0.0756907	1.12	0.410027	1.17561	pos
Triethylamine	M101T110	101.06	110.3	1.19993	C6H15N	C14691	1.39939e+08	4.61197e+07	106.2	1.3202e+08	2.99835e+07	129.46	1.06	0.08	0.93959	0.03	0.97944	0.516755	pos
5-Valerolactone	M101T305	101.06	304.9	1.227	C5H8O2	C02240	1.15681e+06	848310	120.03	1.52729e+06	1.05991e+06	72.54	0.76	-0.4	0.211556	0.67	0.560821	1.37399	pos
Isovaleric acid	M102T105	102.128	104.7	1.12138	C5H10O2	C08262	9.52423e+06	5.85658e+06	101.48	8.84785e+06	4.72124e+06	89.71	1.08	0.11	0.899475	0.05	0.965702	0.0468927	pos
Valeric acid	M102T137	102.055	137.2	0.593037	C5H10O2	C00803	3.0087e+07	3.23885e+07	22.3	3.59089e+07	3.69432e+07	9.72	0.84	-0.26	0.0107665	1.97	0.26055	1.67734	pos
1-Aminocyclopropanecarboxylic acid	M102T85	102.055	84.8	0.0071802	C4H7NO2	C01234	8.9603e+07	8.40711e+07	57.56	1.33851e+08	1.40482e+08	17.19	0.67	-0.58	0.0463539	1.33	0.361635	1.76005	pos
2-Hydroxybutyric acid	M104T118	104.053	118.5	4.69817	C4H8O3	C05984	3.22995e+07	2.20903e+07	122.8	3.98306e+07	3.59687e+07	52.85	0.81	-0.3	0.106	0.97	0.445972	1.40911	pos
gamma-Aminobutyric acid	M104T82	104.107	81.6	4.64646	C4H9NO2	C00334	1.40726e+09	1.11665e+09	70.48	1.66776e+09	1.38383e+09	63.9	0.84	-0.25	0.526711	0.28	0.793408	0.677239	pos
Dimethylglycine	M104T90	104.07	90.4	2.65205	C4H9NO2	C01026	3.52424e+08	2.87014e+08	94.99	3.83752e+08	2.96606e+08	73.45	0.92	-0.12	0.56045	0.25	0.812149	0.424893	pos
m-Cresol	M109T544	109.101	544.2	2.41352	C7H8O	C01467	5147369	4.97215e+06	15.09	4.64559e+06	4.67746e+06	16.69	1.11	0.15	0.159796	0.8	0.510503	1.43808	pos
Histamine	M112T69	112.087	69.2	0.21412	C5H9N3	C00388	2.9723e+07	2.18092e+07	75.85	2.20239e+07	1.04122e+07	105.17	1.35	0.43	0.117926	0.93	0.462588	1.13209	pos
Pyrrole-2-carboxylic acid	M112T750	111.522	750.3	27.214	C5H5NO2	C05942	7.68401e+07	8.69307e+07	45.19	6.5201e+07	4.74007e+07	102.35	1.18	0.24	0.0756907	1.12	0.410027	0.99475	pos
Cytosine	M112T97_1	112.05	97.3	0.678266	C4H5N3O	C00380	1.53058e+08	1.75292e+08	53.76	1.04853e+08	9.35565e+07	45.01	1.46	0.55	0.0849271	1.07	0.42026	0.0975128	pos
Uracil	M113T135	113.034	135.1	6.32891	C4H4N2O2	C00106	2.98753e+07	3.18457e+07	48.22	3.78688e+07	4.10915e+07	28.53	0.79	-0.34	0.175903	0.75	0.527542	1.24664	pos
Creatinine	M114T87	114.066	86.9	4.17303	C4H7N3O	C00791	5.19757e+07	2.77742e+07	123.8	6.7331e+08	3.04653e+07	252.67	0.08	-3.7	0.526711	0.28	0.793408	0.745094	pos
Dihydrouracil	M115T85	115.087	85.1	29.423	C4H6N2O2	C00429	1.49515e+07	1.75421e+07	45.46	7.63797e+06	6.25199e+06	59.79	1.96	0.97	0.00448016	2.35	0.197819	1.79144	pos
L-Proline	M116T107	116.07	106.9	2.37787	C5H9NO2	C00148	9.989e+07	7.86145e+07	68.72	1.08117e+08	9.21495e+07	58.24	0.92	-0.11	0.667254	0.18	0.866177	0.540473	pos
Deoxyribose	M117T233	117.055	233.3	2.1667	C5H10O4	C01801	1.51997e+07	1.5172e+07	47.5	2.07689e+07	1.83472e+07	61.41	0.73	-0.45	0.347446	0.46	0.676925	0.674067	pos
Betaine	M118T392	118.065	391.7	26.5452	C5H11NO2	C00719	2.27994e+07	2.15351e+07	16.85	2.22924e+07	2.18882e+07	8.91	1.02	0.03	0.979843	0.01	0.992862	0.343566	pos
2-Methylserine	M119T173	119.049	173	1.48285	C4H9NO3	C02115	4.80744e+07	3.72149e+07	88.06	5.48524e+07	4.9474e+07	46.03	0.88	-0.19	0.117926	0.93	0.462588	0.906059	pos
5-Hydroxypentanoic acid	M119T392	119.073	392	22.8767	C5H10O3	C02804	1.08884e+07	1.10921e+07	6.42	1.02747e+07	1.02701e+07	5.77	1.06	0.08	0.0233637	1.63	0.319228	1.54071	pos
L-Homoserine	M120T154	120.066	153.6	0	C4H9NO3	C00263	1.41968e+07	11267065	78	1.50519e+07	1.31363e+07	54.92	0.94	-0.08	0.402547	0.4	0.716905	0.351027	pos
L-Allothreonine	M120T197	120.066	196.6	0.832878	C4H9NO3	C05519	3.84799e+07	5.99403e+06	145.9	4.54861e+07	3.26832e+07	113.24	0.85	-0.24	0.462387	0.33	0.754889	0.532392	pos
L-Threonine	M120T84	120.065	84	3.13163	C4H9NO3	C00188	7.46126e+08	6.59297e+08	61.24	8.31842e+08	8.45876e+08	43.35	0.9	-0.16	0.321727	0.49	0.65767	0.604458	pos
Purine	M121T169	121.051	169.3	0	C5H4N4	C15587	5.45165e+06	2.1916e+06	124.61	2.27256e+06	1.83965e+06	66.15	2.4	1.26	0.402547	0.4	0.716905	1.31662	pos
Tyrosol	M121T195	121.065	195	1.16126	C8H10O2	C06044	8.22398e+06	7.70921e+06	90.9	8.02868e+06	6.52667e+06	79.48	1.02	0.03	0.899475	0.05	0.965702	0.13632	pos
N,N-Dimethylaniline	M122T400	122.097	399.6	0.819024	C8H11N	C02846	1.11987e+07	1.17921e+07	59.43	1.44407e+07	1.43211e+07	54.92	0.78	-0.37	0.462387	0.33	0.754889	0.923852	pos
4-Hydroxybenzaldehyde	M123T173	123.044	173	2.6332	C7H6O2	C00633	4.58906e+07	3.04699e+07	104.87	7.00822e+07	6.90748e+07	88.9	0.65	-0.61	0.374396	0.43	0.698296	0.597989	pos
Niacinamide	M123T97	123.055	97.4	0.195034	C6H6N2O	C00153	3.6189e+06	3.67326e+06	37.9	4.21938e+06	4.20519e+06	35.14	0.86	-0.22	0.297233	0.53	0.636985	0.528443	pos
Taurine	M126T87	126.022	87	0.190443	C2H7NO3S	C00245	1.22502e+09	1.04674e+09	52.83	1.3316e+09	1.35371e+09	36.71	0.92	-0.12	0.402547	0.4	0.716905	0.463438	pos
Thymine	M127T237	127.05	237.4	0.975991	C5H6N2O2	C00178	4.73257e+07	5.03223e+07	45.65	6.57723e+07	6.503e+07	13.9	0.72	-0.47	0.0173346	1.76	0.296787	1.67216	pos
Triacetate lactone	M127T94	127.039	93.7	0.000774533	C6H6O3	C02752	5.87296e+07	5.81641e+07	28.87	6.74855e+07	6.97531e+07	19.05	0.87	-0.2	0.211556	0.67	0.560821	1.19101	pos
Dihydrothymine	M128T98	128.071	98.2	0.00877035	C5H8N2O2	C00906	3.7394e+07	3.24555e+07	41.34	2.88406e+07	2.81227e+07	20.27	1.3	0.37	0.0672657	1.17	0.399279	1.59496	pos
L-Lysine 1,6-lactam	M129T187	129.102	187.2	0.588681	C6H12N2O	C02837	407574	369642	56.22	471249	460567	43.16	0.86	-0.21	0.297233	0.53	0.636985	0.561166	pos
1,1-Dimethylbiguanide	M129T72	129.102	72.3	0.144288	C4H11N5	C07151	4.16186e+06	3.79303e+06	60.33	6.50523e+06	6.90133e+06	19.57	0.64	-0.64	0.0173346	1.76	0.296787	1.78785	pos
Heptanoic acid	M130T120	130.097	120.5	14.6044	C7H14O2	C17714	2.30826e+07	1.41394e+07	127.33	2.22891e+07	1.90279e+07	63.69	1.04	0.05	0.273981	0.56	0.61777	0.512456	pos
Isoquinoline	M130T587	130.065	587.3	0.184523	C9H7N	C06323	1.68913e+06	1.72349e+06	15.16	1.55392e+06	1.59185e+06	15.62	1.09	0.12	0.193151	0.71	0.546206	0.838818	pos
Mesaconate	M130T68_2	130.017	67.7	0.000563327	C5H6O4	C01732	5.31243e+07	4.76425e+07	49.03	6.211e+07	4.96536e+07	54.89	0.86	-0.23	0.144784	0.84	0.492422	0.511954	pos
N4-Acetylaminobutanal	M130T72	130.085	72.3	5.96527	C6H11NO2	C05936	1.86701e+08	1.57678e+08	68.32	1.66843e+08	1.80758e+08	33.66	1.12	0.16	0.78101	0.11	0.917754	0.131642	pos
Pipecolic acid	M130T96	130.085	96.3	5.96531	C6H11NO2	C00408	5.98524e+07	6.84166e+06	195.18	3.52414e+07	3.21429e+07	77.19	1.7	0.76	0.494013	0.31	0.774759	0.68134	pos
Beta-Leucine	M131T72_1	131.09	72.3	0.0462103	C6H13NO2	C02486	9.54172e+06	6.89989e+06	117.38	8.52865e+06	7.03678e+06	73.98	1.12	0.16	0.78101	0.11	0.917754	0.0957102	pos
Agmatine	M131T72_2	131.129	72.5	0	C5H14N4	C00179	3.92583e+08	1.78198e+08	101.1	2.42405e+08	2.38279e+08	30.57	1.62	0.7	0.595155	0.23	0.830406	0.625738	pos
L-Glutamic gamma-semialdehyde	M131T85_2	131.053	84.6	0.00176976	C5H9NO3	C01165	4.80051e+07	4.68927e+07	58.32	6.44833e+07	6.78724e+07	55.76	0.74	-0.43	0.273981	0.56	0.61777	0.523437	pos
L-Leucine	M132T191	132.066	191	4.99925	C6H13NO2	C00123	3.07204e+07	2.33014e+07	108.43	3.15743e+07	2.6962e+07	47.91	0.97	-0.04	0.211556	0.67	0.560821	0.792754	pos
cis-4-Hydroxy-L-proline	M132T207	132.101	207.4	7.03031	C5H9NO3	C01015	5.35906e+10	1.50491e+10	114.6	9.90101e+10	1.10291e+11	54.35	0.54	-0.89	0.0355979	1.45	0.345918	1.90176	pos
cis-4-Hydroxy-D-proline	M132T55	131.973	55.5	7.95597	C5H9NO3	C03440	1.0303e+07	1.25265e+07	64.07	7.44376e+06	1.02921e+07	68.4	1.38	0.47	0.193151	0.71	0.546206	0.636463	pos
(R)-Pantolactone	M132T770	131.534	770.3	0.00111366	C6H10O3	C01012	4.66147e+06	3.80628e+06	111.29	4.6298e+06	4.77767e+06	89.59	1.01	0.01	0.859616	0.07	0.950062	0.0709184	pos
5-Aminolevulinic acid	M132T84	132.065	83.7	0.575472	C5H9NO3	C00430	3.84893e+07	4.04888e+07	32.57	3.37771e+07	3.23318e+07	29.3	1.14	0.19	0.374396	0.43	0.698296	0.826584	pos
Creatine	M132T90	132.077	90.1	0	C4H9N3O2	C00300	2.0009e+10	1.89618e+10	33.53	2.17831e+10	2.24929e+10	17.97	0.92	-0.12	0.130844	0.88	0.479903	0.846362	pos
Aminocaproic acid	M132T92	132.102	92	0.575314	C6H13NO2	C02378	1.36113e+08	7.32383e+07	84.42	1.64093e+08	1.6665e+08	66.84	0.83	-0.27	0.630785	0.2	0.849417	0.76355	pos
5,6-Dihydro-5-fluorouracil	M133T137	133.032	137.2	0.00680574	C4H5FN2O2	C16630	9.88923e+08	6.83856e+08	103.88	1.11381e+09	1.00014e+09	51.95	0.89	-0.17	0.144784	0.84	0.492422	0.926772	pos
L-Asparagine	M133T82	133.06	81.7	6.43394	C4H8N2O3	C00152	3.80268e+07	2.88513e+07	83.31	5.24693e+07	5.02807e+07	37.62	0.72	-0.46	0.0201601	1.7	0.309007	1.35957	pos
L-Aspartic acid	M134T83	134.045	82.8	0.817945	C4H7NO4	C00049	3.07039e+08	2.30163e+08	92.9	8.69048e+08	4.16577e+08	146.9	0.35	-1.5	0.0107665	1.97	0.26055	1.66926	pos
Isochavicol	M134T87	134.081	87.3	0.820951	C9H10O	C20464	2.49937e+07	2.18846e+07	53.13	2.84026e+07	2.44875e+07	53.9	0.88	-0.18	0.56045	0.25	0.812149	0.66812	pos
Perillyl alcohol	M135T482	135.117	482.1	3.7005	C10H16O	C02452	537424	267208	87.65	381905	204792	91.98	1.41	0.49	0.630785	0.2	0.849417	0.485063	pos
Chavicol	M135T733	135.08	733	0	C9H10O	C16930	7.50715e+06	6.955e+06	41.01	7.02694e+06	6.76792e+06	31.36	1.07	0.1	0.630785	0.2	0.849417	0.261661	pos
2-Phenylacetamide	M136T173	136.076	173.1	0.809049	C8H9NO	C02505	2.9234e+08	3.14329e+08	45.4	2.76233e+08	2.41878e+08	63.52	1.06	0.08	0.742446	0.13	0.899831	0.0733515	pos
allopurinol	M137T102	137.046	102.2	0.000164142	C5H4N4O	C06816	917166	712016	86.55	1.09587e+06	1.00803e+06	44.11	0.84	-0.26	0.0950116	1.02	0.437638	1.07839	pos
Hypoxanthine	M137T258	137.046	257.9	0.0966976	C5H4N4O	C00262	5.41655e+09	4.57131e+09	47.67	5.93935e+09	6.59512e+09	37.18	0.91	-0.13	0.297233	0.53	0.636985	0.0802793	pos
Phenelzine	M137T305	137.107	304.8	0.729355	C8H12N2	C07430	5.26545e+06	1.08637e+06	195.17	3.60384e+06	1.36011e+06	136.22	1.46	0.55	0.82009	0.09	0.935716	0.191359	pos
Tyramine	M138T195	138.091	194.6	0.0577601	C8H11NO	C00483	8.56601e+06	5.48946e+06	98.46	5.63412e+06	4.48743e+06	55.43	1.52	0.6	0.297233	0.53	0.636985	1.24195	pos
Trigonelline	M138T370	138.055	370.3	1.62254	C7H7NO2	C01004	5.33291e+06	4.12472e+06	61.34	5.72513e+06	4.79547e+06	57.45	0.93	-0.1	0.56045	0.25	0.812149	0.0676225	pos
p-Aminobenzoic acid	M138T430	138.055	429.9	0.216155	C7H7NO2	C00568	898609	712440	66.49	1.01449e+06	666917	74.73	0.89	-0.17	0.742446	0.13	0.899831	0.0553192	pos
4-Hydroxybenzoic acid	M138T94	138.055	94.2	3.12417	C7H6O3	C00156	6.65572e+07	6.4401e+07	35.88	4.94077e+07	4.43817e+07	45.8	1.35	0.43	0.0849271	1.07	0.42026	1.69463	pos
Isophorone	M139T700	139.112	700.4	0.172523	C9H14O	C14743	1.39164e+07	1.39587e+07	29.14	1.24839e+07	1.3364e+07	22.87	1.11	0.16	0.402547	0.4	0.716905	0.44943	pos
Acetylphosphate	M140T395	139.982	395.3	1.14977	C2H5O5P	C00227	2.18741e+08	2.25104e+08	36.83	2.58211e+08	2.41376e+08	24.62	0.85	-0.24	0.211556	0.67	0.560821	0.918809	pos
O-Phosphoethanolamine	M142T130	141.958	130	1.26234	C2H8NO4P	C00346	7.2421e+07	5.62505e+07	58.75	1.10542e+08	1.05982e+08	49.15	0.66	-0.61	0.211556	0.67	0.560821	1.2744	pos
5-Methylbarbiturate	M142T68_1	142.035	67.8	21.8257	C5H6N2O3	C05281	3.15359e+07	3.18878e+07	38.05	2.96872e+07	3.15363e+07	36.48	1.06	0.09	0.899475	0.05	0.965702	0.504388	pos
4-Guanidinobutanamide	M144T134	144.102	133.7	4.8577	C5H12N4O	C03078	1.8014e+06	1.04586e+06	102.81	1.7989e+06	965895	127.94	1	0	1	0	1	0.0655332	pos
2-Naphthylamine	M144T592	144.081	591.8	1.55468	C10H9N	C02227	7.60307e+06	7.41125e+06	55.53	5.59738e+06	5.93983e+06	59.85	1.36	0.44	0.321727	0.49	0.65767	0.946814	pos
4-Guanidinobutanoic acid	M146T134_1	146.093	134.2	0.848777	C5H11N3O2	C01035	1.24676e+06	1.07708e+06	60.5	1.29133e+06	1.22879e+06	64.61	0.97	-0.05	0.979843	0.01	0.992862	0.165916	pos
8-Hydroxyquinoline	M146T513	146.06	512.6	2.21826	C9H7NO	C19434	1.17345e+07	522621	188.83	6.71691e+06	398295	221.53	1.75	0.8	0.859616	0.07	0.950062	0.591787	pos
2-Dehydropantoate	M146T570	146.06	569.8	0.0267643	C6H10O4	C00966	9.44853e+07	8.73774e+07	56.96	8.99055e+07	8.09702e+07	60.5	1.05	0.07	0.78101	0.11	0.917754	0.26419	pos
Spermidine	M146T66	146.165	65.9	0.0367342	C7H19N3	C00315	1.8783e+08	1.73623e+08	60.31	2.32908e+08	2.3511e+08	33.44	0.81	-0.31	0.130844	0.88	0.479903	1.30051	pos
Acetylcholine	M146T90_2	146.117	90.5	3.42191	C7H16NO2	C01996	1.01374e+08	9.83265e+07	55.97	1.54916e+08	1.79593e+08	40.1	0.65	-0.61	0.0201601	1.7	0.309007	1.45872	pos
4-Hydroxycinnamic acid	M147T173	147.044	173.1	28.7941	C9H8O3	C00811	1.27075e+08	1.01578e+08	56.4	1.94443e+08	1.94928e+08	42.87	0.65	-0.61	0.0406894	1.39	0.353616	1.45327	pos
Jasmone	M147T560	147.116	560.3	25.3813	C11H16O	C08490	587899	320213	132.86	1.34357e+06	1.281e+06	84.19	0.44	-1.19	0.0950116	1.02	0.437638	1.25694	pos
L-Lysine	M147T83	147.076	83.4	8.83481	C6H14N2O2	C00047	7.95461e+09	3.27396e+09	104.26	8.58967e+09	4.56572e+09	106.74	0.93	-0.11	0.82009	0.09	0.935716	0.280388	pos
3-Methyloxindole	M148T564	148.076	564.4	1.51274	C9H9NO	C02366	1.51506e+06	1.35907e+06	61.33	2.26812e+06	2.40947e+06	17.99	0.67	-0.58	0.106	0.97	0.445972	1.71194	pos
L-Glutamic acid	M148T85	148.06	85.1	0.121526	C5H9NO4	C00025	3.66105e+09	7.32645e+08	203.8	2.47764e+09	2.75193e+08	257.92	1.48	0.56	0.742446	0.13	0.899831	0.445263	pos
D-Arabinose	M150T82_2	150.076	81.6	0.489824	C5H10O5	C00216	9.70913e+06	9.36847e+06	27.96	1.11977e+07	1.10143e+07	16.16	0.87	-0.21	0.0672657	1.17	0.399279	1.44969	pos
D-Ribose	M151T137	151.062	137.3	0.203799	C5H10O5	C00121	1.34597e+08	1.09551e+08	81.66	1.21928e+08	1.13145e+08	71.17	1.1	0.14	0.979843	0.01	0.992862	0.3055	pos
Acetaminophen	M151T242	151.062	242	11.2537	C8H9NO2	C06804	1.49562e+07	1.39247e+07	57.02	1.51274e+07	1.47322e+07	53.67	0.99	-0.02	0.82009	0.09	0.935716	0.309438	pos
Guanine	M152T134	152.056	134.2	2.47277	C5H5N5O	C00242	4.03456e+07	4.0954e+07	25.73	3.34648e+07	3.42837e+07	41.1	1.21	0.27	0.273981	0.56	0.61777	1.22694	pos
3,4-Dihydroxyphenylglycol	M153T134	153.06	134.2	28.747	C8H10O4	C05576	1.74592e+06	1.49165e+06	43.35	1.6028e+06	1.48067e+06	25.06	1.09	0.12	0.859616	0.07	0.950062	0.219486	pos
FAPy-adenine	M153T245	153.066	244.6	0.0940884	C5H7N5O	C06502	1.69366e+07	1.54412e+07	62.64	2.62329e+07	2.84171e+07	18.79	0.65	-0.63	0.0233637	1.63	0.319228	1.77284	pos
Propylthiouracil	M153T273	153.041	273.2	21.3407	C7H10N2OS	C07569	1.19194e+08	9.08915e+07	69.21	6.21178e+07	4.93396e+07	69.14	1.92	0.94	0.0756907	1.12	0.410027	1.78811	pos
3,4-Dihydroxyphenylacetaldehyde	M153T519	153.055	519.2	1.46353	C8H8O3	C04043	3.92887e+06	3.34486e+06	43.35	4.61534e+06	4.88836e+06	19.61	0.85	-0.23	0.175903	0.75	0.527542	1.38768	pos
3-Amino-4-hydroxybenzoate	M154T244	154.05	244.3	0.700632	C7H7NO3	C12115	8.88579e+06	8.87419e+06	4.89	8.48061e+06	8.49763e+06	3.6	1.05	0.07	0.0233637	1.63	0.319228	1.82793	pos
N-Acetylhistamine	M154T98	154.097	97.5	0.493195	C7H11N3O	C05135	4.14916e+07	4.11517e+07	54.93	2.78379e+07	2.68916e+07	52.48	1.49	0.58	0.0756907	1.12	0.410027	0.557423	pos
2,3-Butanediol	M155T56_2	154.989	56.1	8.89424	C4H10O2S2	C00265	177588837	1.28615e+08	72.7	1.33055e+08	1.40444e+08	41.56	1.33	0.42	0.667254	0.18	0.866177	0.763368	pos
(3S,5S)-Carbapenam-3-carboxylic acid	M155T563	155.06	563.4	11.6084	C7H9NO3	C17367	5.1966e+06	1.91146e+06	103.72	3.26282e+06	1.46162e+06	101.74	1.59	0.67	0.251953	0.6	0.597884	0.535794	pos
Imidazol-5-yl-pyruvate	M155T82	155.043	82	0.00600223	C6H6N2O3	C03277	8.91954e+06	8.54999e+06	39.59	6.68271e+06	6.92871e+06	33.19	1.33	0.42	0.0950116	1.02	0.437638	1.64002	pos
Scopoline	M156T398	156.102	398.2	0.023362	C8H13NO2	C10866	2.71268e+06	3.10266e+06	40.54	2.48813e+06	2.56706e+06	53.27	1.09	0.12	0.979843	0.01	0.992862	0.217235	pos
4-Imidazolone-5-propionic acid	M156T68_2	156.05	67.8	19.2245	C6H8N2O3	C03680	2.10976e+07	2.11115e+07	5.48	2.01433e+07	2.01763e+07	3.8	1.05	0.07	0.0310434	1.51	0.336188	1.65611	pos
Pelargonic acid	M158T752	158.154	752.5	0.759763	C9H18O2	C01601	2.15837e+08	6.98544e+07	140.77	2.37466e+08	1.80501e+08	69.43	0.91	-0.14	0.0950116	1.02	0.437638	1.19232	pos
Ascorbate	M159T144_1	159.028	143.9	19.0784	C6H8O6	C00072	1.53259e+07	1.57206e+07	48.22	1.41605e+07	1.52519e+07	54.98	1.08	0.11	0.595155	0.23	0.830406	0.616033	pos
4,5-Dihydroorotic acid	M159T197	158.962	197.4	2.43985	C5H6N2O4	C00337	2.34451e+08	1.91153e+08	70.59	2.47351e+08	2.79744e+08	53.27	0.95	-0.08	0.899475	0.05	0.965702	0.364386	pos
1,5-Naphthalenediamine	M159T389	159.091	388.6	1.10628	C10H10N2	C19463	1.08008e+07	6.16885e+06	64.37	1.40998e+07	1.24078e+07	84.56	0.77	-0.38	0.742446	0.13	0.899831	0.59913	pos
D-Alanyl-D-alanine	M160T244	160.097	244	0.869203	C6H12N2O3	C00993	2.96333e+07	1.94259e+07	88.84	3.21405e+07	2.71579e+07	45.47	0.92	-0.12	0.211556	0.67	0.560821	0.792397	pos
Indoleacetaldehyde	M160T389	160.076	388.6	1.31245	C10H9NO	C00637	9.34755e+06	9.61243e+06	25.19	9.50211e+06	9.76883e+06	24.11	0.98	-0.02	0.859616	0.07	0.950062	0.0481501	pos
Tryptamine	M161T415	161.107	414.8	0.0186882	C10H12N2	C00398	1.3224e+07	8.67071e+06	92.75	1.38334e+07	1.47118e+07	69.99	0.96	-0.06	0.742446	0.13	0.899831	0.390368	pos
4-Hydroxy-2-quinolone	M162T430	162.055	429.9	0.468977	C9H7NO2	C16716	2.61605e+08	2.27647e+08	66.53	4.0864e+08	3.73532e+08	45.49	0.64	-0.64	0.0406894	1.39	0.353616	1.82797	pos
Hippuric acid	M162T508	162.055	508.2	25.5099	C9H9NO3	C01586	5.63125e+06	6.02311e+06	77.6	4.36287e+06	3.51211e+06	100.98	1.29	0.37	0.431892	0.36	0.733657	0.75898	pos
Indole-3-carboxylic acid	M162T519	162.055	519.3	0.196289	C9H7NO2	C19837	1.2281e+06	1.1421e+06	47.51	1.58673e+06	1.73852e+06	45.1	0.77	-0.37	0.106	0.97	0.445972	0.120647	pos
Tryptophanol	M162T592	162.091	591.7	0.405111	C10H11NO	C00955	3.80005e+07	3.59829e+07	53.94	2.81658e+07	2.36389e+07	68.92	1.35	0.43	0.231155	0.64	0.578991	1.28142	pos
beta-D-Glucosamine	M162T81	162.076	80.7	24.8896	C6H13NO5	C08349	3.29668e+08	3.78745e+08	39.14	2.312e+08	2.28649e+08	36.55	1.43	0.51	0.0269764	1.57	0.324232	1.34277	pos
Aminoadipic acid	M162T97_1	162.076	97.4	0.468916	C6H11NO4	C00956	1.53253e+08	1.40537e+08	57.92	9.71851e+07	8.74052e+07	69.49	1.58	0.66	0.130844	0.88	0.479903	1.19384	pos
Nicotine	M163T143	163.123	143	1.07894	C10H14N2	C00745	1.49574e+07	1.43112e+07	39.91	1.42651e+07	1.35063e+07	28.25	1.05	0.07	0.742446	0.13	0.899831	0.221232	pos
Acetylcysteine	M163T476	163	476.4	12.473	C5H9NO3S	C06809	3.14404e+07	4.66196e+06	173.59	1.33378e+07	2.62215e+06	167.35	2.36	1.24	0.78101	0.11	0.917754	0.0767189	pos
2-Deoxystreptamine	M163T493	163.112	493.1	0.00311891	C6H14N2O3	C02627	5.55034e+06	3.23096e+06	89.5	3.51841e+06	4.09602e+06	54.04	1.58	0.66	0.595155	0.23	0.830406	0.541472	pos
Caffeic acid	M163T558_1	163.146	558.3	25.5354	C9H8O4	C01197	9.0279e+06	9.14902e+06	30.12	1.04136e+07	1.08457e+07	25.45	0.87	-0.21	0.251953	0.6	0.597884	1.02539	pos
Pterin	M163T697	163.039	696.9	0.828235	C6H5N5O	C00715	1.27779e+07	1.39197e+07	80.18	1.00513e+07	7.96311e+06	103.8	1.27	0.35	0.431892	0.36	0.733657	0.641556	pos
S-Methyl-L-methionine	M164T317	164.075	317.2	0	C6H14NO2S	C03172	1.47145e+07	4.90579e+06	154.19	4.8236e+06	1.99104e+06	99.5	3.05	1.61	0.979843	0.01	0.992862	0.629066	pos
3,4-Dihydroxyphenylpropanoate	M165T173	165.055	173	26.8638	C9H10O4	C10447	1.08279e+09	9.09139e+08	34.9	1.27702e+09	1315959537	16.82	0.85	-0.24	0.130844	0.88	0.479903	1.46916	pos
Hydroxyphenyllactic acid	M165T412_1	165.055	412.4	26.2579	C9H10O4	C03672	1.33264e+07	1.12112e+07	44.58	1.74095e+07	1.92507e+07	25.59	0.77	-0.39	0.0463539	1.33	0.361635	1.44417	pos
7-Methylguanine	M166T144	166.072	143.6	0.23865	C6H7N5O	C02242	1.98988e+08	1.87911e+08	49.88	2.40312e+08	2.72225e+08	43.72	0.83	-0.27	0.402547	0.4	0.716905	0.828011	pos
Hordenine	M166T146	166.121	145.7	11.4375	C10H15NO	C06199	1.7958e+07	1.84693e+07	33.6	2.53992e+07	2.23666e+07	34.23	0.71	-0.5	0.0173346	1.76	0.296787	1.79084	pos
L-Arabinonate	M166T273	166.05	273.2	12.0446	C5H10O6	C00545	8.50876e+06	5.53297e+06	107.6	9.37929e+06	8300887	58.09	0.91	-0.14	0.251953	0.6	0.597884	0.957798	pos
L-beta-Phenylalanine	M166T385	166.086	385.1	0.457593	C9H11NO2	C20487	1.64283e+07	1.76016e+07	26.31	1.32029e+07	1.02098e+07	52.05	1.24	0.32	0.106	0.97	0.445972	1.34011	pos
D-beta-Phenylalanine	M166T485	166.086	484.9	0.457593	C9H11NO2	C20488	3.53909e+06	3.51897e+06	26.07	3.95506e+06	4.16163e+06	34.68	0.89	-0.16	0.251953	0.6	0.597884	0.445559	pos
L-Methionine S-oxide	M166T87	166.053	86.6	2.26434	C5H11NO3S	C02989	3.37727e+07	2.44008e+07	94.08	3.63612e+07	3.03792e+07	52.39	0.93	-0.11	0.175903	0.75	0.527542	0.736651	pos
Tropate	M167T325	167.056	324.8	0.974738	C9H10O3	C01456	1.01271e+07	5.03291e+06	117.1	9.13898e+06	4.78408e+06	111.1	1.11	0.15	0.78101	0.11	0.917754	0.15963	pos
3-(2-Hydroxyphenyl)propanoic acid	M167T814	167.07	814.4	0.0196243	C9H10O3	C01198	4.38683e+07	2.42584e+07	126.26	1.17927e+08	3.29134e+07	247.45	0.37	-1.43	0.431892	0.36	0.733657	0.749961	pos
D-synephrine	M168T328	168.091	328.4	2.26984	C9H13NO2	C01869	1.2547e+07	1.16909e+07	60.65	1.91466e+07	2.05129e+07	18.51	0.66	-0.61	0.0355979	1.45	0.345918	1.74768	pos
Pyridoxamine	M169T346	169.097	345.5	0.000721893	C8H12N2O2	C00534	3.21544e+07	2.73087e+07	67.16	4.85778e+07	4.50062e+07	32.28	0.66	-0.6	0.0233637	1.63	0.319228	1.67153	pos
(R)-4-Hydroxymandelate	M169T83	169.058	82.6	0.299845	C8H8O4	C05343	1.13977e+08	9.15423e+07	64.41	9.40396e+07	7.52141e+07	61.98	1.21	0.28	0.462387	0.33	0.754889	0.593694	pos
Pyridoxine	M170T146	170.081	146.1	0.145608	C8H11NO3	C00314	5.66448e+07	5.98053e+07	23.89	5.82366e+07	6.13538e+07	17.37	0.97	-0.04	0.78101	0.11	0.917754	0.313817	pos
8-Amino-7-oxononanoate	M170T480	170.118	480.4	26.6521	C9H17NO3	C01092	1.35869e+07	1.24225e+07	58	1.25745e+07	1.3354e+07	43.95	1.08	0.11	0.93959	0.03	0.97944	0.485508	pos
7,8-Diaminononanoate	M171T135	171.149	135.3	25.9072	C9H20N2O2	C01037	6.94912e+06	6.10153e+06	44.67	9.64154e+06	8.15913e+06	62.41	0.72	-0.47	0.347446	0.46	0.676925	0.791508	pos
Tetrahydrodipicolinate	M172T310	172.06	309.9	0.141229	C7H9NO4	C03972	5.46505e+06	4.61802e+06	61.45	1.03821e+07	8.86652e+06	74.89	0.53	-0.93	0.0463539	1.33	0.361635	1.28958	pos
Gabapentin	M172T511	172.133	511.4	0.0445353	C9H17NO2	C07018	1.79336e+07	1.67124e+07	26.69	2.8629e+07	2.61277e+07	55.83	0.63	-0.67	0.0269764	1.57	0.324232	1.82932	pos
3-Dehydroshikimate	M173T145	172.977	145.3	1.35213	C7H8O5	C02637	1.14987e+07	1.05475e+07	41.45	1.134e+07	9.45865e+06	58.56	1.01	0.02	0.630785	0.2	0.849417	0.324699	pos
Quinaldic acid	M173T322	173.165	321.6	0.535269	C10H7NO2	C06325	8.34983e+06	7.45103e+06	54.22	8.62128e+06	7.92816e+06	32.04	0.97	-0.05	0.526711	0.28	0.793408	0.579903	pos
N-Acetyl-L-glutamate 5-semialdehyde	M174T129	174.076	128.8	0.436591	C7H11NO4	C01250	8.47623e+07	7.97146e+07	50.61	7.60404e+07	6.80493e+07	49.63	1.11	0.16	0.526711	0.28	0.793408	0.510911	pos
2-Oxoarginine	M174T97	174.087	97	0.137862	C6H11N3O3	C03771	1.39722e+07	1.15579e+07	65.79	8.73134e+06	8.48896e+06	33.52	1.6	0.68	0.0950116	1.02	0.437638	1.43497	pos
(2S,5S)-trans-Carboxymethylproline	M174T98_1	174.076	97.9	0.436591	C7H11NO4	C17366	2.27229e+08	2.33991e+08	36.14	1.98259e+08	1.96787e+08	36.24	1.15	0.2	0.347446	0.46	0.676925	0.674841	pos
Formiminoglutamic acid	M175T104	175.071	104.4	1.0053	C6H10N2O4	C00439	1.58831e+07	1.24412e+07	65.05	1.71919e+07	1.59492e+07	41.05	0.92	-0.11	0.297233	0.53	0.636985	0.701768	pos
L-Theanine	M175T187	175.108	187	0	C7H14N2O3	C01047	8.12889e+07	7.16424e+07	78.53	1.01099e+08	2.61772e+07	144.58	0.8	-0.31	0.899475	0.05	0.965702	0.0630852	pos
Demethylated antipyrine	M175T384	175.086	383.5	0.00351959	C10H10N2O	C13008	1.99841e+07	1.76288e+07	49.36	1.62779e+07	1.57791e+07	59.53	1.23	0.3	0.374396	0.43	0.698296	1.0087	pos
Gramine	M175T399	175.126	399.2	19.5516	C11H14N2	C08304	2.78615e+06	2.93132e+06	21.95	2.57035e+06	2.64993e+06	18.15	1.08	0.12	0.175903	0.75	0.527542	0.730681	pos
L-Arginine	M175T77_1	174.938	76.9	1.94852	C6H14N4O2	C00062	2.01708e+08	2.18017e+08	23.99	2.34113e+08	2.44187e+08	18.97	0.86	-0.21	0.0756907	1.12	0.410027	1.51813	pos
2-Isopropyl-3-oxosuccinate	M175T91	175.071	90.5	0.419056	C7H10O5	C04236	4.34714e+08	5.13473e+08	63.3	3.51853e+08	3.27789e+08	47.94	1.24	0.31	0.526711	0.28	0.793408	0.174336	pos
2-Isopropylmalic acid	M176T363	176.071	363.2	0.0776216	C7H12O5	C02504	2.51914e+06	2.3345e+06	45.85	4.59158e+06	3.10847e+06	94.47	0.55	-0.87	0.159796	0.8	0.510503	1.01032	pos
Indole-3-acetate	M176T587	176.07	587.2	0.9996	C10H9NO2	C00954	220304	191544	60.76	131562	135892	39.2	1.67	0.74	0.00911418	2.04	0.251519	1.91586	pos
N-Formyl-L-methionine	M177T31	176.97	31	10.1334	C6H11NO3S	C03145	2.30575e+06	2.4175e+06	66.86	2.1399e+06	2.08419e+06	41.26	1.08	0.11	1	0	1	0.139918	pos
Scytalone	M177T676	177.054	676.2	22.7839	C10H10O4	C00779	2.62879e+07	2.63804e+07	45.57	1.98359e+07	2.05318e+07	48.59	1.33	0.41	0.0849271	1.07	0.42026	0.848859	pos
L-Homophenylalanine	M180T416	180.102	416.2	0.00277007	C10H13NO2	C17235	23709804	1.01467e+07	166.59	2.8076e+07	2.48947e+07	70.97	0.84	-0.24	0.0595956	1.22	0.388777	1.1285	pos
Phenacetin	M180T523	180.102	522.5	0.133258	C10H13NO2	C07591	4.59144e+06	5.12698e+06	50.47	6.25351e+06	6.03125e+06	33.18	0.73	-0.45	0.144784	0.84	0.492422	1.3648	pos
D-Galactose	M180T82_2	180.087	82.1	1.02107	C6H12O6	C00124	1.3933e+07	1.00966e+07	77.99	3.97879e+07	1.526e+07	166.18	0.35	-1.51	0.431892	0.36	0.733657	0.926525	pos
Methionine sulfoximine	M181T145	181.126	144.6	7.84522	C5H12N2O3S	C03510	4.17394e+06	4.26669e+06	55.91	5.36333e+06	5.40474e+06	35.95	0.78	-0.36	0.144784	0.84	0.492422	1.27834	pos
Beta-Tyrosine	M182T290	182.081	289.8	0.0248639	C9H11NO3	C04368	2.24722e+07	2.09606e+07	18.9	2.42633e+07	2.50924e+07	31.57	0.93	-0.11	0.78101	0.11	0.917754	0.31589	pos
(S)-beta-Tyrosine	M182T536	182.081	536.2	0.82162	C9H11NO3	C21308	7.41809e+06	7.0352e+06	42.47	9.24603e+06	8.7783e+06	31.46	0.8	-0.32	0.130844	0.88	0.479903	0.963967	pos
Homovanillic acid	M183T412	183.065	412.3	0.131101	C9H10O4	C05582	9.73915e+06	9.31206e+06	71.56	7.90388e+06	9.14682e+06	54.05	1.23	0.3	0.667254	0.18	0.866177	0.558117	pos
Sorbitol	M183T441	182.986	440.8	3.84919	C6H14O6	C00794	2.81315e+07	2.59147e+07	19.69	2.61039e+07	2.67896e+07	23.99	1.08	0.11	0.56045	0.25	0.812149	0.916305	pos
Galactitol	M183T471	183.092	471.2	28.7622	C6H14O6	C01697	2.83321e+06	2.27631e+06	60.6	2.48895e+06	2.28194e+06	60.57	1.14	0.19	0.704507	0.15	0.884164	0.393084	pos
Se-Methylselenocysteine	M183T59	182.985	58.7	2.53547	C4H9NO2Se	C05689	8.49062e+07	6.07494e+07	90.95	9.69689e+07	8.99622e+07	46.53	0.88	-0.19	0.130844	0.88	0.479903	0.936765	pos
4-Pyridoxic acid	M184T274	184.061	273.7	1.76029	C8H9NO4	C00847	5.75286e+07	5.39688e+07	40.25	5.54689e+07	5.42647e+07	35.54	1.04	0.05	0.859616	0.07	0.950062	0.194983	pos
Undecanoic acid	M187T56	186.958	55.7	5.57886	C11H22O2	C17715	7.89476e+06	7.91722e+06	23.42	9.50669e+06	8.69594e+06	27.32	0.83	-0.27	0.0310434	1.51	0.336188	1.29645	pos
5-Guanidino-3-methyl-2-oxopentanoate	M187T98	187.108	98.3	0.0316417	C7H13N3O3	C20234	4.83127e+07	2.72039e+07	84.33	8.07884e+07	5.91222e+07	87.79	0.6	-0.74	0.273981	0.56	0.61777	1.28706	pos
2-Keto-6-acetamidocaproate	M188T254	188.092	254.5	0.0105232	C8H13NO4	C05548	1.55649e+06	1.21426e+06	71.15	3.81234e+06	3.43129e+06	56.52	0.41	-1.29	0.00106713	2.97	0.141355	2.09048	pos
6-Acetamido-3-oxohexanoate	M188T325	188.092	325.2	0.0982932	C8H13NO4	C03682	9.89473e+06	1.62415e+06	144.9	1.04583e+07	4.73952e+06	137.02	0.95	-0.08	0.56045	0.25	0.812149	0.610374	pos
N-Alpha-acetyllysine	M188T388	188.07	388.4	1.77404	C8H16N2O3	C12989	9.84838e+08	1.07758e+09	41.16	9.79643e+08	8.60449e+08	41.4	1.01	0.01	0.82009	0.09	0.935716	0.175524	pos
N1-Acetylspermidine	M188T78	188.176	77.6	0.531419	C9H21N3O	C00612	7.24743e+07	7.13325e+07	37.67	7.53779e+07	7.08942e+07	41.6	0.96	-0.06	0.742446	0.13	0.899831	0.0103658	pos
Peganine	M188T98	188.092	97.5	15.9496	C11H12N2O	C10733	1.51522e+07	2.23502e+06	151.43	2.86979e+07	2.32428e+07	82.17	0.53	-0.92	0.0950116	1.02	0.437638	1.48629	pos
Glycyl-leucine	M189T355	189.124	354.8	1.18441	C8H16N2O3	C02155	7.56874e+07	5.41478e+07	72.33	1.36103e+08	1.12749e+08	72.55	0.56	-0.85	0.106	0.97	0.445972	1.43668	pos
Carboxyspermidine	M189T77	189.16	77	0.403977	C8H19N3O2	C18172	1.34447e+08	1.1432e+08	48.42	1.45654e+08	1.69203e+08	61.05	0.92	-0.12	0.595155	0.23	0.830406	0.71227	pos
Homocitrulline	M190T161	190.107	161.4	1.46241	C7H15N3O3	C02427	5.83075e+07	4.24348e+07	102.82	8.49675e+07	6.50847e+07	92.16	0.69	-0.54	0.211556	0.67	0.560821	0.800591	pos
Diaminopimelic acid	M190T316	190.108	316	0.666071	C7H14N2O4	C00666	2.42265e+07	1.47706e+07	91.7	2.18182e+07	1.46366e+07	79.48	1.11	0.15	0.78101	0.11	0.917754	0.309632	pos
Kynurenic acid	M190T430	190.05	429.9	1.45225	C10H7NO3	C01717	2.96348e+08	2.56832e+08	75.23	3.48523e+08	3.08242e+08	67.58	0.85	-0.23	0.494013	0.31	0.774759	0.529984	pos
meso-2,6-Diaminoheptanedioate	M191T493	191.107	493.3	21.58	C7H14N2O4	C00680	5.49835e+06	5.96574e+06	25.93	5.29862e+06	5.51524e+06	26.08	1.04	0.05	0.595155	0.23	0.830406	0.484017	pos
5-Hydroxyindoleacetic acid	M192T474	192.065	474.3	0.124957	C10H9NO3	C05635	2.28517e+07	1.99107e+07	42.05	3.98685e+07	3.52368e+07	36.75	0.57	-0.8	0.00305435	2.52	0.18045	2.40765	pos
Myristicin	M193T505	193.086	504.6	0.00480377	C11H12O3	C10480	2.01125e+06	1.86996e+06	31.25	1.59409e+06	1.5776e+06	31.98	1.26	0.34	0.117926	0.93	0.462588	1.34537	pos
Methoxamine	M194T497	194.118	496.9	22.3267	C11H17NO3	C07513	2.37258e+06	1.86834e+06	90.99	6.75355e+06	4.34227e+06	123.61	0.35	-1.51	0.0672657	1.17	0.399279	1.3863	pos
Caffeine	M195T597	195.091	597.1	18.9655	C8H10N4O2	C07481	5.51702e+06	4.84296e+06	77.66	4.66571e+06	4.44171e+06	51	1.18	0.24	0.859616	0.07	0.950062	0.237967	pos
Neocnidilide	M195T692	195.138	692.1	0.12299	C12H18O2	C17002	6.59293e+06	6.30184e+06	24.79	7.17635e+06	6.80033e+06	25.28	0.92	-0.12	0.321727	0.49	0.65767	0.690355	pos
3-Methyl-L-tyrosine	M196T353	196.097	352.8	1.65225	C10H13NO3	C20800	2.09304e+07	1.79263e+07	78.46	2.13579e+07	1.78637e+07	52.65	0.98	-0.03	0.742446	0.13	0.899831	0.51325	pos
N-Acetylhistidine	M198T96_2	198.087	96.2	2.40299	C8H11N3O3	C02997	6.26661e+07	8.20404e+07	74.08	3.79103e+07	1.35081e+07	105.85	1.65	0.73	0.231155	0.64	0.578991	1.01642	pos
gamma-Glutamyl-beta-aminopropiononitrile	M200T341	200.092	341.1	0.0496598	C8H13N3O3	C06114	8.66913e+06	9.73997e+06	55.57	8.823e+06	1.078e+07	54.85	0.98	-0.03	0.979843	0.01	0.992862	0.218822	pos
Dodecanoic acid	M201T68_2	200.971	67.6	4.41108	C12H24O2	C02679	1.16668e+08	9.42732e+07	70.02	1.25128e+08	1.1339e+08	49.71	0.93	-0.1	0.704507	0.15	0.884164	0.561634	pos
Asymmetric dimethylarginine	M203T89	203.15	89.2	0.0455858	C8H18N4O2	C03626	5.45453e+07	4.37682e+07	61.57	6.77885e+07	6.13867e+07	49.28	0.8	-0.31	0.297233	0.53	0.636985	0.909929	pos
N-Acetyl-beta-glucosaminylamine	M203T91	203.103	90.5	19.8619	C8H16N2O5	C01239	7.29033e+06	7.3294e+06	5.9	6.99206e+06	7.09924e+06	4.1	1.04	0.06	0.0672657	1.17	0.399279	1.40763	pos
N-Acetyl-D-galactosamine	M204T138	204.086	138.3	17.8062	C8H15NO6	C01132	7.22069e+07	3.76619e+07	117.41	7.72681e+07	7.86809e+07	72.26	0.93	-0.1	0.431892	0.36	0.733657	0.510039	pos
N5-(L-1-Carboxyethyl)-L-ornithine	M204T288	204.123	288.1	0.392322	C8H16N2O4	C04210	9.45535e+06	6.48993e+06	77.35	1.45943e+07	1.30721e+07	63.73	0.65	-0.63	0.106	0.97	0.445972	1.13355	pos
O-Acetylcarnitine	M204T98_2	204.123	97.8	0.00322176	C9H18NO4	C02571	7.88391e+08	5.54492e+08	78.98	6.22276e+08	4.13954e+08	105.18	1.27	0.34	0.251953	0.6	0.597884	0.863446	pos
Xanthurenic acid	M206T387	206.045	387.3	0.0034423	C10H7NO4	C02470	7.51013e+07	2.89749e+07	125.7	8.52282e+07	6.65447e+07	71.74	0.88	-0.18	0.0849271	1.07	0.42026	0.947095	pos
Indolelactic acid	M206T539	206.081	538.7	2.30977	C11H11NO3	C02043	7.27871e+06	6.90756e+06	30.24	9.02587e+06	8.52566e+06	43.01	0.81	-0.31	0.193151	0.71	0.546206	0.732829	pos
Miglitol	M207T337	207.113	337.3	8.85827	C8H17NO5	C07708	1.43693e+06	768575	176.41	1.05561e+06	1.0831e+06	30.2	1.36	0.44	0.0355979	1.45	0.345918	0.364062	pos
Methyl jasmonate	M207T456	207.138	456	19.475	C13H20O3	C11512	2.55397e+06	2.21329e+06	52.57	2.14441e+06	2.62504e+06	56.45	1.19	0.25	0.56045	0.25	0.812149	0.81924	pos
N-Acetyl-L-phenylalanine	M208T521	208.097	521.3	0.365215	C11H13NO3	C03519	7.75301e+06	6.49557e+06	77.64	8.50043e+06	8.73704e+06	70.18	0.91	-0.13	0.667254	0.18	0.866177	0.0530372	pos
L-Kynurenine	M209T321	209.092	320.7	0.108791	C10H12N2O3	C00328	7.38547e+06	5.29456e+06	52.99	7.82743e+06	8.11992e+06	45.31	0.94	-0.08	0.78101	0.11	0.917754	0.12421	pos
Pilocarpine	M209T328	209.129	328.1	0.114762	C11H16N2O2	C07474	1.74414e+07	1.71768e+07	60.16	1.7473e+07	1.58128e+07	49.48	1	0	0.93959	0.03	0.97944	0.24113	pos
trans-Isoasarone	M209T481	209.118	480.7	2.02757	C12H16O3	C17846	3.54077e+07	3.32701e+07	54.29	3.98821e+07	3.93391e+07	49.8	0.89	-0.17	0.494013	0.31	0.774759	0.174793	pos
Jasmonic acid	M211T500	211.133	499.6	1.89454	C12H18O3	C08491	1.04828e+08	8.32931e+07	92.04	1.87978e+08	1.58563e+08	66.47	0.56	-0.84	0.0355979	1.45	0.345918	1.30781	pos
(+)-7-Isojasmonic acid	M211T729	211.132	728.9	0.755551	C12H18O3	C16317	1.67468e+07	1.33055e+07	68.71	1.39214e+07	1.40334e+07	36.62	1.2	0.27	0.979843	0.01	0.992862	0.584878	pos
Methyldopa	M212T422	212.092	421.6	0.82983	C10H13NO4	C07194	2.39915e+06	2.29114e+06	70.07	2.12827e+06	1.69975e+06	62.99	1.13	0.17	0.899475	0.05	0.965702	0.105807	pos
(R)-Kawain	M213T297	213.087	297.4	0.309733	C14H14O3	C09947	1.93162e+07	2.07098e+07	36.18	1.78307e+07	1.81176e+07	32.16	1.08	0.12	0.56045	0.25	0.812149	0.34747	pos
Baclofen	M214T466	214.063	465.9	0.151077	C10H12ClNO2	C06841	1.30278e+07	1.06761e+07	52.61	1.72346e+07	1.49882e+07	60.92	0.76	-0.4	0.117926	0.93	0.462588	1.0648	pos
Dethiobiotin	M215T236	215.139	236.1	0.0116885	C10H18N2O3	C01909	5.01216e+07	4.18775e+07	61.73	3.11359e+07	2.86467e+07	52.37	1.61	0.69	0.0950116	1.02	0.437638	1.53096	pos
N6-Acetyl-LL-2,6-diaminoheptanedioate	M215T329	215.103	328.5	19.2191	C9H16N2O5	C04390	4.35009e+07	4.27457e+07	15.36	4.17604e+07	4.22155e+07	9.86	1.04	0.06	0.82009	0.09	0.935716	0.452617	pos
Tetrahydroharmine	M216T136	216.123	135.6	0.460214	C13H16N2O	C09243	7.07351e+06	6328114	60.42	4.9067e+06	4.91224e+06	29.32	1.44	0.53	0.231155	0.64	0.578991	0.633702	pos
12-Hydroxydodecanoic acid	M216T649	216.196	649.3	0.503646	C12H24O3	C08317	7.76458e+07	7.61476e+07	23.76	9.1114e+07	8.76863e+07	26.42	0.85	-0.23	0.130844	0.88	0.479903	0.981874	pos
N-a-Acetylcitrulline	M217T181	217.119	181.2	2.44374	C8H15N3O4	C15532	3.51079e+06	2.64906e+06	78.09	3.46324e+06	3.37685e+06	60.98	1.01	0.02	0.742446	0.13	0.899831	0.610841	pos
beta-Alanyl-L-lysine	M217T310	217.155	309.8	0.0294559	C9H19N3O3	C05341	5.32107e+07	5.33089e+07	8.58	5.54505e+07	5.22346e+07	18.09	0.96	-0.06	0.979843	0.01	0.992862	0.701111	pos
gamma-Glutamylalanine	M219T123	219.097	122.8	1.29385	C7H11N2O5R	C03740	1.84104e+07	1.62645e+07	64.28	1.79426e+07	1.70361e+07	66.1	1.03	0.04	0.93959	0.03	0.97944	0.399113	pos
D-Lysopine	M219T82	219.134	81.9	0.057377	C9H18N2O4	C04020	1.26608e+07	1.22198e+07	20.71	1.40778e+07	1.31683e+07	29.6	0.9	-0.15	0.595155	0.23	0.830406	0.753417	pos
Pantothenic acid	M220T351	220.118	351.3	0.403719	C9H17NO5	C00864	5.42402e+08	3.86721e+08	88.05	9.42954e+08	1.03819e+09	28.55	0.58	-0.8	0.0526434	1.28	0.374909	1.63757	pos
5-Hydroxy-L-tryptophan	M220T84	220.082	83.7	14.9944	C11H12N2O3	C00643	1.50084e+07	1.60701e+07	25.73	1.43046e+07	1.36333e+07	27.65	1.05	0.07	0.526711	0.28	0.793408	0.67292	pos
Pyrimidodiazepine	M221T174	221.092	173.9	1.27121	C9H11N5O2	C02587	7.24326e+06	6.7924e+06	93.38	1.64575e+07	9.44881e+06	103.53	0.44	-1.18	0.462387	0.33	0.754889	0.648827	pos
Allocystathionine	M222T263	222.079	263.3	0.443795	C7H14N2O4S	C00542	3.16176e+07	3.20849e+07	25.46	2.97954e+07	2.82949e+07	26.88	1.06	0.09	0.494013	0.31	0.774759	0.750579	pos
6-Benzylaminopurine	M226T396	226.107	396.5	6.08561	C12H11N5	C11263	6.31534e+06	4.25562e+06	134.33	7.86965e+06	5827922	81.42	0.8	-0.32	0.273981	0.56	0.61777	0.860304	pos
Porphobilinogen	M226T683	226.18	683.1	3.01069	C10H14N2O4	C00931	1.24627e+08	1.30464e+08	29.46	1.30918e+08	1.31048e+08	31.69	0.95	-0.07	0.742446	0.13	0.899831	0.532039	pos
Deoxycytidine	M228T97	228.098	97.3	0	C9H13N3O4	C00881	1.68839e+07	6.42457e+06	173.76	1.41902e+07	1.09572e+07	126.1	1.19	0.25	0.899475	0.05	0.965702	0.00552699	pos
Traumatic Acid	M229T670	229.143	669.6	1.83567	C12H20O4	C16308	1.15553e+07	9.56954e+06	48.81	7.32353e+06	7.12066e+06	25.48	1.58	0.66	0.00370751	2.43	0.194397	2.14782	pos
N-Acetyl-L-2-amino-6-oxopimelate	M231T138	231.097	137.6	0.238904	C9H13NO6	C05539	3.27238e+07	3.42704e+07	48.83	3.94226e+07	3.96422e+07	56.07	0.83	-0.27	0.402547	0.4	0.716905	0.12539	pos
Butyryl-L-carnitine	M232T366	232.155	366.2	0.00883369	C11H21NO4	C02862	2.9451e+07	2.86092e+07	28.87	2.49446e+07	2.68647e+07	42.96	1.18	0.24	0.231155	0.64	0.578991	1.31816	pos
Isoalantolactone	M233T457	233.154	457.3	0	C15H20O2	C09484	5.68654e+06	4.60319e+06	67.38	4.40126e+06	4.15284e+06	46.39	1.29	0.37	0.704507	0.15	0.884164	0.395084	pos
Confertifolin	M235T475	235.169	474.8	0.00728821	C15H22O2	C09376	3.00559e+07	3.10472e+07	50.1	3.24305e+07	2.76171e+07	58.04	0.93	-0.11	0.859616	0.07	0.950062	0.0437386	pos
L-Formylkynurenine	M237T334	237.087	333.9	0.523015	C11H12N2O4	C02700	4.34977e+06	943231	178.47	7.05736e+06	1.82412e+06	175.01	0.62	-0.7	0.231155	0.64	0.578991	0.989244	pos
Procaine	M237T421	237.159	421.2	1.58543	C13H20N2O2	C07375	3.16575e+06	2.82189e+06	42.75	4.45433e+06	4.61948e+06	26.44	0.71	-0.49	0.0126697	1.9	0.273006	1.64576	pos
Capsidiol	M237T551	237.185	551.1	1.16365	C15H24O2	C09627	1.75924e+06	1.58605e+06	30.45	1.70655e+06	1.76922e+06	23.74	1.03	0.04	0.742446	0.13	0.899831	0.197699	pos
Felbamate	M238T365	238.093	364.7	0.0133852	C11H14N2O4	C07501	7.95739e+06	7.56554e+06	34.88	6.69798e+06	6.13507e+06	23.65	1.19	0.25	0.193151	0.71	0.546206	1.10104	pos
4a-Carbinolamine tetrahydrobiopterin	M239T301	239.103	301.3	0.0288963	C9H13N5O3	C00268	2.50931e+07	3.78467e+06	174.59	1.14029e+08	4.77713e+07	120.04	0.22	-2.18	0.0463539	1.33	0.361635	1.69062	pos
Pirbuterol	M241T173	241.154	173.4	2.80319	C12H20N2O3	C07807	1.67138e+08	1.22704e+08	62.77	1.58404e+08	1.22682e+08	62.15	1.06	0.08	0.899475	0.05	0.965702	0.00442389	pos
1-Hexadecanol	M243T371	243.182	371.4	1.06006	C16H34O	C00823	7.18619e+07	7.83217e+07	25.91	6.29612e+07	6.53949e+07	19.95	1.14	0.19	0.0595956	1.22	0.388777	0.906222	pos
Ribavirin	M244T92	244.079	92	0.0254641	C8H12N4O5	C07234	1.44054e+07	7.13485e+06	131.1	1.76656e+07	1.21464e+07	154.11	0.82	-0.29	0.211556	0.67	0.560821	0.986189	pos
Cytidine	M244T97_1	244.092	97.4	3.58881	C9H13N3O5	C00475	2.14857e+08	1.41687e+08	120.88	2.41122e+08	1.62992e+08	91.42	0.89	-0.17	0.251953	0.6	0.597884	0.466096	pos
Uridine	M245T164	245.077	164.2	0	C9H12N2O6	C00299	2.51424e+08	9.58762e+07	142.66	345892732	2.6012e+08	98.8	0.73	-0.46	0.297233	0.53	0.636985	0.987394	pos
beta-Alanyl-L-arginine	M245T316	245.149	315.7	0.875493	C9H19N5O3	C05340	1.52576e+07	8.34342e+06	156.7	1.12357e+07	8.49104e+06	82.77	1.36	0.44	0.78101	0.11	0.917754	0.347633	pos
3,3'-Dimethoxybenzidine	M245T449_1	245.129	448.5	0.505857	C14H16N2O2	C19231	183058	103004	82.92	453887	430794	81.55	0.4	-1.31	0.00768133	2.11	0.233483	2.03971	pos
Biotin	M245T457	245.095	457.1	1.12609	C10H16N2O3S	C00120	1.78443e+07	1.20876e+07	65.12	1.15374e+07	9.79327e+06	46.86	1.55	0.63	0.321727	0.49	0.65767	1.30063	pos
3,3',4'5-Tetrahydroxystilbene	M245T98_1	245.077	97.7	2.53093	C14H12O4	C05901	5.16695e+07	1.47002e+07	154.6	4.67655e+07	3.18391e+07	113.22	1.1	0.14	0.231155	0.64	0.578991	0.636789	pos
Abscisic aldehyde	M248T808	248.139	807.9	7.65699	C15H20O3	C13455	3.18673e+07	3.59221e+07	50.55	3.09862e+07	2.76744e+07	49.75	1.03	0.04	0.859616	0.07	0.950062	0.0604484	pos
6-Hydroxymelatonin	M249T451	249.123	451.4	1.9107	C13H16N2O3	C05643	4.24791e+06	1.38983e+06	130.44	5.18111e+06	2.31134e+06	115	0.82	-0.29	0.402547	0.4	0.716905	0.9197	pos
Juvenile hormone III	M249T698	249.184	697.8	14.5836	C16H26O3	C09694	2.62094e+07	2.42639e+07	54.68	2.65223e+07	2.46569e+07	48.36	0.99	-0.02	0.979843	0.01	0.992862	0.1508	pos
Xanthoxin	M251T457	251.164	457.3	0.00687165	C15H22O3	C13453	2.25554e+07	2.02481e+07	77.64	1.50955e+07	1.69722e+07	53.74	1.49	0.58	0.462387	0.33	0.754889	0.313508	pos
Rivastigmine	M251T482	251.176	482.1	2.37306	C14H22N2O2	C11766	6.00365e+06	5.5277e+06	43.67	4.01137e+06	3.47561e+06	47.44	1.5	0.58	0.0201601	1.7	0.309007	1.91417	pos
2'-Deoxyadenosine	M252T252	252.109	251.7	0.445201	C10H13N5O3	C00559	4.02618e+08	3.75327e+08	53.91	5.24435e+08	5.29894e+08	48.16	0.77	-0.38	0.251953	0.6	0.597884	0.839885	pos
Muramic acid	M252T88	252.108	88	1.67434	C9H17NO7	C06470	2.36381e+08	2.99636e+08	57.17	3.46735e+08	3.1496e+08	50.13	0.68	-0.55	0.144784	0.84	0.492422	1.17876	pos
Deoxyinosine	M253T294	253.094	294.5	2.4655	C10H12N4O4	C05512	9.08072e+07	7.80746e+07	121.47	1.00709e+08	7.31385e+07	70.63	0.9	-0.15	0.321727	0.49	0.65767	1.14821	pos
16-Oxopalmitate	M253T710	253.216	709.9	14.7463	C16H30O3	C19614	4.22582e+07	4.20842e+07	34.08	5.43974e+07	5.1105e+07	39.91	0.78	-0.36	0.211556	0.67	0.560821	1.06304	pos
Ketoprofen	M255T520	255.096	520.5	23.4265	C16H14O3	C01716	2.0963e+06	2.17691e+06	61.32	1.6852e+06	1.43134e+06	57.28	1.24	0.31	0.462387	0.33	0.754889	0.613052	pos
Midodrine	M255T612	255.134	612.4	0.391951	C12H18N2O4	C07890	6.38621e+06	6.36016e+06	54.08	3.21553e+06	2.11754e+06	86.49	1.99	0.99	0.0233637	1.63	0.319228	1.91382	pos
7,8-Dihydromonapterin	M256T185	256.093	184.6	1.04981	C9H13N5O4	C21008	3.09363e+07	2.69373e+07	56.67	3.58989e+07	3.85593e+07	37.01	0.86	-0.21	0.273981	0.56	0.61777	0.451325	pos
Diphenhydramine	M256T598	256.168	597.7	6.15221	C17H21NO	C06960	1.32208e+06	1.25313e+06	25.3	1.29682e+06	1.27548e+06	23.61	1.02	0.03	0.979843	0.01	0.992862	0.240334	pos
Nicotinate D-ribonucleoside	M256T97_1	256.081	97.4	1.64554	C11H14NO6	C05841	3.64604e+07	3.69e+07	65.59	3.16799e+07	3.43029e+07	50.4	1.15	0.2	0.899475	0.05	0.965702	0.30885	pos
Isoliquiritigenin	M257T614	257.081	613.5	0.0933558	C15H12O4	C08650	2.97351e+07	2.57116e+07	53.91	3.02108e+07	2.30859e+07	53.57	0.98	-0.02	0.82009	0.09	0.935716	0.202606	pos
Glycerophosphocholine	M258T85	258.11	85.3	0.587254	C8H21NO6P	C00670	1.55791e+09	1.44185e+09	82.23	1.29597e+09	6.37257e+08	98.92	1.2	0.27	0.899475	0.05	0.965702	0.319607	pos
Glucosamine 6-phosphate	M260T93	260.053	92.6	1.2459	C6H14NO8P	C00352	3.32572e+07	1.89931e+07	121.35	3.73502e+07	3.98995e+07	45.18	0.89	-0.17	0.0849271	1.07	0.42026	0.685247	pos
Alpha-Linolenic acid	M261T779	261.221	779	16.2085	C18H30O2	C06427	7.1633e+06	5.95342e+06	73.52	4.71931e+06	5.11781e+06	41.22	1.52	0.6	0.297233	0.53	0.636985	0.321723	pos
Mannitol 1-phosphate	M262T80	262.069	79.6	0.047011	C6H15O9P	C00644	8.14378e+06	8.81085e+06	40.17	9.07233e+06	8.59186e+06	28.88	0.9	-0.16	0.595155	0.23	0.830406	0.84495	pos
Parthenin	M263T582	263.127	582.3	0.389322	C15H18O4	C09523	8.92956e+06	6.21625e+06	86.92	1.12646e+07	8.74501e+06	66.86	0.79	-0.34	0.106	0.97	0.445972	1.03514	pos
(S)-Abscisic acid	M265T400	265.142	399.6	0.124071	C15H20O4	C06082	1.81145e+06	1.59389e+06	78.25	2.63134e+06	2.02284e+06	76.01	0.69	-0.54	0.273981	0.56	0.61777	0.784657	pos
Subaphylline	M265T489	265.154	488.5	2.54946	C14H20N2O3	C10497	2.80096e+06	2.8945e+06	22.83	2.88378e+06	3.18478e+06	23.7	0.97	-0.04	0.595155	0.23	0.830406	0.132663	pos
Qing Hau Sau	M265T577	265.142	576.6	12.1972	C15H22O5	C09538	1.13326e+07	1.0618e+07	32.67	1.11146e+07	1.0591e+07	29.53	1.02	0.03	0.859616	0.07	0.950062	0.491388	pos
(6Z)-Octadecenoic acid	M265T807	265.253	807.3	15.5851	C18H34O2	C08363	7.10545e+06	5.33293e+06	77.65	3.31945e+07	8.96397e+06	169.04	0.21	-2.22	0.106	0.97	0.445972	1.24226	pos
Mirtazapine	M266T430	266.158	429.9	26.9614	C17H19N3	C07570	7.94729e+06	7052285	69.02	4.52957e+06	4.26657e+06	54.2	1.75	0.81	0.0950116	1.02	0.437638	0.874046	pos
Desipramine	M266T433	266.174	433	15.0277	C18H22N2	C06943	5.41867e+06	5.60768e+06	18.22	5.83879e+06	5.74862e+06	18.05	0.93	-0.11	0.494013	0.31	0.774759	0.854376	pos
gamma-Glutamyltyramine	M267T216	267.134	216.3	1.40754	C13H18N2O4	C20926	6.5019e+06	6.28513e+06	24.04	7.45136e+06	7.14882e+06	39.87	0.87	-0.2	0.431892	0.36	0.733657	0.411894	pos
Nevirapine	M267T481	267.12	481	13.9902	C15H14N4O	C07263	1.92154e+07	1.75685e+07	48.44	1.69182e+07	1.40535e+07	49.92	1.14	0.18	0.297233	0.53	0.636985	0.500489	pos
Xanthoxic acid	M267T519	267.158	519.3	1.15247	C15H22O4	C13454	3.17631e+07	2.11614e+07	93.25	1.48531e+07	1.33988e+07	57.75	2.14	1.1	0.273981	0.56	0.61777	1.23125	pos
Oxazepam	M269T674	269.044	674.3	1.24143	C15H11ClN2O2	C07359	4.5857e+06	3.3747e+06	76.54	6.04288e+06	5.20365e+06	54.77	0.76	-0.4	0.130844	0.88	0.479903	0.769626	pos
4-Hydroxyestradiol	M271T398	271.165	398.1	0.363317	C18H24O3	C14209	2.37387e+07	1.9606e+07	75.4	2.2498e+07	1.27677e+07	92.45	1.06	0.08	0.630785	0.2	0.849417	0.256406	pos
Butein	M273T658	273.075	657.9	0.331879	C15H12O5	C08578	1.79746e+07	1.67618e+07	36.16	1.71817e+07	1.47541e+07	50.29	1.05	0.07	0.742446	0.13	0.899831	0.684444	pos
Neocembrene	M273T738	273.253	737.9	16.6023	C20H32	C09140	2.96295e+08	2.82908e+08	77.08	2.30731e+08	2.7697e+08	65.85	1.28	0.36	0.595155	0.23	0.830406	0.330232	pos
(2R,3R)-3-Methylglutamyl-5-semialdehyde-N6-lysine	M274T352	274.177	351.9	2.2759	C12H23N3O4	C20279	1.08716e+07	1.02029e+07	47.79	9.49713e+06	1.04629e+07	38.27	1.14	0.2	0.704507	0.15	0.884164	0.0750895	pos
Cyclopentolate	M274T373	274.177	372.9	3.04183	C17H25NO3	C06932	1.37626e+07	1.35867e+07	43.25	1.73331e+07	1.93873e+07	26.85	0.79	-0.33	0.0595956	1.22	0.388777	1.03899	pos
(2R,3R)-3-Methylornithinyl-N6-lysine	M274T486	274.201	485.5	2.91756	C12H26N4O3	C20278	7.02898e+06	4.40786e+06	103.49	5.66225e+06	5.27635e+06	71.52	1.24	0.31	0.78101	0.11	0.917754	0.657136	pos
Nandrolone	M275T670	275.199	669.9	6.01773	C18H26O2	C07254	5.5264e+06	3.54589e+06	119.74	6.31938e+06	5.14809e+06	57.33	0.87	-0.19	0.193151	0.71	0.546206	1.0996	pos
4-Hydroxycinnamoylagmatine	M276T298	276.154	297.8	15.9331	C14H20N4O2	C04498	1.74758e+07	1.92955e+07	50.29	2.1566e+07	1.79424e+07	78.02	0.81	-0.3	0.742446	0.13	0.899831	0.0315795	pos
epsilon-(gamma-L-Glutamyl)-L-lysine	M276T361	276.155	361.2	1.72367	C11H21N3O5	C21730	4.37817e+06	3.77601e+06	57.17	4.62548e+06	4.06882e+06	48.58	0.95	-0.08	0.704507	0.15	0.884164	0.342364	pos
Saccharopine	M276T93	276.119	92.9	0.0116348	C11H20N2O6	C00449	1.56412e+08	6.89438e+07	155.94	2.02083e+08	1.48459e+08	90.74	0.77	-0.37	0.106	0.97	0.445972	1.24413	pos
(5-L-Glutamyl)-L-glutamate	M277T129	277.103	129.2	1.53011	C10H16N2O7	C05282	1.86608e+08	8.60876e+07	131.95	2.05627e+08	1.99988e+08	74.19	0.91	-0.14	0.175903	0.75	0.527542	0.669253	pos
9-OxoODE	M277T691	277.216	691.5	13.1089	C18H30O3	C14766	568949	528204	49.96	389783	306804	50.79	1.46	0.55	0.106	0.97	0.445972	1.2449	pos
Stearidonic acid	M277T778	277.216	777.8	1.71707	C18H28O2	C16300	1.47235e+07	1.26263e+07	48.87	1.5934e+07	1.33142e+07	33.49	0.92	-0.11	0.374396	0.43	0.698296	0.665461	pos
(9Z,11E,13E)-Octadecatrienoic acid	M279T738	279.231	737.7	3.49532	C18H30O2	C08315	1.75276e+07	1.81933e+07	33.98	1.83473e+07	1.8964e+07	40	0.96	-0.07	0.494013	0.31	0.774759	0.165103	pos
Gamma-Linolenic acid	M279T779	279.231	778.8	2.70815	C18H30O2	C06426	6.98393e+07	7.09229e+07	65.74	8.64502e+07	7.81236e+07	65.67	0.81	-0.31	0.321727	0.49	0.65767	0.863917	pos
Cyclopeptine	M280T463	280.121	462.8	1.0185	C17H16N2O2	C20579	8.26562e+06	8.1966e+06	57.14	4.36562e+06	4.26344e+06	52.03	1.89	0.92	0.0173346	1.76	0.296787	1.61591	pos
Doxepin	M280T513	280.165	512.9	17.404	C19H21NO	C06971	3.11418e+07	3.23511e+07	42.12	2.81683e+07	3.29902e+07	64.84	1.11	0.14	0.93959	0.03	0.97944	0.892188	pos
1-(3,4-Dihydroxyphenyl)-5-hydroxy-3-decanone	M281T351	281.15	350.8	0.290834	C16H24O4	C17748	4.37159e+07	3.10165e+07	65.78	2.77304e+07	2.75175e+07	25.24	1.58	0.66	0.297233	0.53	0.636985	1.37696	pos
Linoleic acid	M281T763	281.247	762.6	0.625784	C18H32O2	C01595	4.00965e+08	2.86195e+08	71.86	4.41521e+08	4.95562e+08	65.21	0.91	-0.14	1	0	1	0.318474	pos
1-Methyladenosine	M282T327	282.12	326.9	0.415382	C11H15N5O4	C02494	1.01849e+08	2.46097e+07	150.33	5.86087e+07	2.52019e+07	138.37	1.74	0.8	0.899475	0.05	0.965702	0.208299	pos
Sphingosine	M282T766	282.278	766.4	10.394	C18H37NO2	C00319	1.28821e+08	1.40791e+08	25.92	1.15128e+08	1.14538e+08	35.61	1.12	0.16	0.462387	0.33	0.754889	0.908043	pos
2-Methoxyestrone	M283T374	283.165	374.4	0.473222	C19H24O3	C05299	1.07858e+07	1.14671e+07	40.48	8.55768e+06	8.09336e+06	48.17	1.26	0.33	0.159796	0.8	0.510503	0.845549	pos
Guanosine	M284T257	284.099	257	0.971493	C10H13N5O5	C00387	2.20945e+09	4.99386e+08	193.58	1.15501e+09	5.22338e+08	121.02	1.91	0.94	0.82009	0.09	0.935716	0.0915744	pos
Promazine	M284T625	284.139	625.4	14.4296	C17H20N2S	C07379	1.0827e+07	1.14352e+07	61.07	9.10823e+06	8.27731e+06	47.89	1.19	0.25	0.667254	0.18	0.866177	0.324474	pos
(R,S)-Coclaurine	M285T519	285.17	519.3	28.8175	C17H19NO3	C06348	9.28077e+06	8.6101e+06	43.87	6.3367e+06	7.05103e+06	41.29	1.46	0.55	0.0526434	1.28	0.374909	1.68143	pos
Fisetin	M286T747	286.274	746.9	2.54192	C15H10O6	C10041	3.45616e+09	3.57829e+09	43.36	2.85555e+09	2.51353e+09	37.46	1.21	0.28	0.144784	0.84	0.492422	0.263748	pos
Indoleglycerol phosphate	M288T86	288.074	86	3.51604	C11H14NO6P	C03506	2.83204e+07	1.60679e+07	102.8	3.18925e+07	2.49952e+07	61.57	0.89	-0.17	0.231155	0.64	0.578991	1.05457	pos
Ribalinium	M291T137	291.154	137.4	27.56	C16H20NO4	C10735	2.6799e+07	2.60045e+07	41.73	2.72487e+07	2.5819e+07	46.17	0.98	-0.02	0.979843	0.01	0.992862	0.214251	pos
Androsterone	M291T511	291.195	510.9	5.35224	C19H30O2	C00523	8.71756e+06	1.92347e+06	226.32	6.82425e+06	3.43399e+06	133.81	1.28	0.35	0.321727	0.49	0.65767	0.622034	pos
N-Acetylneuraminic acid	M292T92	292.105	91.9	23.0533	C11H19NO9	C19910	4.33398e+08	2.60871e+08	99.99	2.23269e+08	2.42037e+08	58.58	1.94	0.96	0.742446	0.13	0.899831	0.582741	pos
9(S)-HPOT	M293T611	293.212	610.8	2.90157	C18H30O4	C16321	3.48341e+07	3.58126e+07	43.16	4.30712e+07	3.60549e+07	43.05	0.81	-0.31	0.494013	0.31	0.774759	1.24176	pos
13(S)-HpOTrE	M293T771	293.209	771.2	7.24586	C18H30O4	C04785	4.84349e+07	4.11175e+07	78.78	4.81978e+07	4.63484e+07	63.79	1	0.01	0.82009	0.09	0.935716	0.118479	pos
Gingerol	M294T404	294.179	404.3	12.9171	C17H26O4	C10462	1.42183e+06	1.33649e+06	35.25	1.2659e+06	1.18135e+06	39.06	1.12	0.17	0.321727	0.49	0.65767	0.679489	pos
Aspartame	M295T417	295.128	416.6	1.07636	C14H18N2O5	C11045	4.00459e+07	1.19783e+07	150.57	7.41726e+07	6.64796e+07	83.88	0.54	-0.89	0.0672657	1.17	0.399279	1.50044	pos
13-L-Hydroperoxylinoleic acid	M295T691	295.226	691.3	6.09703	C18H32O4	C04717	4.33353e+07	3.50182e+07	64.26	3.27697e+07	3.08909e+07	59.23	1.32	0.4	0.347446	0.46	0.676925	1.04551	pos
Indican	M295T77	294.938	76.7	3.19652	C14H17NO6	C08481	6.0819e+06	3.96871e+06	75.29	1.20792e+07	6.67378e+06	101.31	0.5	-0.99	0.159796	0.8	0.510503	1.0907	pos
(2'E,4'Z,8E)-Colneleic acid	M295T780	295.232	780.2	18.7107	C18H30O3	C19827	8.4079e+06	5.80475e+06	104.24	9.8169e+06	5.7882e+06	96.6	0.86	-0.22	0.742446	0.13	0.899831	0.51756	pos
Dehypoxanthine futalosine	M296T84	296.068	84.5	7.51216	C14H16O7	C17010	5.09208e+07	4.76206e+07	50.97	4.15363e+07	3.32941e+07	50.06	1.23	0.29	0.402547	0.4	0.716905	0.925792	pos
Exemestane	M297T462	297.181	462.3	14.0521	C20H24O2	C08162	2.89786e+06	2.77451e+06	53.43	1.95215e+06	2.18035e+06	54.06	1.48	0.57	0.130844	0.88	0.479903	1.18225	pos
Alpha-dimorphecolic acid	M297T799	297.244	798.7	6.80921	C18H32O3	C14767	8.02783e+07	7.53842e+07	34.97	7.28093e+07	6.38648e+07	39.97	1.1	0.14	0.526711	0.28	0.793408	0.418975	pos
3-Ketosphingosine	M298T753	298.274	753.2	0.925324	C18H35NO2	C06121	2.97542e+07	2.42074e+07	76.62	2.50379e+07	1.75942e+07	84.98	1.19	0.25	0.526711	0.28	0.793408	0.261335	pos
D-4'-Phosphopantothenate	M299T316	299.081	315.9	2.39944	C9H18NO8P	C03492	7.05363e+07	2.64685e+07	153.32	3.22303e+07	2.49782e+07	81.01	2.19	1.13	0.78101	0.11	0.917754	0.560099	pos
Enterolactone	M299T589	299.127	589.4	2.11437	C18H18O4	C18165	1.70099e+07	1.63542e+07	42.85	1.11799e+07	1.10598e+07	56.37	1.52	0.61	0.0849271	1.07	0.42026	1.59385	pos
3-Dehydrosphinganine	M300T781_2	300.289	781.2	1.25213	C18H37NO2	C02934	5.53173e+07	6.39639e+07	64.54	6.30078e+07	7.2913e+07	69.82	0.88	-0.19	0.595155	0.23	0.830406	0.0683222	pos
Kaempferide	M301T569	301.071	568.5	1.07616	C16H12O6	C10098	3.05221e+06	2.87198e+06	46.72	4.12382e+06	4.1194e+06	46.68	0.74	-0.43	0.193151	0.71	0.546206	0.873725	pos
Temazepam	M301T72	301.072	72	4.57033	C16H13ClN2O2	C07125	7.52912e+06	7.9003e+06	34.03	8.20909e+06	8.21889e+06	37.42	0.92	-0.12	0.56045	0.25	0.812149	0.102176	pos
Sphinganine	M302T774	302.305	773.6	0.545901	C18H39NO2	C00836	2.10254e+10	1.91815e+10	63.8	1.00603e+10	9.27443e+09	53.85	2.09	1.06	0.0310434	1.51	0.336188	1.72241	pos
Arachidonic acid	M305T522	305.187	522.5	25.7205	C20H32O2	C00219	1.59325e+06	1.18118e+06	93.88	2.29214e+06	1.83987e+06	42.4	0.7	-0.52	0.0672657	1.17	0.399279	1.6039	pos
Dihomo-gamma-linolenate	M307T716	307.262	716.4	2.20007	C20H34O2	C03242	9.35002e+06	7.25882e+06	70.41	8.2164e+06	7.40966e+06	68.89	1.14	0.19	0.630785	0.2	0.849417	0.491388	pos
Benzatropine	M308T401	308.196	401.2	14.5232	C21H25NO	C06846	1.38019e+07	9256854	84.98	8.69962e+06	8.36541e+06	43.58	1.59	0.67	0.231155	0.64	0.578991	1.25724	pos
2,3-Dinor-8-iso prostaglandin F2alpha	M309T575	309.206	574.8	0.0138196	C18H30O5	C14794	2.64657e+07	2.25835e+07	57.74	2.65747e+07	1.89279e+07	87.82	1	-0.01	0.667254	0.18	0.866177	0.466642	pos
Phenylbutazone	M309T624	309.159	623.7	4.12733	C19H20N2O2	C07440	3.79516e+06	2.92541e+06	73.79	3.25646e+06	2.77963e+06	56.36	1.17	0.22	0.93959	0.03	0.97944	0.382148	pos
N-Acetyl-a-neuraminic acid	M310T121	310.113	120.6	2.50232	C11H19NO9	C19909	3.17105e+07	3.16849e+07	38.49	2.83624e+07	3.04376e+07	55.46	1.12	0.16	0.630785	0.2	0.849417	0.810102	pos
Docosahexaenoic acid	M311T601	311.227	600.7	19.4906	C22H32O2	C06429	8.09529e+06	7.88172e+06	14.41	8.52992e+06	8.71322e+06	19.64	0.95	-0.08	0.431892	0.36	0.733657	0.191284	pos
2,3-Dinor-8-iso prostaglandin F1alpha	M311T725	311.221	725.5	10.7128	C18H32O5	C14795	2.98915e+07	3.36064e+07	44.68	2.67603e+07	2.86431e+07	33.35	1.12	0.16	0.273981	0.56	0.61777	0.0317009	pos
Arachidic acid	M312T795	312.325	795.2	1.91316	C20H40O2	C06425	8.0534e+07	7.86134e+07	52.19	5.29296e+07	5.05465e+07	43.46	1.52	0.61	0.0672657	1.17	0.399279	0.819494	pos
Aflatoxin B1	M312T822	312.361	822.4	4.52789	C17H12O6	C06800	2.55355e+08	2.18672e+08	85.63	3.01948e+08	2.65539e+08	63.56	0.85	-0.24	0.251953	0.6	0.597884	0.674869	pos
Levonorgestrel	M313T704	313.216	703.9	1.83899	C21H28O2	C08153	1.18625e+07	1.14107e+07	44.1	1.02723e+07	9.06562e+06	50.86	1.15	0.21	0.273981	0.56	0.61777	0.695817	pos
Clomipramine	M315T459	315.168	459.4	16.8926	C19H23ClN2	C06918	7.03424e+06	6.46104e+06	52.51	8.43437e+06	1.0213e+07	46.29	0.83	-0.26	0.347446	0.46	0.676925	0.234275	pos
12,13-DHOME	M315T715	315.252	714.5	2.14431	C18H34O4	C14829	1.11508e+08	8.57213e+07	69.39	99603959	7.26846e+07	75.53	1.12	0.16	0.402547	0.4	0.716905	0.599926	pos
Cafestol	M317T558	317.211	558	0.554836	C20H28O3	C09066	3.02978e+06	2.71109e+06	69.87	3.88955e+06	2.36825e+06	87.73	0.78	-0.36	0.93959	0.03	0.97944	0.0913153	pos
9,10-Dihydroxystearate	M317T780	317.269	780.4	0.0617471	C18H36O4	C19622	2.08482e+08	8.84299e+07	140.3	2.28976e+08	2.1015e+08	86.61	0.91	-0.14	0.374396	0.43	0.698296	0.734438	pos
Phytosphingosine	M318T756	318.298	755.7	7.13202	C18H39NO3	C12144	7.26002e+09	7.23874e+09	36.54	6.86336e+09	5.9374e+09	60.54	1.06	0.08	0.595155	0.23	0.830406	0.504094	pos
Menthyl pyrrolidone carboxylate	M319T598	319.211	597.9	1.49118	C16H30O6	C03962	1.0393e+06	706529	81.53	1.82685e+06	988468	91.71	0.57	-0.81	0.0595956	1.22	0.388777	1.04248	pos
CMP	M324T96	324.058	95.6	1.33337	C9H14N3O8P	C00055	6.02195e+07	4.80048e+07	78.95	7.74578e+07	6.43856e+07	88.7	0.78	-0.36	0.630785	0.2	0.849417	0.339235	pos
Sucrose	M325T134	325.111	133.9	2.31336	C12H22O11	C00089	2.63383e+07	2.27499e+07	79.26	2.34008e+07	1.45859e+07	85.54	1.13	0.17	0.859616	0.07	0.950062	0.207946	pos
Citalopram	M325T427	325.175	427	1.66162	C20H21FN2O	C07572	4.45303e+07	1.70673e+07	135.03	1.86271e+07	1.8232e+07	30.78	2.39	1.26	0.78101	0.11	0.917754	1.04399	pos
10-Nitrolinoleic acid	M326T712	326.231	712.4	3.6048	C18H31NO4	C13800	5.41525e+06	4.7042e+06	37.77	6.24944e+06	5.2405e+06	47.71	0.87	-0.21	0.742446	0.13	0.899831	0.395292	pos
Monocrotaline	M326T755_1	326.162	754.6	7.62364	C16H23NO6	C10350	3.4973e+08	3.64919e+08	55.04	2.69016e+08	3.01105e+08	52.34	1.3	0.38	0.231155	0.64	0.578991	0.69365	pos
N,N-Dimethylsphingosine	M328T793	328.321	792.6	0	C20H41NO2	C13914	8.86412e+07	8.2952e+07	47.4	1.54829e+08	1.38858e+08	42.18	0.57	-0.8	0.00370751	2.43	0.194397	2.17481	pos
(S)-Reticuline	M329T446	329.149	446.3	0.464918	C19H23NO4	C02105	7.89506e+06	788154	223.41	5.56826e+06	2.97865e+06	118.89	1.42	0.5	0.231155	0.64	0.578991	0.648142	pos
17beta-Acetamidoandrost-4-en-3-one	M329T582	329.232	581.5	11.5419	C21H31NO2	C15149	4.88998e+06	4.70863e+06	11.08	4.82827e+06	4.72245e+06	8.86	1.01	0.02	0.859616	0.07	0.950062	0.115569	pos
Ethyl icosapentate	M330T574	330.263	574.5	22.1036	C22H34O2	C16184	4.90496e+06	4.86569e+06	62.71	1.41484e+07	1.10952e+07	97.31	0.35	-1.53	0.014847	1.83	0.283083	1.86194	pos
Aflatoxin G2	M331T679	331.081	679.4	2.0418	C17H14O7	C16754	1.0094e+06	718567	84.64	920710	552165	111.44	1.1	0.13	0.630785	0.2	0.849417	0.449713	pos
dAMP	M332T143	332.074	142.7	5.04707	C10H14N5O6P	C00360	5.61948e+06	4.1086e+06	64.33	7.48236e+06	4.07592e+06	105.66	0.75	-0.41	0.93959	0.03	0.97944	0.230635	pos
Senecionine	M336T506_1	336.191	506.5	1.55493	C18H25NO5	C06176	1.85617e+07	1.28097e+07	69.53	3.08943e+07	2.16427e+07	92.97	0.6	-0.74	0.193151	0.71	0.546206	1.29599	pos
Berberine	M336T601	336.122	600.7	2.08258	C20H18NO4	C00757	2.39695e+06	2.24876e+06	59.27	2.50488e+06	2.01115e+06	54.67	0.96	-0.06	0.899475	0.05	0.965702	0.102161	pos
Kyotorphin	M337T82	337.173	82.2	3.1173	C15H23N5O4	C02993	3.23452e+07	1.91291e+07	113.46	3.92734e+07	2.52072e+07	82.93	0.82	-0.28	0.273981	0.56	0.61777	0.713941	pos
Bioresmethrin	M339T559	339.193	558.9	7.5945	C22H26O3	C16810	3.86444e+06	2.76311e+06	84.8	6.30648e+06	7.05275e+06	45.37	0.61	-0.71	0.0406894	1.39	0.353616	1.17345	pos
(3S,4S)-3-Hydroxytetradecane-1,3,4-tricarboxylate	M346T314	346.197	314.2	5.48817	C17H30O7	C04529	7.09861e+06	3911364	120.53	1.04132e+07	8.65992e+06	68.13	0.68	-0.55	0.0406894	1.39	0.353616	1.44217	pos
L-Alanyl-gamma-D-glutamyl-L-lysine	M346T439	346.197	438.6	1.74074	C14H26N4O6	C21160	1.82501e+07	1.63186e+07	59.8	2.58475e+07	2.45269e+07	55.68	0.71	-0.5	0.211556	0.67	0.560821	1.21993	pos
3'-AMP	M348T135_1	348.069	134.6	5.10244	C10H14N5O7P	C01367	9.00278e+06	7.67467e+06	66.7	9.42656e+06	1.05333e+07	59.54	0.96	-0.07	0.979843	0.01	0.992862	0.0787338	pos
2-Hydroxy-6-pentadecylbenzoic acid	M348T691_1	348.273	691.2	19.5249	C22H36O3	C10759	3.53367e+07	3.30307e+07	68.86	3.19123e+07	3.15692e+07	40.2	1.11	0.15	0.899475	0.05	0.965702	0.268053	pos
Misoprostol	M351T830	351.251	829.7	4.08366	C21H36O5	C07227	4.30271e+08	4.29397e+08	52.67	2.78455e+08	2.24007e+08	56	1.55	0.63	0.0950116	1.02	0.437638	1.36994	pos
Prostaglandin I2	M353T621	353.23	621.1	1.69101	C20H32O5	C01312	7.87169e+06	5.81986e+06	65.25	6.40723e+06	5.66372e+06	66.01	1.23	0.3	0.595155	0.23	0.830406	0.562662	pos
Prostaglandin D2	M353T745	353.229	744.9	7.85891	C20H32O5	C00696	7.66328e+06	8118338	29.72	6.10803e+06	5.79918e+06	29.61	1.25	0.33	0.0526434	1.28	0.374909	1.38973	pos
Prostaglandin E1	M355T809_1	355.258	809.3	29.0606	C20H34O5	C04741	2.03267e+07	1.77927e+07	77.59	1.37573e+07	6.25567e+06	216.35	1.48	0.56	0.0173346	1.76	0.296787	1.78947	pos
(4Z,7Z,10Z,13Z,16Z,19Z)-Docosahexaenoic acid ethyl ester	M356T779	356.28	778.9	22.9303	C24H36O2	C16185	3.83737e+07	2.57037e+07	87.64	1.96164e+07	1.79318e+07	59.78	1.96	0.97	0.211556	0.67	0.560821	0.892278	pos
Oxybutynin	M358T739	358.227	739.1	15.4571	C22H31NO3	C07360	8.42883e+06	2.25557e+06	117.65	1.59285e+07	18829268	49.61	0.53	-0.92	0.0595956	1.22	0.388777	1.53188	pos
(-)-Matairesinol	M359T565	359.149	564.8	0.490048	C20H22O6	C10682	220118	35796.3	204.92	1.5946e+06	491982	156.19	0.14	-2.86	0.0233637	1.63	0.319228	1.79025	pos
Aldosterone	M360T778	360.31	778.4	3.15225	C21H28O5	C01780	3.65869e+07	3.30067e+07	51.23	3.32407e+07	3.14133e+07	73.23	1.1	0.14	0.667254	0.18	0.866177	0.641846	pos
Nitrendipine	M361T546	361.14	546	0.121865	C18H20N2O6	C07713	1.05041e+07	8.50854e+06	72.96	2.47566e+07	1.62859e+07	85.9	0.42	-1.24	0.0107665	1.97	0.26055	2.14905	pos
1-Arachidonoylglycerol	M361T733	361.285	733.3	28.8158	C23H38O4	C13857	1.43905e+07	1.26768e+07	39.47	1.21624e+07	1.25907e+07	41.39	1.18	0.24	0.347446	0.46	0.676925	1.14492	pos
Cortisol	M363T579	363.238	578.6	1.71616	C21H30O5	C00735	5.23115e+06	3.50551e+06	110.57	1.4221e+07	10004925	88.13	0.37	-1.44	0.00538596	2.27	0.211803	1.74305	pos
GMP	M363T77_1	362.923	76.7	11.265	C10H14N5O8P	C00144	2.17207e+07	1.55969e+07	114.08	3.23887e+07	2.55165e+07	79.71	0.67	-0.58	0.0672657	1.17	0.399279	1.18236	pos
Cholesterol	M369T772	369.35	771.8	6.22716	C27H46O	C00187	7.78323e+06	6.91147e+06	66.67	4.40213e+06	3.69234e+06	73.01	1.77	0.82	0.0526434	1.28	0.374909	1.0366	pos
6-Keto-prostaglandin F1a	M371T723	371.258	722.9	0.340814	C20H34O6	C05961	4.65336e+07	2.94651e+07	86.71	4.5285e+07	2.4375e+07	89.13	1.03	0.04	0.667254	0.18	0.866177	0.0593067	pos
Tamoxifen	M372T755	372.241	755.4	23.6406	C26H29NO	C07108	9.9959e+07	1.0435e+08	55.39	8.93684e+07	9.64702e+07	41.28	1.12	0.16	0.630785	0.2	0.849417	0.0517839	pos
3-Geranylgeranylindole	M372T771	372.31	770.7	24.5333	C28H39N	C20525	1.89245e+08	1.69176e+08	33.27	2.06508e+08	2.03205e+08	30.36	0.92	-0.13	0.56045	0.25	0.812149	0.505588	pos
Deoxycholic acid	M375T826_2	375.291	825.6	13.9465	C24H40O4	C04483	1.24246e+09	1.05343e+09	58.43	1.38399e+09	1.17708e+09	101.26	0.9	-0.16	0.93959	0.03	0.97944	0.563867	pos
Lithocholic acid	M376T770	376.295	769.9	3.48651	C24H40O3	C03990	3.91875e+07	3.26007e+07	89.44	1.84273e+07	1.35348e+07	86.66	2.13	1.09	0.159796	0.8	0.510503	1.2832	pos
Riboflavin	M377T444_2	377.145	443.9	0.59697	C17H20N4O6	C00255	5.1269e+07	2.71411e+07	138.39	9.36678e+07	70839565	99.89	0.55	-0.87	0.0672657	1.17	0.399279	1.30183	pos
Riboflavin reduced	M378T443	378.169	443.4	9.33052	C17H22N4O6	C01007	3.18461e+06	2.43627e+06	105.41	5.91789e+06	5.50077e+06	65.25	0.54	-0.89	0.0672657	1.17	0.399279	1.50039	pos
7-Dehydrodesmosterol	M383T721	383.327	720.7	10.8941	C27H42O	C05107	6.78601e+08	4.80399e+08	111.58	5.28775e+08	4.14545e+08	68.17	1.28	0.36	0.704507	0.15	0.884164	0.124085	pos
Lacto-N-biose I	M384T94	384.148	94.5	3.37321	C14H25NO11	C06372	5.35766e+07	5.55211e+07	35.81	2.93386e+07	2.87359e+07	69.13	1.83	0.87	0.00448016	2.35	0.197819	2.20947	pos
Cholest-4-en-3-one	M385T800	385.343	800.2	7.98249	C27H44O	C00599	3.36251e+07	3.04483e+07	39.64	3.5532e+07	3.92938e+07	22.74	0.95	-0.08	0.144784	0.84	0.492422	0.546988	pos
Lathosterol	M386T807_1	386.363	807.4	20.7059	C27H46O	C01189	3.99207e+07	4.02911e+07	37.58	4.35631e+07	4.2807e+07	49.95	0.92	-0.13	0.667254	0.18	0.866177	0.0271782	pos
S-Adenosylmethionine	M398T787	398.238	787.3	6.33073	C15H22N6O5S	C00019	2.63487e+08	1.50229e+08	97.79	1.37997e+08	1.41526e+08	48.6	1.91	0.93	0.595155	0.23	0.830406	0.409348	pos
Calcitriol	M399T840	399.328	839.6	4.00673	C27H44O3	C01673	6.98781e+06	7.18727e+06	19.43	6.75285e+06	7.15305e+06	20.06	1.03	0.05	0.667254	0.18	0.866177	0.45379	pos
Colchicine	M400T802	400.168	801.6	19.9005	C22H25NO6	C07592	2.22864e+07	1.30454e+07	90.75	1.50523e+07	1.33785e+07	70	1.48	0.57	0.667254	0.18	0.866177	0.865907	pos
Myriocin	M402T651_1	402.283	651	5.16055	C21H39NO6	C19914	5.85881e+06	4.84757e+06	35.36	5.15948e+06	4.69256e+06	24.75	1.14	0.18	0.374396	0.43	0.698296	1.07197	pos
Lovastatin	M405T740	405.266	739.5	6.22801	C24H36O5	C07074	7.42019e+07	7.19999e+07	49.68	7.61902e+07	8.61725e+07	34.9	0.97	-0.04	0.742446	0.13	0.899831	0.180973	pos
Morroniside	M406T607	406.149	607.5	2.70838	C17H26O11	C17000	4.43539e+06	4.29637e+06	39.3	4.05406e+06	4.22881e+06	47.15	1.09	0.13	0.667254	0.18	0.866177	0.683575	pos
3alpha,7alpha-Dihydroxy-12-oxo-5beta-cholanate	M407T707_2	407.286	707.4	16.7551	C24H38O5	C01292	7.85367e+07	5.05042e+07	113.52	5.34979e+07	2.9899e+07	105.28	1.47	0.55	0.193151	0.71	0.546206	1.24083	pos
3alpha,7alpha,12beta-Trihydroxy-5beta-cholanate	M408T707	408.285	707.3	5.87821	C24H40O5	C04661	1.17362e+07	1.15595e+07	47.17	1.19452e+07	1.06128e+07	67.84	0.98	-0.03	0.630785	0.2	0.849417	0.394922	pos
Allocholic acid	M409T704	409.294	703.9	1.10038	C24H40O5	C00695	3.93053e+07	3.94437e+07	47.44	5.28461e+07	5.10684e+07	39.33	0.74	-0.43	0.0950116	1.02	0.437638	0.796969	pos
5-Dehydroavenasterol	M410T826	410.325	825.9	2.37163	C29H46O	C15783	8.13292e+07	6.2214e+07	73.62	9.83664e+07	1.17953e+08	69.98	0.83	-0.27	0.56045	0.25	0.812149	0.305242	pos
Coleonol	M411T531	411.247	530.8	22.6725	C22H34O7	C09076	393762	209019	86.98	681309	763654	49.4	0.58	-0.79	0.0355979	1.45	0.345918	1.60045	pos
Hecogenin	M413T717	413.307	716.5	15.3252	C27H42O4	C08902	7.6297e+06	6.57279e+06	47.37	8.67823e+06	6.64642e+06	76.3	0.88	-0.19	0.78101	0.11	0.917754	0.148237	pos
alpha-Spinasterol	M413T747	413.373	746.6	12.0376	C29H48O	C08840	2.46345e+07	2.07908e+07	59.93	5.82707e+07	3.54765e+07	86.54	0.42	-1.24	0.130844	0.88	0.479903	1.19878	pos
2,22-Dideoxy-3-dehydroecdysone	M413T782	413.307	782.4	15.5674	C27H42O4	C16498	4.37997e+07	3.16316e+07	80.83	4.10451e+07	3.35819e+07	58.72	1.07	0.09	0.742446	0.13	0.899831	0.30131	pos
14alpha-Hydroxy-5beta-cholest-7-ene-3,6-dione	M415T765	415.319	765.2	3.07232	C27H42O3	C16509	2.56153e+07	1.41122e+07	83.99	1.48327e+07	1.01477e+07	56.33	1.73	0.79	0.106	0.97	0.445972	1.16178	pos
Yamogenin	M415T789	415.32	788.8	2.0821	C27H42O3	C08918	4.26847e+07	2.81386e+07	100.9	4.17973e+07	3.26857e+07	77.59	1.02	0.03	0.979843	0.01	0.992862	0.100883	pos
Sodium deoxycholate	M415T794_2	415.211	794.4	2.21942	C24H39O4. Na	C11171	1.06177e+08	3.16143e+07	137.36	1.57256e+08	1.26834e+08	91.95	0.68	-0.57	0.193151	0.71	0.546206	1.20018	pos
Glutathionylspermidine	M417T431	417.232	430.7	19.2559	C17H34N6O5S	C05730	1.52992e+07	1.24843e+07	107.15	8.63502e+06	6.41729e+06	79.7	1.77	0.83	0.347446	0.46	0.676925	0.849129	pos
Daidzin	M417T468	417.116	468	4.25781	C21H20O9	C10216	2.99651e+07	1.15079e+07	216.88	1.45676e+07	1.05205e+07	76.39	2.06	1.04	0.859616	0.07	0.950062	0.441337	pos
Sarsasapogenin	M417T643_1	417.33	643.1	14.0264	C27H44O3	C03963	4.7981e+06	4.02298e+06	67.36	9.75384e+06	8.52846e+06	54.29	0.49	-1.02	0.00448016	2.35	0.197819	2.04049	pos
Leukotriene E4	M422T660	422.241	660.2	21.1585	C23H37NO5S	C05952	2.3705e+06	2.51954e+06	39.15	2.20588e+06	2.4001e+06	37.21	1.07	0.1	0.526711	0.28	0.793408	0.348568	pos
Alpha-Tocotrienol	M424T786	424.34	786.1	12.9613	C29H44O2	C14153	3.36246e+07	3.47568e+07	67.6	5.04608e+07	5.16874e+07	55.36	0.67	-0.59	0.130844	0.88	0.479903	0.774951	pos
4a-Carboxy-4b-methyl-5a-cholesta-8,24-dien-3b-ol	M425T786	425.344	786.1	15.3617	C29H46O3	C15808	2.55937e+07	1.84809e+07	75.44	2.99037e+07	2.28395e+07	61.85	0.86	-0.22	0.431892	0.36	0.733657	0.615492	pos
(24R,24(1)R)-Fucosterol epoxide	M429T817	429.376	816.7	8.20726	C29H48O2	C03910	5.35105e+07	4.29286e+07	54.96	6.58737e+07	6.83081e+07	51.24	0.81	-0.3	0.462387	0.33	0.754889	0.88578	pos
Digitogenin	M431T654_2	431.319	653.6	17.2358	C27H44O5	C08896	7.9964e+06	3.5817e+06	92.2	8.75491e+06	5.44317e+06	83.99	0.91	-0.13	0.859616	0.07	0.950062	0.250689	pos
Gentamicin C1a	M432T455_1	432.28	454.9	5.39928	C19H39N5O7	C00908	9.43346e+06	8.50074e+06	68.11	1.17479e+07	1.11133e+07	74.33	0.8	-0.32	0.462387	0.33	0.754889	0.0939899	pos
Chenodeoxycholic acid glycine conjugate	M432T724	432.311	723.8	10.2566	C26H43NO5	C05466	5.61504e+06	4.1066e+06	68.35	4.42941e+06	3.74885e+06	40.76	1.27	0.34	0.82009	0.09	0.935716	0.58736	pos
3beta,5beta-Ketotriol	M432T775	432.334	775.1	23.8797	C27H44O4	C16494	4.06734e+06	3.33404e+06	78.65	4.36124e+06	3.83661e+06	47.39	0.93	-0.1	0.374396	0.43	0.698296	0.819809	pos
Demethylphylloquinone	M436T794	436.341	794.1	0.0268497	C30H44O2	C13309	1.26337e+08	7.41521e+07	110.79	1.47475e+08	1.57767e+08	86.81	0.86	-0.22	0.374396	0.43	0.698296	0.293057	pos
Fluphenazine	M437T747_1	437.173	747.3	5.26108	C22H26F3N3OS	C07010	1.53242e+08	1.16744e+08	109.42	1.21878e+08	2.51542e+07	117.24	1.26	0.33	0.78101	0.11	0.917754	0.0403495	pos
N1,N8-Bis(4-coumaroyl)spermidine	M438T480_2	438.238	479.7	2.91166	C25H31N3O4	C21169	2.72926e+07	3.04491e+07	69.65	5.09821e+07	5.60111e+07	54.82	0.54	-0.9	0.0173346	1.76	0.296787	0.992909	pos
Oleanolic acid	M439T747	439.355	747	4.40191	C30H48O3	C17148	3.35592e+07	1.86217e+07	83.73	5.23055e+07	3.15158e+07	83.99	0.64	-0.64	0.175903	0.75	0.527542	1.09825	pos
Ursolic acid	M439T795	439.355	794.7	4.62951	C30H48O3	C08988	8.14748e+07	2.62348e+07	130.2	1.03756e+08	1.01936e+08	68.3	0.79	-0.35	0.231155	0.64	0.578991	1.2664	pos
(24R)-24-Methylcycloarta-25-en-3-beta-ol	M441T747	441.377	746.8	8.11741	C31H52O	C11513	1.23268e+07	1.21023e+07	59.84	9.07496e+06	5.84539e+06	110.07	1.36	0.44	0.144784	0.84	0.492422	1.42349	pos
24-Methylenecycloartanol	M441T785	441.371	784.8	4.61407	C31H52O	C08830	1.43709e+07	3.98637e+06	126.77	5.5974e+06	2.48183e+06	111	2.57	1.36	0.431892	0.36	0.733657	0.432461	pos
Tetrahydrofolic acid	M445T742	445.303	741.5	25.1336	C19H23N7O6	C00101	1.06251e+07	1.16669e+07	40.93	8.18922e+06	7.80056e+06	52.57	1.3	0.38	0.130844	0.88	0.479903	1.0967	pos
Dammarenediol II	M445T794	445.372	794.3	9.01069	C30H52O2	C19829	2.33368e+07	1.79778e+07	60.21	1.41608e+07	1.07563e+07	61.67	1.65	0.72	0.00768133	2.11	0.233483	1.73999	pos
Arabidiol	M445T839_1	445.364	839.2	4.45131	C30H52O2	C19828	4.46409e+07	2.81388e+07	90.23	8.03195e+07	7.37146e+07	69.94	0.56	-0.85	0.130844	0.88	0.479903	1.05944	pos
Baicalin	M447T518	447.091	518.1	3.07767	C21H18O11	C10025	2.18457e+06	1.08749e+06	177.24	2.57008e+06	1.54327e+06	116.15	0.85	-0.23	0.56045	0.25	0.812149	0.474398	pos
Betulinic acid	M456T755	456.359	754.9	3.72513	C30H48O3	C08619	1.68404e+07	9.9985e+06	79.12	2.11905e+07	1.83618e+07	59.87	0.79	-0.33	0.297233	0.53	0.636985	0.9917	pos
alpha-Elemolic acid	M456T831	456.354	830.8	12.9284	C30H48O3	C08623	5.66129e+07	3.55111e+07	121.6	6.01144e+07	3.69153e+07	102.26	0.94	-0.09	0.82009	0.09	0.935716	0.365002	pos
Soyasapogenol B	M459T821_2	459.352	821.3	21.5811	C30H50O3	C08980	1.10098e+08	7.56957e+07	81.94	9.92058e+07	5.48405e+07	79.4	1.11	0.15	0.667254	0.18	0.866177	0.0170775	pos
3-Dehydroecdysone	M462T663	462.266	662.9	2.51503	C27H42O6	C02513	1.37945e+07	716546	265.82	9.82425e+06	478449	333.11	1.4	0.49	0.144784	0.84	0.492422	0.786019	pos
3-Epiecdysone	M464T729	464.283	728.9	0.188248	C27H44O6	C16496	1.78386e+07	1.05184e+06	296.31	7.47298e+06	1.01421e+06	303.95	2.39	1.26	0.462387	0.33	0.754889	0.386458	pos
Glycocholic acid	M466T702	466.316	702.2	0.558976	C26H43NO6	C01921	9.08575e+06	2.452e+06	196.19	5.29742e+06	2.38901e+06	147.1	1.72	0.78	0.93959	0.03	0.97944	0.0685525	pos
Cholesterol sulfate	M467T704	467.32	704.2	1.12129	C27H46O4S	C18043	7.78005e+06	8.26326e+06	63.63	6.66981e+06	6.19294e+06	56	1.17	0.22	0.526711	0.28	0.793408	0.164249	pos
CE(5_0)	M470T767	470.4	766.8	26.3201	C32H54O2	C02530	1.46425e+07	1.44733e+07	40.42	1.37521e+07	1.26974e+07	38.86	1.06	0.09	0.78101	0.11	0.917754	0.170191	pos
Glycyrrhetinate	M471T769_2	471.352	768.8	11.083	C30H46O4	C02283	2.59015e+08	2.16989e+08	66.64	4.19481e+08	3.1646e+08	65.9	0.62	-0.7	0.0756907	1.12	0.410027	1.54193	pos
Retinoyl b-glucuronide	M476T797	476.277	796.8	0.443698	C26H36O8	C11061	1.06249e+08	6.61821e+07	81.99	4.76324e+07	4.2597e+07	73.16	2.23	1.16	0.0756907	1.12	0.410027	1.62655	pos
26-Hydroxyecdysone	M480T663	480.275	662.9	6.17816	C27H44O7	C16499	1.68325e+07	3.96645e+06	169.7	9.66838e+07	3.44141e+07	188.5	0.17	-2.52	0.0233637	1.63	0.319228	1.79371	pos
Brassinolide	M481T676_2	481.362	676.3	19.5279	C28H48O6	C11049	7.11484e+06	7.47677e+06	66.63	1.3259e+07	9.25174e+06	68.91	0.54	-0.9	0.0406894	1.39	0.353616	1.76419	pos
Taurochenodesoxycholic acid	M482T729	482.293	728.9	8.3642	C26H45NO6S	C05465	6.06368e+06	3.44637e+06	81.8	1.90887e+07	1.1657e+07	117.3	0.32	-1.65	0.0126697	1.9	0.273006	1.88409	pos
Antibiotic JI-20A	M482T771_1	482.32	770.8	9.77234	C19H39N5O9	C17704	7.9756e+08	8.0985e+08	61.98	6.09623e+08	1.51326e+08	264.52	1.31	0.39	0.00250225	2.6	0.172067	2.12593	pos
Lithocholyltaurine	M483T773	483.309	773	14.6904	C26H45NO5S	C02592	6.98262e+07	4.29978e+07	147.19	2.17081e+07	1.0756e+07	111.1	3.22	1.69	0.231155	0.64	0.578991	0.857261	pos
Quillaic acid	M487T733_1	487.338	733.3	8.36374	C30H46O5	C08972	8.53967e+06	7.63279e+06	79.12	1.30722e+07	1.16073e+07	74.13	0.65	-0.61	0.251953	0.6	0.597884	0.878364	pos
Raffinose	M487T94	487.17	94.4	16.9017	C18H32O16	C00492	1.0197e+07	9.752e+06	49.12	9.60339e+06	9.59522e+06	32.81	1.06	0.09	0.979843	0.01	0.992862	0.0860319	pos
Asiatic acid	M489T739	489.359	738.9	3.31863	C30H48O5	C08617	1.22146e+07	1.1007e+07	72.04	1.49151e+07	1.18117e+07	73.55	0.82	-0.29	0.742446	0.13	0.899831	0.609812	pos
1-palmitoylglycerophosphocholine	M497T638_2	497.361	638.1	26.7894	C24H51NO7P	C04102	3.09947e+07	3.05832e+07	69.47	1.76989e+07	1.77747e+07	72.95	1.75	0.81	0.117926	0.93	0.462588	0.683101	pos
beta-Isorenieratene	M532T825_2	532.395	824.7	21.9757	C40H52	C16340	1.33799e+07	7.50582e+06	92.11	2.11292e+07	1.24528e+07	98.22	0.63	-0.66	0.462387	0.33	0.754889	0.796266	pos
Biotinyl-5'-AMP	M573T307_1	573.14	307.4	1.22134	C20H28N7O9PS	C05921	5.15832e+06	1.99661e+06	124.49	3.43634e+06	2.5674e+06	109	1.5	0.59	0.82009	0.09	0.935716	0.566973	pos
Mesobilirubinogen	M591T585_2	591.314	584.6	5.93773	C33H44N4O6	C05790	2.61711e+08	1.78949e+08	86.08	2.01229e+08	2.17358e+08	50.69	1.3	0.38	0.859616	0.07	0.950062	0.052207	pos
Calenduloside E	M615T572	615.385	572.1	0.59475	C36H56O9	C08964	230649	43394.7	180.07	500551	452161	101.31	0.46	-1.12	0.0756907	1.12	0.410027	1.36698	pos
Soyasapogenol B 3-O-D-glucuronide	M635T773_2	635.42	772.9	7.74926	C36H58O9	C19763	1.86978e+07	1.3854e+07	74.18	2.08418e+07	1.74963e+07	60.57	0.9	-0.16	0.526711	0.28	0.793408	0.746813	pos
Stachyose	M649T95	649.222	95.4	11.4506	C24H42O21	C01613	7.90235e+06	4.76778e+06	93.25	4.47587e+06	4.17262e+06	76.11	1.77	0.82	0.595155	0.23	0.830406	0.385005	pos
Gypenoside XXV	M914T733_1	913.525	733	14.487	C47H78O18	C08949	5.04267e+07	2.69587e+07	146.63	3.45977e+07	3.22632e+07	65.97	1.46	0.54	0.899475	0.05	0.965702	0.123995	pos
Ethylmethylacetic acid	M101T72	101.024	71.7	4.94764	C5H10O2	C18319	3.92707e+06	3.98662e+06	13.78	3.72912e+06	3.69174e+06	9.09	1.05	0.07	0.273981	0.56	0.720037	0.825179	neg
2-Aminoisobutyric acid	M102T89	102.056	89.1	0.744688	C4H9NO2	C03665	4.63238e+06	4.13229e+06	50.83	1.04857e+07	9.0252e+06	60.44	0.44	-1.18	0.00204003	2.69	0.308717	2.23035	neg
Malonate	M103T72	103.004	72	0.233001	C3H4O4	C00383	4.41298e+06	2.46225e+06	120.49	5.89337e+06	4.7209e+06	81.35	0.75	-0.42	0.251953	0.6	0.70593	0.838706	neg
(R)-3-Hydroxybutyric acid	M103T92	103.039	92.1	6.05594	C4H8O3	C01089	4.19372e+07	2.9657e+07	69.11	6.78146e+07	6.88488e+07	64.15	0.62	-0.69	0.0756907	1.12	0.54544	1.22504	neg
L-Serine	M104T82	104.035	82.1	2.15312	C3H7NO3	C00065	3.05843e+07	2.13035e+07	75.85	3.17073e+07	2.94349e+07	46.18	0.96	-0.05	0.431892	0.36	0.812623	0.496911	neg
Glyceric acid	M105T79	105.019	79.1	0.723676	C3H6O4	C00258	1.05423e+08	1.09409e+08	26.38	9.02492e+07	9.057e+07	15.89	1.17	0.22	0.0672657	1.17	0.534824	1.20062	neg
Hydroquinone	M109T426	109.03	425.9	1.61424	C6H6O2	C00530	1.13518e+06	1.18048e+06	42.14	1.53584e+06	1.55754e+06	44.42	0.74	-0.44	0.106	0.97	0.576511	1.3041	neg
2-Heptanone	M113T480	112.984	480.3	7.78419	C7H14O	C08380	2.12741e+06	1.53232e+06	70.67	3.01232e+06	1.56033e+06	63.94	0.71	-0.5	0.462387	0.33	0.826845	1.03418	neg
Oxalacetic acid	M113T85	112.986	84.7	16.9048	C4H4O5	C00036	1.01914e+09	1.10145e+09	34.73	9.65891e+08	9.20719e+08	13.16	1.06	0.08	0.273981	0.56	0.720037	0.390841	neg
alpha-Ketoisovaleric acid	M115T162	115.039	162	6.2935	C5H8O3	C00141	7.08061e+07	4.26356e+07	87.16	8.29329e+07	6.14393e+07	75.51	0.85	-0.23	0.462387	0.33	0.826845	0.615175	neg
Fumaric acid	M115T71	115.004	71.2	0.208689	C4H4O4	C00122	2.35288e+07	1.11932e+07	140.62	1.79413e+07	1.35083e+07	84.1	1.31	0.39	0.93959	0.03	0.98561	0.34656	neg
L-Norvaline	M116T100	116.072	99.7	1.5163	C5H11NO2	C01826	7.43476e+08	7.52067e+08	55.37	9.13344e+08	8.03015e+08	46.17	0.81	-0.3	0.431892	0.36	0.812623	0.840988	neg
L-Valine	M116T148	116.072	147.8	1.5163	C5H11NO2	C00183	2.39215e+07	1.36754e+07	110.67	2.20582e+07	1.27122e+07	106.12	1.08	0.12	0.78101	0.11	0.939573	0.493863	neg
Succinic acid	M117T118	117.056	118.2	9.56919	C4H6O4	C00042	4.18761e+07	2.04638e+06	328.27	7.76638e+07	1.78713e+06	246.26	0.54	-0.89	0.630785	0.2	0.892759	0.162235	neg
Indole	M117T141	117.055	141.1	22.2112	C8H7N	C00463	1.29288e+06	1.26166e+06	8.99	1.36596e+06	1.30825e+06	12.21	0.95	-0.08	0.251953	0.6	0.70593	0.894201	neg
3-Methylthiopropionic acid	M119T136	118.999	135.8	0.338928	C4H8O2S	C08276	1.01072e+06	963969	34.32	868765	790000	69.8	1.16	0.22	0.144784	0.84	0.610665	1.08012	neg
Phenylacetaldehyde	M119T325	119.05	324.8	0.638386	C8H8O	C00601	1.40002e+06	854080	146.65	1.12776e+06	1.04665e+06	88.36	1.24	0.31	0.595155	0.23	0.880047	0.562773	neg
L-Erythrulose	M119T87	119.035	87.4	0	C4H8O4	C02045	2.87635e+07	1.79536e+07	96.97	3.81202e+07	2.24622e+07	114.95	0.75	-0.41	0.742446	0.13	0.927536	0.693861	neg
Phenylethylamine	M121T325	121.066	324.6	19.3378	C8H11N	C05332	2.52482e+07	2.01605e+07	60.99	1.96792e+07	1.69743e+07	47.81	1.28	0.36	0.402547	0.4	0.798196	0.694833	neg
Erythritol	M121T482	121.029	481.8	2.38865	C4H10O4	C00503	5.64683e+07	5.21288e+07	32.64	6.9838e+07	6.56943e+07	42.37	0.81	-0.31	0.130844	0.88	0.598425	1.08232	neg
4-Methylcatechol	M124T64	123.902	63.9	13.6312	C7H8O2	C06730	1.48061e+06	1.76272e+06	33.73	1.64781e+06	1.70277e+06	20.07	0.9	-0.15	0.704507	0.15	0.91526	1.00933	neg
Imidazoleacetic acid	M125T228	125.035	227.5	1.79149	C5H6N2O2	C02835	1.9427e+07	1.69347e+07	50.5	2.07525e+07	1.71861e+07	54.29	0.94	-0.1	0.78101	0.11	0.939573	0.281113	neg
Pyroglutamic acid	M128T77	128.035	76.8	3.3116	C5H7NO3	C01879	4.30901e+07	3.53992e+07	60.76	3.20741e+07	2.67171e+07	70.59	1.34	0.43	0.431892	0.36	0.812623	1.0471	neg
3-Methyl-2-oxovaleric acid	M129T307	129.055	306.6	7.11465	C6H10O3	C03465	8.25189e+07	8.09184e+07	14.35	6.81302e+07	6.56371e+07	21.72	1.21	0.28	0.0201601	1.7	0.457371	2.23579	neg
Leucine	M130T201	130.087	201	0.584223	C6H13NO2	C16439	1.05326e+08	1.07775e+08	41.22	8.18787e+07	8.96701e+07	36.28	1.29	0.36	0.159796	0.8	0.623915	0.94529	neg
5-Amino-2-oxopentanoic acid	M130T72	130.051	71.9	0.184543	C5H9NO3	C01110	2.25653e+08	1.63172e+08	83.49	2.14058e+08	2.03655e+08	36.63	1.05	0.08	0.431892	0.36	0.812623	0.380683	neg
(2R,4S)-2,4-Diaminopentanoate	M131T103	131.083	103.2	0.183091	C5H12N2O2	C03943	1.05055e+07	7.17571e+06	82.41	1.06145e+07	1.10073e+07	30.82	0.99	-0.01	0.193151	0.71	0.659531	0.531348	neg
L-Isoleucine	M131T226	131.071	226.3	6.07263	C6H13NO2	C00407	7.98337e+06	2.72738e+06	163.39	7.38128e+06	3.63285e+06	122.32	1.08	0.11	0.667254	0.18	0.903604	0.543379	neg
Glutaric acid	M131T74	131.035	73.7	0.946313	C5H8O4	C00489	2.25213e+07	1.17089e+07	110.4	2.34993e+07	1.93562e+07	61.41	0.96	-0.06	0.211556	0.67	0.67298	0.686939	neg
D-Ornithine	M131T87	131.083	87.4	0.183091	C5H12N2O2	C00515	6.00644e+06	5.92782e+06	30.32	6.86812e+06	7.10583e+06	29.36	0.87	-0.19	0.321727	0.49	0.753231	0.686257	neg
6-Hydroxyhexanoic acid	M132T226	132.075	226	28.7716	C6H12O3	C06103	30038.8	17293.8	116.24	23526.5	20680.2	82.22	1.28	0.35	0.899475	0.05	0.97679	0.917224	neg
L-Malic acid	M133T71	133.014	71.2	1.32317	C4H6O5	C00149	2.74158e+08	2.03669e+08	77.05	1.95223e+08	1.83589e+08	41.49	1.4	0.49	0.667254	0.18	0.903604	0.605162	neg
D-Arabitol	M133T87	133.051	87	5.18599	C5H12O5	C01904	1.48504e+06	789476	139.79	1.57412e+06	970581	92.07	0.94	-0.08	0.462387	0.33	0.826845	0.940023	neg
Ribitol	M133T97	133.051	96.8	5.18599	C5H12O5	C00474	1.39058e+07	1.24909e+07	74	2.22402e+07	1.00576e+07	183.76	0.63	-0.68	0.56045	0.25	0.865629	0.320527	neg
Adenine	M134T285	134.047	284.5	0.179041	C5H5N5	C00147	4.04699e+06	2.88197e+06	84.78	2.5071e+06	2.33513e+06	74.34	1.61	0.69	0.193151	0.71	0.659531	1.27951	neg
Phenyl acetate	M135T31	134.894	30.9	3.00023	C8H8O2	C00548	599929	415862	109.55	486292	262457	93.68	1.23	0.3	1	0	1	0.208325	neg
o-Toluate	M135T511	135.045	510.9	1.30327	C8H8O2	C07215	462478	394422	37.1	366510	368845	21.74	1.26	0.34	0.273981	0.56	0.720037	1.5847	neg
Phenylacetic acid	M135T60	134.865	60.2	10.9461	C8H8O2	C07086	3.9721e+06	2.669e+06	121.5	3.18989e+06	1.94296e+06	99.07	1.25	0.32	0.667254	0.18	0.903604	0.283711	neg
Salicylic acid	M137T355	137.024	355.1	3.38274	C7H6O3	C00805	4.47034e+06	4.40595e+06	4.89	4.66832e+06	4.77014e+06	4.56	0.96	-0.06	0.0355979	1.45	0.483451	1.69055	neg
Urocanic acid	M137T95	137.035	94.7	1.63461	C6H6N2O2	C00785	1.62573e+07	1.63522e+07	23.11	1.53145e+07	1.57834e+07	33.08	1.06	0.09	0.374396	0.43	0.783558	0.683834	neg
6-Hydroxynicotinic acid	M138T157	138.02	156.7	1.44907	C6H5NO3	C01020	4.4791e+06	4.41063e+06	41.67	5.63112e+06	6.18565e+06	33.62	0.8	-0.33	0.130844	0.88	0.598425	1.39846	neg
4-Nitrophenol	M138T591	138.02	591.5	0	C6H5NO3	C00870	5.15286e+06	5.08213e+06	6.94	5.15154e+06	5.21869e+06	9.21	1	0	0.82009	0.09	0.951108	0.0839133	neg
4-Acetamidobutanoate	M144T157	144.067	156.9	0.16659	C6H11NO3	C02946	9.12579e+06	8.86015e+06	25.87	9.64637e+06	9.48194e+06	13.23	0.95	-0.08	0.144784	0.84	0.610665	0.743749	neg
1H-Indole-3-carboxaldehyde	M144T569	144.046	569.4	0.527611	C9H7NO	C08493	7.8311e+07	6.77132e+07	55.34	9.45217e+07	1.00521e+08	48.09	0.83	-0.27	0.297233	0.53	0.73526	0.328237	neg
Oxoglutaric acid	M145T72	145.014	71.9	0.524086	C5H6O5	C00026	3.05174e+07	2.5437e+07	99.18	1.88171e+07	1.18948e+07	83.15	1.62	0.7	0.193151	0.71	0.659531	1.50728	neg
L-Glutamine	M145T84	145.062	84.4	0.854809	C5H10N2O3	C00064	1.34906e+09	1.10272e+09	65.5	1.26566e+09	1.29615e+09	45.44	1.07	0.09	0.82009	0.09	0.951108	0.242135	neg
L-2-Hydroxyglutaric acid	M147T162	146.966	162.5	6.87557	C5H8O5	C03196	2.16839e+06	1.81313e+06	43.21	3.18173e+06	2.12808e+06	73.69	0.68	-0.55	0.273981	0.56	0.720037	0.997661	neg
trans-Cinnamate	M147T297_2	147.045	297.2	0.163215	C9H8O2	C00423	5.64715e+06	2.16815e+06	195.7	6.40076e+06	3.90813e+06	100.15	0.88	-0.18	0.00768133	2.11	0.3947	1.45123	neg
N-Methyl-D-aspartic acid	M147T335	147.045	335.1	19.4748	C5H9NO4	C12269	3.10822e+06	3.42222e+06	57	2.96838e+06	2.4366e+06	47.77	1.05	0.07	0.979843	0.01	0.995898	0.0397382	neg
L-Methionine	M148T116	148.044	115.6	0.675475	C5H11NO2S	C00073	1.37979e+08	9.96127e+07	102.23	1.49191e+08	1.27748e+08	58.8	0.92	-0.11	0.231155	0.64	0.68782	0.694222	neg
7-Methyladenine	M148T346	148.063	345.6	0.162093	C6H7N5	C02241	2.59385e+06	2.59551e+06	12.7	2.695e+06	2.6646e+06	10.71	0.96	-0.06	0.56045	0.25	0.865629	0.657569	neg
D-Ribulose	M149T142	149.047	142	11.9158	C5H10O5	C00309	1.74386e+06	1.88837e+06	29.55	1.97039e+06	1.93552e+06	32.88	0.89	-0.18	0.231155	0.64	0.68782	0.565269	neg
3,4-Dihydroxymandelaldehyde	M149T154	149.028	153.6	26.7742	C8H8O4	C05577	8.10835e+06	6.53878e+06	43.82	6.95672e+06	6.73068e+06	50.36	1.17	0.22	0.630785	0.2	0.892759	0.77232	neg
2-Methoxy-4-vinylphenol	M149T320	149.061	320.3	1.85159	C9H10O2	C17883	1.0787e+06	1.05885e+06	42.1	1.07169e+06	1.08011e+06	24.6	1.01	0.01	0.93959	0.03	0.98561	0.425212	neg
Hydrocinnamic acid	M149T432	149.061	431.8	2.52245	C9H10O2	C05629	6.26192e+07	5.3359e+07	57.41	5.29326e+07	4.84574e+07	61.44	1.18	0.24	0.494013	0.31	0.840506	0.913462	neg
(S)-4-Hydroxymandelonitrile	M149T79	149.046	79	14.7604	C8H7NO2	C03742	9.29326e+06	1.00928e+07	37.17	9.79855e+06	1.02895e+07	42.34	0.95	-0.08	0.630785	0.2	0.892759	0.093233	neg
D-Xylose	M149T91	149.046	91.5	0.509911	C5H10O5	C00181	1.39307e+08	1.38359e+08	51.46	1.30907e+08	1.46704e+08	35.87	1.06	0.09	0.704507	0.15	0.91526	0.0499942	neg
2-(Methylamino)benzoic acid	M150T460	150.056	460.2	1.99925	C8H9NO2	C03005	3.59577e+06	1.54929e+06	100.4	2.71086e+06	1.53699e+06	84.09	1.33	0.41	0.93959	0.03	0.98561	0.455374	neg
Xanthine	M151T155	151.026	155	0.662138	C5H4N4O2	C00385	3.60913e+09	3.75985e+09	34.56	3.13512e+09	3.5905e+09	58.44	1.15	0.2	0.630785	0.2	0.892759	1.09791	neg
(R)-mandelic Acid	M151T159	151.042	158.9	14.5655	C8H8O3	C01983	1.45233e+08	1.23236e+08	43.55	1.31749e+08	1.21676e+08	20.63	1.1	0.14	0.93959	0.03	0.98561	0.313772	neg
Mandelic acid	M151T202	151.041	202.2	3.15147	C8H8O3	C01984	1.2026e+06	1.32132e+06	84.2	1.34813e+06	1.39697e+06	70.27	0.89	-0.16	0.595155	0.23	0.880047	0.715865	neg
p-Anisic acid	M151T346	151.041	345.7	4.63451	C8H8O3	C02519	2.57219e+06	2.38304e+06	37.65	4.04463e+06	4.06923e+06	31.81	0.64	-0.65	0.00305435	2.52	0.326058	2.18377	neg
Diethylphosphate	M153T155	153.029	155	19.7313	C4H11O4P	C06608	4.52062e+06	2.47411e+06	101.1	5.21343e+06	4.16729e+06	85.67	0.87	-0.21	0.462387	0.33	0.826845	0.788313	neg
Gentisic acid	M153T194	153.02	194.3	1.80369	C7H6O4	C00628	5.58242e+06	5.51004e+06	43.06	6.10462e+06	7.05349e+06	55.26	0.91	-0.13	0.526711	0.28	0.850631	0.0254785	neg
2-Pyrocatechuic acid	M153T426	153.02	425.8	2.4572	C7H6O4	C00196	2.26431e+07	2.28385e+07	7.35	2.46891e+07	2.48235e+07	6.98	0.92	-0.12	0.00644729	2.19	0.386025	2.14497	neg
Protocatechuic acid	M153T97	153.02	97.2	2.4572	C7H6O4	C00230	7.49735e+06	5.39362e+06	128.92	3.01812e+06	1.90912e+06	116.7	2.48	1.31	0.0950116	1.02	0.56543	1.38533	neg
L-Histidine	M154T108	154.062	108.4	1.14239	C6H9N3O2	C00135	2.30155e+07	1.00936e+07	164.44	2.12547e+07	1.6144e+07	73.52	1.08	0.11	0.144784	0.84	0.610665	0.837757	neg
Allantoin	M157T92	157.037	91.6	1.12076	C4H6N4O3	C01551	1.01164e+06	977802	21.43	836996	777913	31.58	1.21	0.27	0.0849271	1.07	0.552969	1.50847	neg
Oxoadipic acid	M159T112	158.978	111.8	7.82026	C6H8O5	C00322	6.52366e+08	6.23554e+08	39.04	7.09986e+08	7.15983e+08	25.69	0.92	-0.12	0.526711	0.28	0.850631	0.502094	neg
S-Allylcysteine	M160T482	160.041	482	18.8952	C6H11NO2S	C16759	8.85865e+06	9.11759e+06	24.83	9.5884e+06	9.85763e+06	23.05	0.92	-0.11	0.193151	0.71	0.659531	0.307031	neg
Glucosamine	M160T95	160.061	94.9	2.43657	C6H13NO5	C00329	31715767	3.15333e+07	10.53	3.49649e+07	3.35947e+07	12.42	0.91	-0.14	0.106	0.97	0.576511	1.59969	neg
myo-Inositol	M161T100_1	161.043	100.3	11.2392	C6H12O6	C00137	2.47852e+07	1.80552e+07	55.55	2.68113e+07	1.98157e+07	59.72	0.92	-0.11	0.93959	0.03	0.98561	0.170765	neg
D-Glucose	M161T564	161.043	564.1	11.2392	C6H12O6	C00031	1.57939e+07	1.27442e+07	51.58	1.58807e+07	9.24221e+06	66.36	0.99	-0.01	0.704507	0.15	0.91526	0.00872987	neg
Alpha-D-Glucose	M161T731	161.043	730.6	9.37635	C6H12O6	C00267	1.52426e+07	1.4563e+07	28.32	2.21683e+07	1.94185e+07	35.14	0.69	-0.54	0.00448016	2.35	0.360797	2.02291	neg
3-Hydroxymethylglutaric acid	M161T75	161.046	74.5	4.19755	C6H10O5	C03761	3.262e+07	1.57417e+07	82.85	5.18637e+07	4.12512e+07	104.27	0.63	-0.67	0.159796	0.8	0.623915	1.11043	neg
m-Coumaric acid	M163T153	163.04	153.3	1.22669	C9H8O3	C12621	1.91644e+06	939877	87.5	2.91306e+06	2.98501e+06	61.45	0.66	-0.6	0.0269764	1.57	0.466699	1.25784	neg
L-Fucose	M163T80	163.061	79.6	0.466082	C6H12O5	C00507	3.69283e+06	3.67774e+06	20.68	4.16753e+06	3.99175e+06	28.97	0.89	-0.17	0.462387	0.33	0.826845	0.924767	neg
L-Phenylalanine	M164T297	164.072	297.2	0.755768	C9H11NO2	C00079	4.97152e+08	3.55658e+08	61.98	499894393	4.54434e+08	54.04	0.99	-0.01	0.630785	0.2	0.892759	0.122809	neg
D-Phenylalanine	M164T334	164.072	333.6	0.146278	C9H11NO2	C02265	2.09777e+07	1.93579e+07	59.66	2.65518e+07	2.54112e+07	36.8	0.79	-0.34	0.117926	0.93	0.58669	1.18186	neg
Phenyllactate	M165T335	165.057	335.2	8.94235	C9H10O3	C05607	8.06381e+07	7.35071e+07	29.68	9.31192e+07	8.9365e+07	39.1	0.87	-0.21	0.297233	0.53	0.73526	0.901076	neg
Phthalic acid	M165T820	165.041	820.2	5.3512	C8H6O4	C01606	7.34584e+06	4.292e+06	111.33	6.50702e+06	3.9728e+06	149.45	1.13	0.17	0.742446	0.13	0.927536	0.00945105	neg
Quinolinic acid	M166T95	166.018	94.8	20.3351	C7H5NO4	C03722	2.22474e+07	2.0229e+07	53.03	1.9311e+07	1.95108e+07	43.36	1.15	0.2	0.742446	0.13	0.927536	0.64996	neg
Vanillic acid	M167T147	167.037	147.1	10.0337	C8H8O4	C06672	971059	961467	36.48	746865	625259	88.76	1.3	0.38	0.193151	0.71	0.659531	1.69632	neg
Uric acid	M167T94	167.021	94.4	1.05376	C5H4N4O3	C00366	2.31502e+07	1.67957e+07	75.57	4.03195e+07	3.74945e+07	37.31	0.57	-0.8	0.0355979	1.45	0.483451	2.09818	neg
Norepinephrine	M168T245	168.066	244.8	0.737803	C8H11NO3	C00547	2825029	2.40915e+06	83.02	4.99394e+06	5.06383e+06	41.79	0.57	-0.82	0.00538596	2.27	0.38232	2.22976	neg
4-Quinolinecarboxylic acid	M172T31	171.912	31.2	16.0217	C10H7NO2	C06414	3.04347e+07	2.71726e+07	33.97	3.20503e+07	2.9477e+07	27.77	0.95	-0.07	0.667254	0.18	0.903604	0.210532	neg
N-Acetylleucine	M172T330	172.098	330.2	0.139456	C8H15NO3	C02710	1.64047e+06	1.41045e+06	49	1.88388e+06	1.79599e+06	45.84	0.87	-0.2	0.431892	0.36	0.812623	0.730016	neg
Iminoarginine	M172T99_2	172.098	98.8	11.0403	C6H12N4O2	C21026	675180	332204	76.54	963857	1.11118e+06	45.58	0.7	-0.51	0.374396	0.43	0.783558	1.13126	neg
Suberic acid	M173T96	173.082	95.7	1.59462	C8H14O4	C08278	1.18602e+07	6.47628e+06	116.85	2.7787e+07	1.16459e+07	149.43	0.43	-1.23	0.130844	0.88	0.598425	0.840221	neg
Shikimic acid	M173T99_1	173.046	98.7	0.303851	C7H10O5	C00493	6.32661e+06	6.50867e+06	31.2	7.86704e+06	8.19233e+06	22.8	0.8	-0.31	0.0463539	1.33	0.500658	1.52911	neg
N-Acetylornithine	M173T99_2	173.093	99.4	0.138654	C7H14N2O3	C00437	3.13632e+06	3.10439e+06	29.04	2.78086e+06	2.87479e+06	11.48	1.13	0.17	0.0849271	1.07	0.552969	0.731919	neg
Citrulline	M174T103	174.089	102.7	0.43656	C6H13N3O3	C00327	2.43691e+07	1.90749e+07	87.69	1.46621e+07	1.11236e+07	84.09	1.66	0.73	0.251953	0.6	0.70593	0.96215	neg
1H-Indole-3-acetamide	M174T346	174.077	346.1	10.9147	C10H10N2O	C02693	1.72403e+07	1.49729e+07	41.23	1.57126e+07	1.6137e+07	25	1.1	0.13	1	0	1	0.426001	neg
Guanidinosuccinic acid	M174T371	174.056	370.7	23.4177	C5H9N3O4	C03139	666251	740413	44.78	923069	1.01161e+06	44.83	0.72	-0.47	0.0950116	1.02	0.56543	1.15885	neg
N-Acetyl-L-aspartic acid	M174T72	174.041	72	1.28706	C6H9NO5	C01042	4.44731e+09	3.48019e+09	58.04	8.04411e+09	6.81852e+09	60.5	0.55	-0.86	0.0126697	1.9	0.421435	2.03215	neg
D-Mannose	M179T103	179.054	102.7	3.77417	C6H12O6	C00159	4.16497e+08	4.20144e+08	48.34	4.15614e+08	3.86243e+08	49.73	1	0	0.93959	0.03	0.98561	0.0144972	neg
Nicotinuric acid	M179T359	179.046	358.6	0.982985	C8H8N2O3	C05380	1.05342e+06	808803	70.79	1.68128e+06	1.46479e+06	50.67	0.63	-0.67	0.0355979	1.45	0.483451	1.63964	neg
4-Hydroxyphenylpyruvic acid	M179T599	179.035	599	0.0964281	C9H8O4	C01179	8.46661e+06	8.57137e+06	14.23	9.14215e+06	9.05505e+06	13.88	0.93	-0.11	0.231155	0.64	0.68782	1.09034	neg
L-Tyrosine	M180T153	180.067	153	0.133284	C9H11NO3	C00082	5.71846e+08	4.98301e+08	50.68	8.34674e+08	7.66813e+08	56.66	0.69	-0.55	0.175903	0.75	0.642537	1.03398	neg
D-Fructose	M180T740	179.989	740.2	7.43128	C6H12O6	C00095	2.42445e+06	415569	166.84	4.01236e+06	1.99042e+06	121.33	0.6	-0.73	0.251953	0.6	0.70593	0.758196	neg
L-Tagatose	M180T87	180.06	87.1	20.5483	C6H12O6	C21523	4.37491e+07	3.59524e+07	72.52	3.91963e+07	3.41037e+07	66.78	1.12	0.16	0.93959	0.03	0.98561	0.0567251	neg
L-Homocysteic acid	M182T78	182.013	77.7	1.09882	C4H9NO5S	C16511	4.58284e+06	4.64589e+06	41.11	4368996	4.29004e+06	32.53	1.05	0.07	0.979843	0.01	0.995898	0.378407	neg
Mannitol	M182T87	182.075	87.3	4.78408	C6H14O6	C00392	355857	152673	143.04	326083	324985	43.3	1.09	0.13	0.0849271	1.07	0.552969	0.969515	neg
2,4-Dinitrophenol	M183T452	183.005	452.2	0.677579	C6H4N2O5	C02496	5.28895e+06	5.17899e+06	15.51	5.24058e+06	5.0058e+06	15.12	1.01	0.01	1	0	1	0.112758	neg
Azelaic acid	M187T164	187.098	163.8	0.940684	C9H16O4	C08261	1.83046e+07	1.80302e+07	39.01	1.85168e+07	1.83798e+07	24.65	0.99	-0.02	0.82009	0.09	0.951108	0.295937	neg
N-Acetyl-L-glutamine	M187T228	187.072	228.4	0.369457	C7H12N2O4	D07063	891863	526546	104.41	1.06576e+06	751714	92.8	0.84	-0.26	0.321727	0.49	0.753231	0.603101	neg
10-Hydroxydecanoic acid	M187T579	187.134	579.4	0.662627	C10H20O3	C02774	4.24994e+06	3.42281e+06	69.06	3.2197e+06	3.15172e+06	56.69	1.32	0.4	0.494013	0.31	0.840506	0.814327	neg
(2S)-2-{[1-(R)-Carboxyethyl]amino}pentanoate	M188T100_1	188.093	99.9	0.659249	C8H15NO4	C06326	1.36627e+07	6.12848e+06	122.87	6.64455e+06	6.75521e+06	55.88	2.06	1.04	0.742446	0.13	0.927536	0.412859	neg
Homo-L-arginine	M188T197	188.111	197.4	14.0377	C7H16N4O2	C01924	916518	624838	98.85	951061	1.11947e+06	65.81	0.96	-0.05	0.742446	0.13	0.927536	0.448029	neg
N-Acetylglutamic acid	M188T74	188.056	74.4	1.26516	C7H11NO5	C00624	7.5751e+07	6.92722e+07	20.02	8.80609e+07	8.30887e+07	33.91	0.86	-0.22	0.374396	0.43	0.783558	0.585609	neg
Citric acid	M191T66	190.929	65.6	4.6936	C6H8O7	C00158	1.07126e+07	9.25655e+06	88.52	1.18428e+07	9.39093e+06	69.48	0.9	-0.14	0.742446	0.13	0.927536	0.423597	neg
Isocitrate	M191T68	191.019	67.9	2.21967	C6H8O7	C00311	1.36366e+09	1.33112e+09	8.85	1.35341e+09	1.33163e+09	10	1.01	0.01	0.462387	0.33	0.826845	0.0355043	neg
Quinate	M191T79	191.056	78.8	1.17243	C7H12O6	C00296	4.29184e+06	4.28279e+06	19.87	4.06085e+06	3.83978e+06	16.03	1.06	0.08	0.595155	0.23	0.880047	0.642379	neg
trans-Ferulic acid	M193T297	193.05	297.3	1.554	C10H10O4	C01494	1.01518e+07	348323	328.06	2.68612e+06	1.06522e+06	151.36	3.78	1.92	0.117926	0.93	0.58669	0.502965	neg
5-Hydroxyconiferaldehyde	M193T549	193.054	549.1	19.0416	C10H10O4	C12204	4.21597e+07	1.48232e+07	161.5	1.81437e+07	1.49118e+07	103.14	2.32	1.22	0.630785	0.2	0.892759	0.816152	neg
D-Glucuronic Acid	M193T78	193.035	78.4	1.56061	C6H10O7	C00191	1.99453e+08	1.74041e+08	72.76	3.46301e+08	2.65775e+08	87.27	0.58	-0.8	0.159796	0.8	0.623915	1.10221	neg
Salicyluric acid	M194T197	194.05	196.9	18.9436	C9H9NO4	C07588	3.45144e+07	3.40648e+07	19.85	3.33745e+07	3.29799e+07	18.82	1.03	0.05	0.526711	0.28	0.850631	0.360671	neg
5-Keto-D-gluconate	M194T78	194.039	78.4	19.068	C6H10O7	C01062	6.41192e+06	6.11825e+06	24.09	6.5552e+06	6.58364e+06	24.95	0.98	-0.03	0.595155	0.23	0.880047	0.0939616	neg
Gulonic acid	M195T105	195.051	105.3	1.41501	C6H12O7	C00800	2.98248e+07	1.39007e+07	79.44	1.23758e+07	1.01713e+07	47.48	2.41	1.27	0.0233637	1.63	0.466699	1.7816	neg
Gluconic acid	M195T79	195.051	78.6	1.41501	C6H12O7	C00257	1.22166e+08	1.23935e+08	43.52	1.85644e+08	1.03015e+08	143.46	0.66	-0.6	0.595155	0.23	0.880047	0.31512	neg
L-Idonate	M196T79_2	196.054	78.6	20.4021	C6H12O7	C00770	6.53034e+06	4.55174e+06	83.91	1.09083e+07	5.0094e+06	114.5	0.6	-0.74	0.630785	0.2	0.892759	0.735061	neg
Syringic acid	M197T174	197.046	174.5	1.40069	C9H10O5	C10833	3.90085e+06	3.78463e+06	70.42	5.85292e+06	4.27581e+06	63.78	0.67	-0.59	0.175903	0.75	0.642537	1.56533	neg
Vanillylmandelic acid	M197T246	197.043	246.2	6.59468	C9H10O5	C05584	2.83337e+06	1.88702e+06	105.24	2.46681e+06	2.67401e+06	47.32	1.15	0.2	0.462387	0.33	0.826845	0.110586	neg
Cysteine-S-sulfate	M200T79_2	199.969	78.5	0.380058	C3H7NO5S2	C05824	2.18687e+06	2.279e+06	59.09	2.68194e+06	2.38376e+06	51.83	0.82	-0.29	0.462387	0.33	0.826845	0.65895	neg
Sebacic acid	M201T392	201.113	391.9	0.377896	C10H18O4	C08277	1.71463e+06	1.64911e+06	20.04	1.87736e+06	1.90712e+06	20.6	0.91	-0.13	0.321727	0.49	0.753231	1.03214	neg
N6-(Delta2-Isopentenyl)-adenine	M202T562	202.109	561.8	3.58221	C10H13N5	C04083	2.15494e+06	1.41326e+06	78.29	3.64121e+06	2.70503e+06	67.83	0.59	-0.76	0.0950116	1.02	0.56543	1.40929	neg
Indolepyruvate	M202T658	202.051	657.7	1.64736	C11H9NO3	C00331	2.76586e+07	2.0009e+07	72.07	2.46037e+07	1.54595e+07	101.34	1.12	0.17	0.431892	0.36	0.812623	0.717104	neg
D-Tryptophan	M203T356	203.083	356	0.866642	C11H12N2O2	C00525	6.79286e+07	2.99292e+07	99.94	9.38612e+07	9.25815e+07	92.74	0.72	-0.47	0.595155	0.23	0.880047	0.0961205	neg
L-Tryptophan	M204T356	204.086	356	18.1296	C11H12N2O2	C00078	3.27927e+07	1.86139e+07	91.91	3.18305e+07	1.81847e+07	95.36	1.03	0.04	0.630785	0.2	0.892759	0.340802	neg
Genipin	M207T677	207.066	676.6	3.33226	C11H14O5	C09780	1.163e+07	1.31681e+07	42.3	7.7896e+06	7.15387e+06	49.32	1.49	0.58	0.0526434	1.28	0.51017	1.5577	neg
Sinapoyl aldehyde	M208T624	208.078	624.1	20.6658	C11H12O4	C05610	2.00598e+07	2.17622e+07	22.82	1.84272e+07	2.10707e+07	41.27	1.09	0.12	0.82009	0.09	0.951108	0.777176	neg
Sedoheptulose	M209T89	209.067	88.7	1.79847	C7H14O7	C02076	2.30581e+07	2.16637e+07	30.43	2.37049e+07	2.10668e+07	45.91	0.97	-0.04	0.82009	0.09	0.951108	0.210669	neg
Phosphocreatine	M210T319	210.027	318.7	9.04647	C4H10N3O5P	C02305	776635	682438	54.23	713223	774579	41.98	1.09	0.12	0.899475	0.05	0.97679	0.0814502	neg
Harmine	M211T743	211.088	743.1	0.473737	C13H12N2O	C06538	1.32361e+07	1.29918e+07	53.99	1.39422e+07	1.43169e+07	40.71	0.95	-0.07	0.78101	0.11	0.939573	0.569335	neg
1-Deoxy-D-xylulose 5-phosphate	M213T79	213.016	79	2.4599	C5H11O7P	C11437	1.08059e+06	1.05659e+06	12.88	1.07694e+06	1.07182e+06	7.31	1	0	0.78101	0.11	0.939573	0.0443645	neg
N-Acetyl-D-glucosamine	M220T95	220.083	95.4	0.563425	C8H15NO6	C00140	1.41004e+08	8.67248e+07	108.45	1.61878e+08	1.58869e+08	75.63	0.87	-0.2	0.347446	0.46	0.768869	0.75462	neg
6-Acetyl-D-glucose	M222T313	222.077	313.1	13.509	C8H14O7	C02655	224080	102803	117.8	1.55784e+06	453656	174.87	0.14	-2.8	0.0406894	1.39	0.492818	1.04874	neg
Sinapic acid	M223T342	223.061	342	0.78902	C11H12O5	C00482	1.10147e+07	1.08546e+07	47.49	1.14757e+07	1.13912e+07	51.84	0.96	-0.06	1	0	1	0.314607	neg
Thymidine	M223T820	223.028	820.5	1.82765	C10H14N2O5	C00214	2.69205e+07	2.63578e+07	36.56	2.17184e+07	1.88061e+07	37.78	1.24	0.31	0.175903	0.75	0.642537	1.13108	neg
Carnosine	M226T395	226.108	394.7	7.51858	C9H14N4O3	C00386	3.43248e+07	3.39161e+07	8.86	3.73513e+07	3.79707e+07	10.76	0.92	-0.12	0.0269764	1.57	0.466699	1.49797	neg
Deoxyuridine	M227T224	227.067	224.2	0.986493	C9H12N2O5	C00526	6.59086e+07	7.22519e+07	50.71	5.26704e+07	4.77852e+07	55.64	1.25	0.32	0.321727	0.49	0.753231	0.753371	neg
Dodecanedioic acid	M229T358	229.144	358	0.541143	C12H22O4	C02678	7.73783e+07	7.33976e+07	38.32	7.57862e+07	7.31439e+07	35.39	1.02	0.03	0.93959	0.03	0.98561	0.030522	neg
N-[(2S)-2-Amino-2-carboxyethyl]-L-glutamate	M234T311	234.08	311.4	20.5054	C8H14N2O6	C21559	988654	901332	55.07	1.41163e+06	1.49596e+06	25.57	0.7	-0.51	0.00768133	2.11	0.3947	1.96217	neg
L-Cystine	M239T557	239.129	557.1	2.99458	C6H12N2O4S2	C00491	1.65897e+08	1.61358e+08	90.4	1.84349e+08	1.03757e+08	103.99	0.9	-0.15	0.630785	0.2	0.892759	0.10409	neg
Thiopental	M241T352	241.107	351.6	23.9561	C11H18N2O2S	C07521	8.13892e+06	7.43042e+06	49.89	1.00117e+07	5.13385e+06	82.47	0.81	-0.3	0.93959	0.03	0.98561	0.0493873	neg
Equol	M241T679	241.087	678.9	1.7587	C15H14O3	C14131	5.09692e+06	4897799	15.73	5.08009e+06	4.93982e+06	13.7	1	0	0.82009	0.09	0.951108	0.182974	neg
Pseudouridine	M243T141	243.062	140.9	0.575556	C9H12N2O6	C02067	2.07118e+06	1.63255e+06	84.69	3.30758e+06	3.24734e+06	38.54	0.63	-0.68	0.0463539	1.33	0.500658	1.72104	neg
N-Succinyl-L-glutamate	M246T72	246.062	71.5	0.503938	C9H13NO7	C05931	735114	387828	99.73	315729	333890	39.34	2.33	1.22	0.402547	0.4	0.798196	1.42517	neg
Citrinin	M249T432	249.08	432.2	14.3568	C13H14O5	C16765	1.33183e+06	1.43404e+06	77.64	715317	902993	77.2	1.86	0.9	0.0672657	1.17	0.534824	1.04769	neg
gamma-Glutamylcysteine	M249T84	248.96	84.4	0.00696255	C8H14N2O5S	C00669	1.41611e+08	1.13679e+08	96.37	2.862e+08	9.68312e+07	102.55	0.49	-1.02	0.630785	0.2	0.892759	0.986769	neg
5,7-Dihydroxyflavone	M253T503	253.051	502.9	3.06657	C15H10O4	C10028	554674	463676	40.21	608855	579640	37.63	0.91	-0.13	0.402547	0.4	0.798196	0.477811	neg
Daidzein	M254T602	254.054	602.1	17.3192	C15H10O4	C10208	5.93418e+07	6.60683e+07	42.11	6.24902e+07	5.88799e+07	28.27	0.95	-0.07	0.93959	0.03	0.98561	0.576221	neg
Palmitic acid	M255T824	255.233	824.2	0.345598	C16H32O2	C00249	7.1561e+07	7.11765e+07	36	7.69594e+07	7.60423e+07	31.65	0.93	-0.1	0.630785	0.2	0.892759	0.521017	neg
(2S)-Liquiritigenin	M256T608	256.07	607.7	1.65877	C15H12O4	C09762	2.80637e+07	3.19487e+07	61.55	2.48365e+07	2.4544e+07	79.15	1.13	0.18	0.56045	0.25	0.865629	0.603151	neg
6-Phosphogluconic acid	M257T820	257.212	820.3	0.941532	C6H13O10P	C00345	4.20133e+07	4.3853e+07	43.03	4.13421e+07	3.77051e+07	40.7	1.02	0.02	0.979843	0.01	0.995898	0.373124	neg
alpha-D-Galactose 1-phosphate	M260T402	260.023	401.5	24.9971	C6H13O9P	C00446	177366	119819	115.29	110513	103993	45.17	1.6	0.68	0.494013	0.31	0.840506	1.01051	neg
Isosakuranetin	M267T149	267.072	148.7	24.6756	C16H14O5	C05334	578679	403001	93.81	132361	38277.5	112.91	4.37	2.13	0.0107665	1.97	0.407324	2.48948	neg
Adenosine	M267T154	267.09	153.5	25.4589	C10H13N5O4	C00212	1.7214e+06	1.52715e+06	51.32	1.05975e+06	979798	51.63	1.62	0.7	0.0463539	1.33	0.500658	1.44379	neg
Inosine	M267T251	267.074	250.6	0	C10H12N4O5	C00294	2.52728e+09	2.2284e+09	75.93	2.51806e+09	2.18474e+09	98.13	1	0.01	0.859616	0.07	0.963674	0.354485	neg
Deoxyguanosine	M267T297	267.092	296.8	1.6251	C10H13N5O4	C00330	9.30755e+06	4.93166e+06	177.7	5.70987e+06	6.41151e+06	78.28	1.63	0.7	0.979843	0.01	0.995898	0.109259	neg
2,7-Dihydroxy-4'-methoxyisoflavanone	M267T326	267.073	326.4	28.7944	C16H14O5	C16190	9.59841e+06	4.99599e+06	106.96	5.43426e+06	4.47509e+06	72.89	1.77	0.82	0.630785	0.2	0.892759	0.87269	neg
Formononetin	M267T776_2	267.197	776	18.7527	C16H12O4	C00858	4.65016e+06	3.84563e+06	36.65	7.75615e+06	7.6397e+06	33.65	0.6	-0.74	0.00133282	2.88	0.291338	2.41988	neg
9E-Heptadecenoic acid	M267T783	267.232	783.4	3.83186	C17H32O2	C16536	5.12625e+06	5.57268e+06	26.56	5.14817e+06	4.81605e+06	38.08	1	-0.01	0.526711	0.28	0.850631	0.146033	neg
Coumesterol	M268T672	268.034	672.5	13.8042	C15H8O5	C10205	8.09447e+06	7.44055e+06	71.78	4.26478e+06	3.27e+06	73.55	1.9	0.92	0.0950116	1.02	0.56543	1.38977	neg
Tolbutamide	M269T466	269.093	466.4	12.635	C12H18N2O3S	C07148	886103	882638	48.75	1.11147e+06	1.15092e+06	41.2	0.8	-0.33	0.159796	0.8	0.623915	1.37204	neg
Apigenin	M269T669	269.045	668.9	0.00833079	C15H10O5	C01477	1.61423e+08	9.22271e+07	147.94	2.98513e+08	1.03747e+08	185.01	0.54	-0.89	0.273981	0.56	0.720037	1.11966	neg
Genistein	M269T690	269.045	689.8	0.0442827	C15H10O5	C06563	1.51093e+08	1.58575e+08	45.1	1.36319e+08	9.73939e+07	103.41	1.11	0.15	0.0526434	1.28	0.51017	0.551188	neg
Dehydroepiandrosterone	M269T793	269.212	793.2	0.0227704	C19H28O2	C01227	4.94766e+06	2.81192e+06	97.04	4.02369e+06	3.34728e+06	90.32	1.23	0.3	0.93959	0.03	0.98561	0.0486982	neg
Sotalol	M271T531	271.109	530.7	12.5411	C12H20N2O3S	C07309	5.46434e+06	4.89125e+06	53.83	4.61024e+06	4.71272e+06	22.51	1.19	0.25	0.526711	0.28	0.850631	0.524709	neg
Chalconaringenin	M271T648	271.061	648.3	2.20425	C15H12O5	C06561	6.54134e+07	4.42107e+07	69.26	9.64235e+07	1.00488e+08	23.34	0.68	-0.56	0.014847	1.83	0.439695	1.97813	neg
Naringenin	M271T666	271.057	666.3	16.143	C15H12O5	C00509	2.11813e+07	2.24057e+07	45.24	1.95632e+07	2.0562e+07	30.54	1.08	0.11	0.667254	0.18	0.903604	0.0322868	neg
16-Hydroxy hexadecanoic acid	M271T795	271.229	794.8	4.79299	C16H32O3	C18218	4.35519e+06	252969	202.91	3.21427e+06	394648	132.38	1.35	0.44	0.0950116	1.02	0.56543	0.947011	neg
17a-Estradiol	M271T810	271.229	810.5	5.09389	C18H24O2	C02537	4.9164e+06	276853	283.62	1.63027e+06	427395	171.39	3.02	1.59	0.374396	0.43	0.783558	0.257289	neg
Phloretin	M273T580	273.077	579.7	0	C15H14O5	C00774	1.26979e+07	6.88607e+06	85.36	8.1534e+06	7.16311e+06	47.41	1.56	0.64	0.494013	0.31	0.840506	0.917274	neg
Bovinic acid	M279T782	279.231	782.3	5.45784	C18H32O2	C04056	4.82682e+07	3.8467e+07	76.69	3.2973e+07	2.3938e+07	83.65	1.46	0.55	0.231155	0.64	0.68782	1.19757	neg
Pseudobaptigenin	M281T774	281.045	774.4	0.44121	C16H10O5	C10522	7.62747e+06	6.4889e+06	62.85	6.64234e+06	7.09366e+06	37.3	1.15	0.2	0.859616	0.07	0.963674	0.0641161	neg
Xanthosine	M283T252	283.069	252.1	0.621757	C10H12N4O6	C01762	1.192e+07	8.38059e+06	77.16	1.25566e+07	1.18733e+07	59.27	0.95	-0.08	0.704507	0.15	0.91526	0.170461	neg
Glycitein	M283T611	283.061	611.4	2.11969	C16H12O5	C14536	1.63392e+07	1.54559e+07	68.69	1.98153e+07	1.92753e+07	66.47	0.82	-0.28	0.630785	0.2	0.892759	0.700547	neg
Rhein	M283T704	283.024	704.2	1.76663	C15H8O6	C10401	3.87005e+06	3.50117e+06	34.71	5.38596e+06	3.75056e+06	74.16	0.72	-0.48	0.78101	0.11	0.939573	0.636794	neg
Stearic acid	M283T799	283.264	799.1	0.161009	C18H36O2	C01530	2.22192e+07	1.23534e+07	91.73	1.71953e+07	1.21932e+07	86.32	1.29	0.37	0.704507	0.15	0.91526	0.904852	neg
Piperine	M285T382_1	285.134	381.8	9.46924	C17H19NO3	C03882	5.61405e+06	4.09873e+06	69.05	6.19529e+06	5.24938e+06	49.32	0.91	-0.14	0.431892	0.36	0.812623	0.657277	neg
Pentazocine	M285T615	285.206	614.8	10.8693	C19H27NO	C07421	4.25542e+06	3.76809e+06	70.35	5.46094e+06	4.81605e+06	54.42	0.78	-0.36	0.273981	0.56	0.720037	1.14455	neg
Hexadecanedioate	M285T734	285.206	733.8	3.23976	C16H30O4	C19615	2.11336e+07	1.51416e+07	92.47	1.94646e+07	1.70024e+07	66.35	1.09	0.12	0.494013	0.31	0.840506	0.182385	neg
Kaempferol	M286T350	286.175	350	14.6637	C15H10O6	C05903	1.06887e+06	553070	112.08	1.61742e+06	1.50469e+06	78.8	0.66	-0.6	0.374396	0.43	0.783558	0.531558	neg
Argininosuccinic acid	M289T395	289.111	395.3	13.5726	C10H18N4O6	C03406	3.26159e+06	1.83043e+06	98.44	3.06464e+06	2.33336e+06	63.4	1.06	0.09	0.704507	0.15	0.91526	0.258406	neg
Epiandrosterone	M289T86	288.953	86.1	0.629884	C19H30O2	C07635	2.4307e+06	1.86986e+06	83.37	2.02829e+06	1.81544e+06	47.6	1.2	0.26	0.979843	0.01	0.995898	0.0321786	neg
N-Acetylmuramate	M292T95	292.103	94.8	3.04882	C11H19NO8	C02713	1.19208e+07	1.06011e+07	47.77	1.2946e+07	1.28364e+07	25.9	0.92	-0.12	0.374396	0.43	0.783558	0.793239	neg
13S-hydroxyoctadecadienoic acid	M295T804	295.228	804.1	0.420015	C18H32O3	C14762	6.3402e+07	5.08228e+07	51.4	8.10758e+07	65127558	53.36	0.78	-0.35	0.175903	0.75	0.642537	1.42612	neg
9,10-Epoxyoctadecenoic acid	M295T824	295.228	824.3	0.420015	C18H32O3	C14825	6.04138e+08	5.42103e+08	58.57	7.05831e+08	5.6785e+08	55.01	0.86	-0.22	0.56045	0.25	0.865629	0.802519	neg
5'-Methylthioadenosine	M296T427	296.082	427.3	2.44527	C11H15N5O3S	C00170	5.29562e+06	4.41447e+06	46.9	6.48692e+06	6.67068e+06	28.16	0.82	-0.29	0.106	0.97	0.576511	1.28456	neg
5'-S-Methyl-5'-thioinosine	M297T392	297.065	392.3	4.79354	C11H14N4O4S	C19787	4.49271e+06	4.05464e+06	92.53	8.88554e+06	8.61314e+06	49.13	0.51	-0.98	0.0107665	1.97	0.407324	1.81454	neg
Nonadecanoic acid	M297T839	297.243	838.5	1.43607	C19H38O2	C16535	2318262518	2.28754e+09	37.97	2.49182e+09	2.55419e+09	31.95	0.93	-0.1	0.494013	0.31	0.840506	0.57488	neg
Diosmetin	M299T681	299.056	681.5	0.254133	C16H12O6	C10038	1.42082e+07	9.97899e+06	77.47	1.03717e+07	8.72224e+06	42.58	1.37	0.45	0.494013	0.31	0.840506	0.819271	neg
all-trans-Retinoic acid	M300T839	300.252	838.8	26.3895	C20H28O2	C00777	4.22538e+06	3.66597e+06	57.77	4.36885e+06	3.89985e+06	37.47	0.97	-0.05	0.630785	0.2	0.892759	0.352339	neg
Hesperetin	M301T520	301.203	520.3	25.2662	C16H14O6	C01709	1.14169e+07	1.0472e+07	32.06	1.09989e+07	1.06725e+07	28.33	1.04	0.05	0.859616	0.07	0.963674	0.355745	neg
Enterodiol	M301T604	301.143	604.1	3.98481	C18H22O4	C18166	6.80885e+06	4.54056e+06	81.31	4.00766e+06	3.343e+06	48.5	1.7	0.76	0.374396	0.43	0.783558	0.997307	neg
Ribose 1,5-bisphosphate	M309T784	309.173	784.4	3.34214	C5H12O11P2	C01151	2.1033e+07	2.14333e+07	14.56	2.27324e+07	2.28467e+07	19.32	0.93	-0.11	0.321727	0.49	0.753231	0.795693	neg
Dhurrin	M311T98	311.099	98.5	5.78591	C14H17NO7	C05143	1.65569e+07	1.64691e+07	22.1	1.42596e+07	1.44486e+07	35.86	1.16	0.22	0.211556	0.67	0.67298	1.46903	neg
9,10-12,13-Diepoxyoctadecanoate	M312T720	312.225	720.4	15.053	C18H32O4	C14836	4.25576e+06	2.82306e+06	88.34	6.83404e+06	4.34745e+06	85.78	0.62	-0.68	0.144784	0.84	0.610665	1.39047	neg
9(S)-HPODE	M312T779	312.226	778.6	12.4909	C18H32O4	C14827	1.94076e+07	2.2002e+07	35.95	1.85524e+07	1.6712e+07	53.18	1.05	0.07	0.526711	0.28	0.850631	0.301742	neg
9,10-DHOME	M313T759	313.24	759	6.6275	C18H34O4	C14828	9.81756e+06	8.34147e+06	64.73	1.49065e+07	1.46592e+07	64.54	0.66	-0.6	0.193151	0.71	0.659531	0.913871	neg
19(S)-HETE	M319T839	319.227	839.5	1.95472	C20H32O3	C14749	2.06379e+08	1.66625e+08	71.05	2.63501e+08	2.5153e+08	45.92	0.78	-0.35	0.193151	0.71	0.659531	1.19396	neg
dTMP	M321T141_1	321.048	140.9	3.73776	C10H15N2O8P	C00364	158000	79032.4	97.39	49789.3	36731.3	65.13	3.17	1.67	0.144784	0.84	0.610665	1.61789	neg
Glabranin	M324T542	324.133	542.5	9.87249	C20H20O4	C09752	2.13416e+07	39778.1	180.26	1.41992e+07	297007	207.25	1.5	0.59	0.630785	0.2	0.892759	0.420488	neg
11-Dehydrocorticosterone	M325T798	325.183	797.7	6.42716	C21H28O4	C05490	1.05347e+08	7.14493e+07	50.72	9.50548e+07	7.00084e+07	48.92	1.11	0.15	0.82009	0.09	0.951108	0.293161	neg
Melibiitol	M325T99	325.113	98.8	0.338343	C12H24O11	C05399	3.65955e+06	3262049	81.23	5.52478e+06	5.46923e+06	48.85	0.66	-0.59	0.0950116	1.02	0.56543	1.3392	neg
p-Coumaroyl-D-glucose	M326T98	326.109	98.3	26.3723	C15H18O8	C16827	1.92991e+06	741465	118.13	3.73937e+06	3.19926e+06	82.54	0.52	-0.95	0.0672657	1.17	0.534824	1.68109	neg
Cyclic AMP	M328T294	328.044	293.9	0.949639	C10H12N5O6P	C00575	1.29963e+06	1.13047e+06	86.1	2.1665e+06	1.82283e+06	79.42	0.6	-0.74	0.193151	0.71	0.659531	1.55294	neg
9,10-Dihydroxy-12,13-epoxyoctadecanoate	M329T535	329.233	535	0.984105	C18H34O5	C14837	1.09062e+07	9.83734e+06	47.03	1.23968e+07	1.08704e+07	53.94	0.88	-0.18	0.526711	0.28	0.850631	0.410814	neg
9,10,13-TriHOME	M329T588_1	329.233	588.5	0.680369	C18H34O5	C14835	1.22417e+08	9.82996e+07	42.88	1.01997e+08	9.07714e+07	29.85	1.2	0.26	0.431892	0.36	0.812623	0.916083	neg
Adrenic acid	M331T840	331.264	839.5	0.978072	C22H36O2	C16527	3.96215e+08	2.44904e+08	118.54	4.74676e+08	3.54446e+08	85.4	0.83	-0.26	0.297233	0.53	0.73526	0.656206	neg
12-Keto-leukotriene B4	M333T608	333.206	608.1	3.00115	C20H30O4	C05949	1.10188e+07	1.03779e+07	48.59	1.07594e+07	1.12544e+07	55.7	1.02	0.03	1	0	1	0.672243	neg
13,14-Dihydro-15-keto-PGE2	M333T693	333.206	693.4	1.8307	C20H32O5	C04671	7.04756e+06	7.13883e+06	29.41	8.19165e+06	8.0008e+06	57.4	0.86	-0.22	0.667254	0.18	0.903604	0.0106825	neg
Nicotinamide ribotide	M334T499	334.057	499	0.598701	C11H15N2O8P	C00455	1.9337e+06	501838	154.39	2.81874e+06	2.20471e+06	74.77	0.69	-0.54	0.0672657	1.17	0.534824	1.56591	neg
Prostaglandin A1	M335T788	335.222	787.9	2.9831	C20H32O4	C04685	2.89044e+07	2.62139e+07	48.28	3.82531e+07	3.13161e+07	50.25	0.76	-0.4	0.211556	0.67	0.67298	1.1726	neg
12-Keto-tetrahydro-leukotriene B4	M335T838	335.218	838.4	15.5123	C20H32O4	C02165	360186	299531	63.21	248897	230865	58.01	1.45	0.53	0.193151	0.71	0.659531	0.967935	neg
11,12-DiHETrE	M337T741	337.237	740.9	3.2618	C20H34O4	C14774	2.39359e+06	1.93796e+06	51.57	2.2357e+06	2.30554e+06	38.92	1.07	0.1	0.595155	0.23	0.880047	0.392741	neg
Erucic acid	M337T821	337.205	821	2.11687	C22H42O2	C08316	2.72325e+07	2.08863e+07	81.41	1.38427e+07	1.08819e+07	56.4	1.97	0.98	0.231155	0.64	0.68782	1.45748	neg
3'-Ketolactose	M340T193	340.104	193.1	8.82092	C12H20O11	C05403	249011	206346	71.69	366405	381643	62.87	0.68	-0.56	0.251953	0.6	0.70593	0.954523	neg
Trehalose	M341T107	341.107	107.4	4.46778	C12H22O11	C01083	7.65887e+06	5.94957e+06	78.24	5.36765e+06	4.98534e+06	55.68	1.43	0.51	0.630785	0.2	0.892759	0.555605	neg
Cellobiose	M341T93	341.107	92.6	1.73244	C12H22O11	C00185	7.87339e+07	7.81179e+07	31.66	7.92915e+07	8.27657e+07	47.89	0.99	-0.01	0.93959	0.03	0.98561	0.350754	neg
Gibberellin A3	M346T365	346.151	365.4	26.0002	C19H22O6	C01699	3.30779e+06	3.49108e+06	55.78	4.49024e+06	4.6996e+06	34.58	0.74	-0.44	0.0849271	1.07	0.552969	1.37787	neg
Gibberellin A53	M347T514	347.185	513.7	4.02666	C20H28O5	C06094	2.83712e+06	2.24511e+06	64.05	1.30113e+06	1165580	42.84	2.18	1.12	0.014847	1.83	0.439695	2.08735	neg
20-Hydroxy-leukotriene B4	M351T459	351.218	459.4	0.284724	C20H32O5	C04853	691137	682119	11.39	727669	725932	8.12	0.95	-0.07	0.0950116	1.02	0.56543	1.07348	neg
Digalacturonate	M351T71	351.058	71.1	3.38976	C12H18O13	C02273	9.85522e+06	6.93022e+06	93.74	7.23987e+06	7.62668e+06	69.66	1.36	0.44	0.78101	0.11	0.939573	0.906447	neg
Prostaglandin F3a	M351T783	351.221	782.7	7.90387	C20H32O5	C06476	2.51365e+07	1.70009e+07	86.93	1.75894e+07	1.54212e+07	71.87	1.43	0.52	0.494013	0.31	0.840506	1.06673	neg
Prostaglandin F1a	M355T499	355.248	499	1.97045	C20H36O5	C06475	242179	231466	36.47	296801	305472	33.53	0.82	-0.29	0.175903	0.75	0.642537	0.970434	neg
Cellobionate	M357T96	357.102	96.4	3.98764	C12H22O12	C20888	2.96913e+07	2.66905e+07	40.41	4.88861e+07	2.98647e+07	83.88	0.61	-0.72	0.374396	0.43	0.783558	1.13075	neg
20-Carboxy-leukotriene B4	M365T461	365.195	460.6	4.72076	C20H30O6	C05950	4.2167e+06	3.74684e+06	40.89	3.88691e+06	2.53373e+06	79.06	1.08	0.12	0.374396	0.43	0.783558	0.976185	neg
Prostaglandin G2	M367T377	367.212	376.7	2.4509	C20H32O6	C05956	232159	185483	60.49	149600	127109	49.08	1.55	0.63	0.0756907	1.12	0.54544	1.1352	neg
Thromboxane B2	M369T717	369.227	716.9	4.12755	C20H34O6	C05963	1.1113e+06	1.03852e+06	77.05	1.37087e+06	1.17171e+06	40.22	0.81	-0.3	0.297233	0.53	0.73526	1.23692	neg
Deoxycorticosterone acetate	M371T802	371.065	801.5	3.11788	C23H32O4	C14554	1.34809e+07	6.85301e+06	121.45	2.01885e+07	1.85113e+07	75.85	0.67	-0.58	0.0756907	1.12	0.54544	1.38113	neg
Sphingosine 1-phosphate	M378T704	378.249	703.7	20.5579	C18H38NO5P	C06124	2.05363e+07	1.2732e+07	84.72	1.49775e+07	1.46306e+07	60.56	1.37	0.46	0.494013	0.31	0.840506	0.865997	neg
Quetiapine	M382T576	382.154	576.1	14.7166	C21H25N3O2S	C07397	830130	697447	71.77	2.45171e+06	1.50672e+06	156.64	0.34	-1.56	0.0173346	1.76	0.442063	1.88418	neg
1-O-Sinapoyl-beta-D-glucose	M386T106	386.131	106	24.0857	C17H22O10	C01175	2.8272e+07	2.17507e+07	99.79	1.45647e+07	1.27394e+07	70.73	1.94	0.96	0.321727	0.49	0.753231	0.904358	neg
trans-Piceid	M389T372	389.126	371.8	5.33503	C20H22O8	C10275	5591432	2.63552e+06	138.29	1.02066e+07	4.71151e+06	153.88	0.55	-0.87	0.0849271	1.07	0.552969	1.11046	neg
Lubiprostone	M390T631_1	390.212	631.3	26.1397	C20H32F2O5	C13707	3.38881e+07	3.67747e+07	47.48	2.46637e+07	1.76607e+07	60.15	1.37	0.46	0.251953	0.6	0.70593	0.963023	neg
Ursodeoxycholic acid	M391T679	391.285	679.1	0.214064	C24H40O4	C07880	3.96406e+07	3.81546e+07	45.02	3.92978e+07	3.74017e+07	56.92	1.01	0.01	0.667254	0.18	0.903604	0.261299	neg
Chenodeoxycholic acid	M391T788_2	391.285	787.9	0.316904	C24H40O4	C02528	1.07202e+10	7.84466e+09	75.17	8.17048e+09	8.76442e+09	33.77	1.31	0.39	0.595155	0.23	0.880047	0.85213	neg
Quinacrine	M399T824	399.216	824	20.5403	C23H30ClN3O	C07339	2.62662e+06	466407	132	926804	371235	149.71	2.83	1.5	0.211556	0.67	0.67298	1.00646	neg
25-Hydroxycholesterol	M401T537_1	401.085	537.2	5.8305	C27H46O2	C15519	3.50844e+07	2.39735e+07	109.18	2.37232e+07	1.81532e+07	70.09	1.48	0.56	0.130844	0.88	0.598425	1.08605	neg
Carvedilol	M405T563	405.188	563.3	15.2423	C24H26N2O4	C06875	1.9375e+06	1.51947e+06	91.87	1.52763e+06	878267	118.65	1.27	0.34	0.526711	0.28	0.850631	0.311204	neg
Lincomycin	M406T473	406.206	473	18.8513	C18H34N2O6S	C06812	2.93573e+07	3.171e+07	66.06	1.69817e+07	1.47119e+07	51.75	1.73	0.79	0.0756907	1.12	0.54544	0.975392	neg
7-Oxodeoxycholate	M406T671_2	406.267	670.6	11.5686	C24H38O5	C04643	6.2691e+08	5.69695e+08	67.4	8.25436e+08	5.87406e+08	78.2	0.76	-0.4	0.526711	0.28	0.850631	0.693155	neg
LysoPA(16_0_0_0)	M409T798	409.235	797.8	3.23531	C19H39O7P	C04036	4.2871e+06	2.73455e+06	106.97	2.68122e+06	2.2868e+06	88.14	1.6	0.68	0.56045	0.25	0.865629	0.329491	neg
Tripteroside	M422T680	422.08	680.3	12.0829	C19H18O11	C10095	4.80605e+07	2.91778e+07	97.38	6.54981e+07	5.58688e+07	64.79	0.73	-0.45	0.231155	0.64	0.68782	1.20217	neg
Norswertianolin	M422T782_1	422.077	782.5	18.0059	C19H18O11	C10089	1.84229e+07	7.50904e+06	153.84	1.82829e+07	1.36725e+07	94.04	1.01	0.01	0.526711	0.28	0.850631	0.306193	neg
Lanosterin	M425T547	425.254	547	9.25228	C30H50O	C01724	5.36598e+06	4.6797e+06	46.73	6.09774e+06	5.55085e+06	53.42	0.88	-0.18	0.78101	0.11	0.939573	0.41228	neg
alpha-Tocopherol	M429T590	429.193	590.2	27.4818	C29H50O2	C02477	6.54526e+06	5.80073e+06	63.78	4.01435e+06	2.74339e+06	81.34	1.63	0.71	0.0672657	1.17	0.534824	1.46352	neg
Paxilline	M434T560_1	434.235	560.3	2.47792	C27H33NO4	C13782	1.93329e+07	1.20627e+07	85.54	1.93185e+07	1.30631e+07	74.2	1	0	0.704507	0.15	0.91526	0.193293	neg
Candesartan	M440T491	440.169	491	20.9011	C24H20N6O3	C07468	1.03795e+06	695405	79.44	1.66584e+06	1.28356e+06	84.55	0.62	-0.68	0.273981	0.56	0.720037	1.06144	neg
Estrone glucuronide	M446T577_2	446.196	577.3	3.58587	C24H30O8	C11133	1.39508e+08	8.6383e+07	90.99	1.78219e+08	1.50306e+08	112.67	0.78	-0.35	0.494013	0.31	0.840506	0.61124	neg
Vitamin K1	M449T737	449.33	737.2	28.7094	C31H46O2	C02059	3.50961e+06	3.19058e+06	67.8	3.86384e+06	3.4213e+06	35.29	0.91	-0.14	0.251953	0.6	0.70593	0.889949	neg
FMN	M455T383	455.097	383	0.219733	C17H21N4O9P	C00061	4.04092e+06	2.90573e+06	62.28	1.3346e+07	1.1727e+07	69.35	0.3	-1.72	0.00250225	2.6	0.31906	2.5033	neg
Amygdalin	M457T452_2	457.146	452.3	27.3436	C20H27NO11	C08325	8.14578e+06	6.01672e+06	104.75	1.23512e+07	6.04854e+06	139.39	0.66	-0.6	0.704507	0.15	0.91526	0.420265	neg
Androsterone glucuronide	M466T656	466.264	655.9	15.013	C25H38O8	C11135	3.10917e+06	2.33423e+06	65.48	1.89277e+06	1.61306e+06	65.81	1.64	0.72	0.0849271	1.07	0.552969	1.58025	neg
Raloxifene	M472T590	472.169	590.3	22.187	C28H27NO4S	C07228	3.57441e+06	2.95277e+06	65.93	5.99412e+06	5.37112e+06	84.18	0.6	-0.75	0.251953	0.6	0.70593	1.16652	neg
Maslinic acid	M472T647_2	472.243	646.9	2.81217	C30H48O4	C16939	2.14456e+07	2.64661e+06	212.67	5.9486e+06	2.18193e+06	213.27	3.61	1.85	0.402547	0.4	0.798196	0.815733	neg
Leukotriene D4	M496T745	496.273	744.9	24.7854	C25H40N2O6S	C05951	2.00899e+06	1.22083e+06	92.95	3.99229e+06	4.00241e+06	62.11	0.5	-0.99	0.0201601	1.7	0.457371	1.49466	neg
Mupirocin	M500T679	500.291	678.7	15.1912	C26H44O9	C11758	2.99855e+06	1.51809e+06	106.86	4.0936e+06	2.58914e+06	94.58	0.73	-0.45	0.402547	0.4	0.798196	0.642781	neg
Melezitose	M503T117	503.159	116.9	5.81129	C18H32O16	C08243	1.58952e+06	1.28878e+06	66.88	2.61266e+06	1.61629e+06	103.79	0.61	-0.72	0.175903	0.75	0.642537	1.15212	neg
1-Kestose	M503T141	503.159	141	5.61254	C18H32O16	C03661	393775	166440	154.06	272741	123718	97.76	1.44	0.53	0.704507	0.15	0.91526	0.62311	neg
Taurocholic acid	M515T565_2	515.286	564.7	10.2855	C26H45NO7S	C05122	4.48685e+08	1.30042e+08	142.54	2.16811e+09	1.54081e+08	341.82	0.21	-2.27	0.899475	0.05	0.97679	0.100559	neg
Probucol	M515T698	515.298	698.4	8.15062	C31H48O2S2	C07373	5.73628e+06	4.02764e+06	131.94	3.78843e+06	4.3868e+06	38.79	1.51	0.6	0.704507	0.15	0.91526	0.0217388	neg
D-Pantethine	M553T468	553.232	468	8.85704	C22H42N4O8S2	C12661	478414	264400	107.39	819435	494010	105.64	0.58	-0.78	0.211556	0.67	0.67298	1.2394	neg
Atorvastatin	M558T643_1	558.253	643.1	0.71652	C33H35FN2O5	C06834	2.02527e+06	854882	95.06	1.32491e+06	750822	127.08	1.53	0.61	0.374396	0.43	0.783558	0.924679	neg
1,2-Bis-O-sinapoyl-beta-D-glucose	M591T99_1	591.179	99.4	11.8003	C28H32O14	C04275	3.82972e+06	889854	133.24	8.28363e+06	3.856e+06	126.97	0.46	-1.11	0.175903	0.75	0.642537	1.05229	neg
Soyasaponin I	M942T637	941.524	637.5	13.3571	C48H78O18	C08983	3.75094e+07	1.33023e+07	199.52	2.35758e+07	2.32177e+07	68.22	1.59	0.67	0.630785	0.2	0.892759	0.384806	neg
Asiaticoside	M958T641_1	957.515	641.1	9.02933	C48H78O19	C15428	3.1987e+07	1.44342e+07	183.09	2.12116e+07	1.71262e+07	80.13	1.51	0.59	0.595155	0.23	0.880047	0.411525	neg

## Sheet: Table3
metabolites1	metabolites2	correlation	pvalue
Valeric acid	Valeric acid	1	0
Dihydrouracil	Valeric acid	-0.359268	0.0267435
Thymine	Valeric acid	0.758332	3.48816e-08
1,1-Dimethylbiguanide	Valeric acid	0.727273	2.3175e-07
4-Hydroxybenzoic acid	Valeric acid	-0.336535	0.0388346
Acetylcholine	Valeric acid	0.477157	0.00245306
Jasmone	Valeric acid	0.352133	0.0301463
beta-D-Glucosamine	Valeric acid	-0.591969	9.04914e-05
Pyridoxamine	Valeric acid	0.389106	0.0157569
2-Keto-6-acetamidocaproa...-Keto-6-acetamidocaproate	Valeric acid	0.470676	0.00286137
Procaine	Valeric acid	0.590364	9.55983e-05
Rivastigmine	Valeric acid	-0.393119	0.0146223
9-OxoODE	Valeric acid	-0.358598	0.0270489
(R,S)-Coclaurine	Valeric acid	-0.339979	0.0367597
Sphinganine	Valeric acid	-0.34762	0.0324775
N,N-Dimethylsphingosine	Valeric acid	0.340602	0.0363942
Cortisol	Valeric acid	0.343832	0.0345462
Coleonol	Valeric acid	0.588873	0.000100572
N1,N8-Bis(4-coumaroyl)sp...is(4-coumaroyl)spermidine	Valeric acid	0.440906	0.00559416
Retinoyl b-glucuronide	Valeric acid	-0.330729	0.0425485
3-Methyl-2-oxovaleric ac...-Methyl-2-oxovaleric acid	Valeric acid	-0.390367	0.0153926
p-Anisic acid	Valeric acid	0.45164	0.00442272
2-Pyrocatechuic acid	Valeric acid	0.32142	0.0490977
Norepinephrine	Valeric acid	0.365848	0.0238926
Nicotinuric acid	Valeric acid	0.352673	0.0298772
Carnosine	Valeric acid	0.348227	0.0321554
Formononetin	Valeric acid	0.397463	0.0134724
5'-S-Methyl-5'-thioinosi...'-S-Methyl-5'-thioinosine	Valeric acid	0.363775	0.0247623
Valeric acid	Dihydrouracil	-0.359268	0.0267435
Dihydrouracil	Dihydrouracil	1	0
5-Hydroxypentanoic acid	Dihydrouracil	0.519986	0.000819636
Thymine	Dihydrouracil	-0.434113	0.00646661
1,1-Dimethylbiguanide	Dihydrouracil	-0.501145	0.00135099
cis-4-Hydroxy-L-proline	Dihydrouracil	-0.42326	0.00810322
Acetylcholine	Dihydrouracil	-0.590955	9.3689e-05
Jasmone	Dihydrouracil	-0.600184	6.8015e-05
3-Amino-4-hydroxybenzoat...3-Amino-4-hydroxybenzoate	Dihydrouracil	0.467506	0.00308183
4-Imidazolone-5-propioni...dazolone-5-propionic acid	Dihydrouracil	0.440924	0.00559201
beta-D-Glucosamine	Dihydrouracil	0.496997	0.00150244
Pyridoxamine	Dihydrouracil	-0.488162	0.00187574
Indole-3-acetate	Dihydrouracil	0.385908	0.0167137
5-Hydroxyindoleacetic ac...-Hydroxyindoleacetic acid	Dihydrouracil	-0.327067	0.0450346
N-Acetyl-beta-glucosamin...yl-beta-glucosaminylamine	Dihydrouracil	0.445229	0.00509361
N5-(L-1-Carboxyethyl)-L-...Carboxyethyl)-L-ornithine	Dihydrouracil	-0.489593	0.00181024
3,3'-Dimethoxybenzidine	Dihydrouracil	-0.519887	0.000821861
Rivastigmine	Dihydrouracil	0.429658	0.00710032
9-OxoODE	Dihydrouracil	0.383075	0.0176011
Cyclopeptine	Dihydrouracil	0.379681	0.0187167
(R,S)-Coclaurine	Dihydrouracil	0.407501	0.0111048
Sphinganine	Dihydrouracil	0.57274	0.000171441
Ethyl icosapentate	Dihydrouracil	-0.427712	0.00739331
(-)-Matairesinol	Dihydrouracil	-0.423288	0.00809864
Nitrendipine	Dihydrouracil	-0.41101	0.0103654
Riboflavin reduced	Dihydrouracil	-0.366157	0.0237652
Coleonol	Dihydrouracil	-0.418026	0.00901192
Retinoyl b-glucuronide	Dihydrouracil	0.420252	0.00861539
Brassinolide	Dihydrouracil	-0.341673	0.0357725
Taurochenodesoxycholic a...urochenodesoxycholic acid	Dihydrouracil	-0.359984	0.0264204
Glyceric acid	Dihydrouracil	0.472344	0.00275096
3-Methyl-2-oxovaleric ac...-Methyl-2-oxovaleric acid	Dihydrouracil	0.325699	0.0459931
p-Anisic acid	Dihydrouracil	-0.498933	0.00142998
2-Pyrocatechuic acid	Dihydrouracil	-0.320449	0.0498251
Norepinephrine	Dihydrouracil	-0.596991	7.60687e-05
Shikimic acid	Dihydrouracil	-0.325581	0.0460763
Nicotinuric acid	Dihydrouracil	-0.57369	0.000166267
N-[(2S)-2-Amino-2-carbox...carboxyethyl]-L-glutamate	Dihydrouracil	-0.558695	0.000266797
Chalconaringenin	Dihydrouracil	-0.377213	0.0195641
p-Coumaroyl-D-glucose	Dihydrouracil	-0.536166	0.000521192
Gibberellin A53	Dihydrouracil	0.362284	0.0254038
Dihydrouracil	5-Hydroxypentanoic acid	0.519986	0.000819636
5-Hydroxypentanoic acid	5-Hydroxypentanoic acid	1	0
Spermidine	5-Hydroxypentanoic acid	-0.391918	0.0149545
Acetylcholine	5-Hydroxypentanoic acid	-0.423626	0.00804272
Jasmone	5-Hydroxypentanoic acid	-0.556743	0.000283273
D-Arabinose	5-Hydroxypentanoic acid	-0.413546	0.00985736
3-Amino-4-hydroxybenzoat...3-Amino-4-hydroxybenzoate	5-Hydroxypentanoic acid	0.902356	1.02141e-14
4-Imidazolone-5-propioni...dazolone-5-propionic acid	5-Hydroxypentanoic acid	0.891942	5.72875e-14
4-Hydroxy-2-quinolone	5-Hydroxypentanoic acid	-0.367634	0.023164
Pyridoxamine	5-Hydroxypentanoic acid	-0.47955	0.00231574
Gabapentin	5-Hydroxypentanoic acid	-0.490994	0.00174808
Indole-3-acetate	5-Hydroxypentanoic acid	0.394086	0.0143594
5-Hydroxyindoleacetic ac...-Hydroxyindoleacetic acid	5-Hydroxypentanoic acid	-0.368887	0.0226642
N-Acetyl-beta-glucosamin...yl-beta-glucosaminylamine	5-Hydroxypentanoic acid	0.864427	2.68652e-12
N5-(L-1-Carboxyethyl)-L-...Carboxyethyl)-L-ornithine	5-Hydroxypentanoic acid	-0.391754	0.0150004
Procaine	5-Hydroxypentanoic acid	-0.335296	0.0396042
3,3'-Dimethoxybenzidine	5-Hydroxypentanoic acid	-0.484499	0.00205301
Sphinganine	5-Hydroxypentanoic acid	0.349647	0.0314128
Ethyl icosapentate	5-Hydroxypentanoic acid	-0.467892	0.00305419
(-)-Matairesinol	5-Hydroxypentanoic acid	-0.561335	0.000245891
Nitrendipine	5-Hydroxypentanoic acid	-0.374551	0.0205142
Riboflavin reduced	5-Hydroxypentanoic acid	-0.367776	0.0231071
Glyceric acid	5-Hydroxypentanoic acid	0.422823	0.00817598
3-Methyl-2-oxovaleric ac...-Methyl-2-oxovaleric acid	5-Hydroxypentanoic acid	0.327653	0.0446293
p-Anisic acid	5-Hydroxypentanoic acid	-0.597995	7.34472e-05
2-Pyrocatechuic acid	5-Hydroxypentanoic acid	-0.466722	0.00313859
Norepinephrine	5-Hydroxypentanoic acid	-0.56291	0.000234128
N-Acetyl-L-aspartic acid	5-Hydroxypentanoic acid	-0.370527	0.0220231
Nicotinuric acid	5-Hydroxypentanoic acid	-0.443627	0.00527442
N-[(2S)-2-Amino-2-carbox...carboxyethyl]-L-glutamate	5-Hydroxypentanoic acid	-0.505705	0.00120023
p-Coumaroyl-D-glucose	5-Hydroxypentanoic acid	-0.467581	0.00307645
Valeric acid	Thymine	0.758332	3.48816e-08
Dihydrouracil	Thymine	-0.434113	0.00646661
Thymine	Thymine	1	0
1,1-Dimethylbiguanide	Thymine	0.806729	9.62042e-10
cis-4-Hydroxy-L-proline	Thymine	0.445593	0.00505329
4-Hydroxybenzoic acid	Thymine	-0.509198	0.001095
Acetylcholine	Thymine	0.68301	2.30394e-06
Jasmone	Thymine	0.492292	0.00169214
beta-D-Glucosamine	Thymine	-0.651581	9.38598e-06
Pyridoxamine	Thymine	0.473631	0.00266839
2-Keto-6-acetamidocaproa...-Keto-6-acetamidocaproate	Thymine	0.381644	0.0180646
5-Hydroxyindoleacetic ac...-Hydroxyindoleacetic acid	Thymine	0.415452	0.00948978
N5-(L-1-Carboxyethyl)-L-...Carboxyethyl)-L-ornithine	Thymine	0.348043	0.0322528
Traumatic Acid	Thymine	-0.433635	0.00653215
Procaine	Thymine	0.582317	0.000125337
Felbamate	Thymine	-0.402738	0.0121799
3,3'-Dimethoxybenzidine	Thymine	0.367842	0.0230805
Rivastigmine	Thymine	-0.483453	0.00210625
9-OxoODE	Thymine	-0.45085	0.00450099
Cyclopeptine	Thymine	-0.409929	0.0105886
(R,S)-Coclaurine	Thymine	-0.47027	0.00288877
Sphinganine	Thymine	-0.597156	7.56307e-05
N,N-Dimethylsphingosine	Thymine	0.398963	0.0130938
Nitrendipine	Thymine	0.326621	0.0453451
Cortisol	Thymine	0.337934	0.0379803
Riboflavin reduced	Thymine	0.373672	0.0208363
Coleonol	Thymine	0.721187	3.26043e-07
alpha-Spinasterol	Thymine	0.357803	0.0274148
Retinoyl b-glucuronide	Thymine	-0.458504	0.00379072
2-Aminoisobutyric acid	Thymine	0.333618	0.040666
3-Methyl-2-oxovaleric ac...-Methyl-2-oxovaleric acid	Thymine	-0.340176	0.0366439
Salicylic acid	Thymine	0.325003	0.0464872
p-Anisic acid	Thymine	0.575527	0.00015666
Norepinephrine	Thymine	0.431029	0.00689986
Shikimic acid	Thymine	0.35626	0.0281372
Nicotinuric acid	Thymine	0.45275	0.00431468
Syringic acid	Thymine	0.320353	0.0498975
Carnosine	Thymine	0.386031	0.016676
N-[(2S)-2-Amino-2-carbox...carboxyethyl]-L-glutamate	Thymine	0.33995	0.0367766
Formononetin	Thymine	0.330301	0.0428329
p-Coumaroyl-D-glucose	Thymine	0.417491	0.00910939
Gibberellin A53	Thymine	-0.523196	0.00075056
Quetiapine	Thymine	0.346944	0.032839
alpha-Tocopherol	Thymine	-0.344362	0.0342505
FMN	Thymine	0.343464	0.0347526
Valeric acid	1,1-Dimethylbiguanide	0.727273	2.3175e-07
Dihydrouracil	1,1-Dimethylbiguanide	-0.501145	0.00135099
Thymine	1,1-Dimethylbiguanide	0.806729	9.62042e-10
1,1-Dimethylbiguanide	1,1-Dimethylbiguanide	1	0
cis-4-Hydroxy-L-proline	1,1-Dimethylbiguanide	0.482734	0.00214351
4-Hydroxybenzoic acid	1,1-Dimethylbiguanide	-0.405283	0.011595
Acetylcholine	1,1-Dimethylbiguanide	0.638009	1.63998e-05
Jasmone	1,1-Dimethylbiguanide	0.488736	0.00184922
beta-D-Glucosamine	1,1-Dimethylbiguanide	-0.711702	5.45502e-07
Pyridoxamine	1,1-Dimethylbiguanide	0.420298	0.00860722
2-Keto-6-acetamidocaproa...-Keto-6-acetamidocaproate	1,1-Dimethylbiguanide	0.391407	0.0150977
5-Hydroxyindoleacetic ac...-Hydroxyindoleacetic acid	1,1-Dimethylbiguanide	0.347946	0.0323045
Traumatic Acid	1,1-Dimethylbiguanide	-0.437594	0.00600589
Procaine	1,1-Dimethylbiguanide	0.67782	2.93941e-06
Rivastigmine	1,1-Dimethylbiguanide	-0.579022	0.000139754
9-OxoODE	1,1-Dimethylbiguanide	-0.61076	4.65424e-05
Cyclopeptine	1,1-Dimethylbiguanide	-0.395129	0.0140803
(R,S)-Coclaurine	1,1-Dimethylbiguanide	-0.544098	0.00041394
Sphinganine	1,1-Dimethylbiguanide	-0.548913	0.000358908
(-)-Matairesinol	1,1-Dimethylbiguanide	0.334141	0.0403326
Coleonol	1,1-Dimethylbiguanide	0.811557	6.36617e-10
N1,N8-Bis(4-coumaroyl)sp...is(4-coumaroyl)spermidine	1,1-Dimethylbiguanide	0.368292	0.0229005
Retinoyl b-glucuronide	1,1-Dimethylbiguanide	-0.500725	0.00136569
2-Aminoisobutyric acid	1,1-Dimethylbiguanide	0.331041	0.0423419
3-Methyl-2-oxovaleric ac...-Methyl-2-oxovaleric acid	1,1-Dimethylbiguanide	-0.431944	0.00676878
p-Anisic acid	1,1-Dimethylbiguanide	0.550701	0.000340206
Alpha-D-Glucose	1,1-Dimethylbiguanide	0.396331	0.0137645
Norepinephrine	1,1-Dimethylbiguanide	0.439748	0.00573528
Nicotinuric acid	1,1-Dimethylbiguanide	0.417331	0.00913877
Syringic acid	1,1-Dimethylbiguanide	0.321998	0.0486686
Carnosine	1,1-Dimethylbiguanide	0.503718	0.00126398
Formononetin	1,1-Dimethylbiguanide	0.396411	0.0137436
p-Coumaroyl-D-glucose	1,1-Dimethylbiguanide	0.338546	0.0376119
Gibberellin A53	1,1-Dimethylbiguanide	-0.425542	0.00773236
Quinacrine	1,1-Dimethylbiguanide	-0.359799	0.0265035
alpha-Tocopherol	1,1-Dimethylbiguanide	-0.466089	0.00318505
Dihydrouracil	cis-4-Hydroxy-L-proline	-0.42326	0.00810322
Thymine	cis-4-Hydroxy-L-proline	0.445593	0.00505329
1,1-Dimethylbiguanide	cis-4-Hydroxy-L-proline	0.482734	0.00214351
cis-4-Hydroxy-L-proline	cis-4-Hydroxy-L-proline	1	0
4-Hydroxybenzoic acid	cis-4-Hydroxy-L-proline	-0.331786	0.0418516
Acetylcholine	cis-4-Hydroxy-L-proline	0.384702	0.0170868
Jasmone	cis-4-Hydroxy-L-proline	0.476268	0.00250584
Propylthiouracil	cis-4-Hydroxy-L-proline	-0.345425	0.0336635
4-Hydroxy-2-quinolone	cis-4-Hydroxy-L-proline	0.497894	0.00146847
beta-D-Glucosamine	cis-4-Hydroxy-L-proline	-0.499573	0.00140671
Gabapentin	cis-4-Hydroxy-L-proline	0.34586	0.0334256
Indole-3-acetate	cis-4-Hydroxy-L-proline	-0.399072	0.0130664
5-Hydroxyindoleacetic ac...-Hydroxyindoleacetic acid	cis-4-Hydroxy-L-proline	0.467806	0.00306033
Traumatic Acid	cis-4-Hydroxy-L-proline	-0.356092	0.0282169
Rivastigmine	cis-4-Hydroxy-L-proline	-0.514356	0.00095452
Midodrine	cis-4-Hydroxy-L-proline	-0.3532	0.0296159
9-OxoODE	cis-4-Hydroxy-L-proline	-0.517358	0.000880324
Cyclopeptine	cis-4-Hydroxy-L-proline	-0.414895	0.00959604
(R,S)-Coclaurine	cis-4-Hydroxy-L-proline	-0.548821	0.000359893
Sphinganine	cis-4-Hydroxy-L-proline	-0.605837	5.56253e-05
(-)-Matairesinol	cis-4-Hydroxy-L-proline	0.367717	0.0231306
Lacto-N-biose I	cis-4-Hydroxy-L-proline	-0.402435	0.0122514
Coleonol	cis-4-Hydroxy-L-proline	0.506512	0.00117515
Glyceric acid	cis-4-Hydroxy-L-proline	-0.607697	5.20197e-05
p-Anisic acid	cis-4-Hydroxy-L-proline	0.527275	0.000670274
Protocatechuic acid	cis-4-Hydroxy-L-proline	-0.373818	0.0207823
Alpha-D-Glucose	cis-4-Hydroxy-L-proline	0.431749	0.00679646
Vanillic acid	cis-4-Hydroxy-L-proline	-0.36809	0.0229812
Shikimic acid	cis-4-Hydroxy-L-proline	0.333368	0.0408265
Syringic acid	cis-4-Hydroxy-L-proline	0.506816	0.00116583
Carnosine	cis-4-Hydroxy-L-proline	0.415679	0.00944672
Prostaglandin G2	cis-4-Hydroxy-L-proline	0.417826	0.00904822
L-Aspartic acid	L-Aspartic acid	1	0
4-Hydroxybenzoic acid	L-Aspartic acid	-0.331444	0.0420763
4-Imidazolone-5-propioni...dazolone-5-propionic acid	L-Aspartic acid	-0.326825	0.0452028
Pyridoxamine	L-Aspartic acid	0.414143	0.00974094
5-Hydroxyindoleacetic ac...-Hydroxyindoleacetic acid	L-Aspartic acid	0.376293	0.0198883
Riboflavin reduced	L-Aspartic acid	0.321593	0.0489693
alpha-Spinasterol	L-Aspartic acid	0.360939	0.0259941
Norepinephrine	L-Aspartic acid	0.422393	0.00824816
N-Acetyl-L-aspartic acid	L-Aspartic acid	0.462208	0.00348352
N-[(2S)-2-Amino-2-carbox...carboxyethyl]-L-glutamate	L-Aspartic acid	0.35556	0.0284702
Quinacrine	L-Aspartic acid	0.33515	0.0396958
Valeric acid	4-Hydroxybenzoic acid	-0.336535	0.0388346
Thymine	4-Hydroxybenzoic acid	-0.509198	0.001095
1,1-Dimethylbiguanide	4-Hydroxybenzoic acid	-0.405283	0.011595
cis-4-Hydroxy-L-proline	4-Hydroxybenzoic acid	-0.331786	0.0418516
L-Aspartic acid	4-Hydroxybenzoic acid	-0.331444	0.0420763
4-Hydroxybenzoic acid	4-Hydroxybenzoic acid	1	0
Spermidine	4-Hydroxybenzoic acid	-0.480368	0.00227039
Propylthiouracil	4-Hydroxybenzoic acid	0.413535	0.00985961
beta-D-Glucosamine	4-Hydroxybenzoic acid	0.454461	0.0041527
Pyridoxamine	4-Hydroxybenzoic acid	-0.375521	0.0201635
5-Hydroxyindoleacetic ac...-Hydroxyindoleacetic acid	4-Hydroxybenzoic acid	-0.435119	0.00633047
Traumatic Acid	4-Hydroxybenzoic acid	0.482788	0.00214073
Procaine	4-Hydroxybenzoic acid	-0.347067	0.0327727
3,3'-Dimethoxybenzidine	4-Hydroxybenzoic acid	-0.347272	0.0326633
Rivastigmine	4-Hydroxybenzoic acid	0.573792	0.000165721
Midodrine	4-Hydroxybenzoic acid	0.490118	0.00178673
9-OxoODE	4-Hydroxybenzoic acid	0.338278	0.0377727
Cyclopeptine	4-Hydroxybenzoic acid	0.497799	0.00147206
(R,S)-Coclaurine	4-Hydroxybenzoic acid	0.659676	6.63945e-06
Sphinganine	4-Hydroxybenzoic acid	0.61867	3.47308e-05
N,N-Dimethylsphingosine	4-Hydroxybenzoic acid	-0.416493	0.0092939
Nitrendipine	4-Hydroxybenzoic acid	-0.364865	0.0243018
Riboflavin reduced	4-Hydroxybenzoic acid	-0.433001	0.00661999
Lacto-N-biose I	4-Hydroxybenzoic acid	0.446264	0.00497966
Coleonol	4-Hydroxybenzoic acid	-0.362725	0.0252126
Sarsasapogenin	4-Hydroxybenzoic acid	0.349675	0.0313982
trans-Cinnamate	4-Hydroxybenzoic acid	-0.371524	0.021641
Vanillic acid	4-Hydroxybenzoic acid	0.578501	0.000142166
Norepinephrine	4-Hydroxybenzoic acid	-0.3245	0.0468467
Shikimic acid	4-Hydroxybenzoic acid	-0.337585	0.0381925
N-Acetyl-L-aspartic acid	4-Hydroxybenzoic acid	-0.449545	0.00463303
L-Idonate	4-Hydroxybenzoic acid	0.348208	0.0321655
p-Coumaroyl-D-glucose	4-Hydroxybenzoic acid	-0.348171	0.0321849
Gibberellin A53	4-Hydroxybenzoic acid	0.450447	0.00454141
5-Hydroxypentanoic acid	Spermidine	-0.391918	0.0149545
4-Hydroxybenzoic acid	Spermidine	-0.480368	0.00227039
Spermidine	Spermidine	1	0
Acetylcholine	Spermidine	0.375547	0.0201544
3-Amino-4-hydroxybenzoat...3-Amino-4-hydroxybenzoate	Spermidine	-0.327464	0.0447596
4-Imidazolone-5-propioni...dazolone-5-propionic acid	Spermidine	-0.327427	0.044785
Pyridoxamine	Spermidine	0.390547	0.0153413
Indole-3-acetate	Spermidine	-0.353754	0.0293438
5-Hydroxyindoleacetic ac...-Hydroxyindoleacetic acid	Spermidine	0.458526	0.0037888
N-Acetyl-beta-glucosamin...yl-beta-glucosaminylamine	Spermidine	-0.347281	0.0326585
Traumatic Acid	Spermidine	-0.422759	0.00818672
Midodrine	Spermidine	-0.43161	0.00681637
Cyclopeptine	Spermidine	-0.481411	0.00221369
(R,S)-Coclaurine	Spermidine	-0.426522	0.00757766
Sphinganine	Spermidine	-0.503628	0.00126695
(-)-Matairesinol	Spermidine	0.365717	0.023947
Lacto-N-biose I	Spermidine	-0.394143	0.014344
N1,N8-Bis(4-coumaroyl)sp...is(4-coumaroyl)spermidine	Spermidine	-0.34971	0.03138
Glyceric acid	Spermidine	-0.389086	0.0157629
trans-Cinnamate	Spermidine	0.522266	0.000770021
p-Anisic acid	Spermidine	0.346817	0.0329075
Norepinephrine	Spermidine	0.434979	0.0063492
N-Acetyl-L-aspartic acid	Spermidine	0.356084	0.0282205
L-Idonate	Spermidine	-0.3433	0.0348448
N-[(2S)-2-Amino-2-carbox...carboxyethyl]-L-glutamate	Spermidine	0.4317	0.00680352
Gibberellin A53	Spermidine	-0.338535	0.0376187
Prostaglandin G2	Spermidine	0.357544	0.027535
Valeric acid	Acetylcholine	0.477157	0.00245306
Dihydrouracil	Acetylcholine	-0.590955	9.3689e-05
5-Hydroxypentanoic acid	Acetylcholine	-0.423626	0.00804272
Thymine	Acetylcholine	0.68301	2.30394e-06
1,1-Dimethylbiguanide	Acetylcholine	0.638009	1.63998e-05
cis-4-Hydroxy-L-proline	Acetylcholine	0.384702	0.0170868
Spermidine	Acetylcholine	0.375547	0.0201544
Acetylcholine	Acetylcholine	1	0
Jasmone	Acetylcholine	0.792863	2.96165e-09
3-Amino-4-hydroxybenzoat...3-Amino-4-hydroxybenzoate	Acetylcholine	-0.348349	0.0320911
4-Imidazolone-5-propioni...dazolone-5-propionic acid	Acetylcholine	-0.3639	0.0247091
beta-D-Glucosamine	Acetylcholine	-0.576568	0.000151441
Pyridoxamine	Acetylcholine	0.597558	7.45791e-05
Indole-3-acetate	Acetylcholine	-0.399708	0.0129089
5-Hydroxyindoleacetic ac...-Hydroxyindoleacetic acid	Acetylcholine	0.440587	0.00563272
N5-(L-1-Carboxyethyl)-L-...Carboxyethyl)-L-ornithine	Acetylcholine	0.514453	0.000952032
Traumatic Acid	Acetylcholine	-0.344538	0.0341526
Procaine	Acetylcholine	0.473874	0.00265302
3,3'-Dimethoxybenzidine	Acetylcholine	0.46837	0.00302031
Rivastigmine	Acetylcholine	-0.407028	0.0112079
9-OxoODE	Acetylcholine	-0.353141	0.0296453
Cyclopeptine	Acetylcholine	-0.395205	0.0140602
(R,S)-Coclaurine	Acetylcholine	-0.379724	0.0187022
Sphinganine	Acetylcholine	-0.506977	0.00116091
(-)-Matairesinol	Acetylcholine	0.467269	0.00309891
Nitrendipine	Acetylcholine	0.395451	0.0139953
Cortisol	Acetylcholine	0.398494	0.0132112
Riboflavin reduced	Acetylcholine	0.331631	0.0419532
Coleonol	Acetylcholine	0.656632	7.57158e-06
N1,N8-Bis(4-coumaroyl)sp...is(4-coumaroyl)spermidine	Acetylcholine	0.36052	0.0261802
Retinoyl b-glucuronide	Acetylcholine	-0.55394	0.000308528
2-Aminoisobutyric acid	Acetylcholine	0.496392	0.00152574
3-Methyl-2-oxovaleric ac...-Methyl-2-oxovaleric acid	Acetylcholine	-0.340675	0.0363513
p-Anisic acid	Acetylcholine	0.690469	1.60935e-06
2-Pyrocatechuic acid	Acetylcholine	0.353005	0.0297125
Norepinephrine	Acetylcholine	0.643046	1.33741e-05
Nicotinuric acid	Acetylcholine	0.671697	3.89408e-06
Syringic acid	Acetylcholine	0.329502	0.043369
N-[(2S)-2-Amino-2-carbox...carboxyethyl]-L-glutamate	Acetylcholine	0.598175	7.29855e-05
p-Coumaroyl-D-glucose	Acetylcholine	0.547002	0.000379912
Gibberellin A53	Acetylcholine	-0.359905	0.0264557
Quetiapine	Acetylcholine	0.399006	0.013083
Quinacrine	Acetylcholine	-0.369393	0.0224645
alpha-Tocopherol	Acetylcholine	-0.44909	0.00467975
Valeric acid	Jasmone	0.352133	0.0301463
Dihydrouracil	Jasmone	-0.600184	6.8015e-05
5-Hydroxypentanoic acid	Jasmone	-0.556743	0.000283273
Thymine	Jasmone	0.492292	0.00169214
1,1-Dimethylbiguanide	Jasmone	0.488736	0.00184922
cis-4-Hydroxy-L-proline	Jasmone	0.476268	0.00250584
Acetylcholine	Jasmone	0.792863	2.96165e-09
Jasmone	Jasmone	1	0
3-Amino-4-hydroxybenzoat...3-Amino-4-hydroxybenzoate	Jasmone	-0.509949	0.00107345
4-Imidazolone-5-propioni...dazolone-5-propionic acid	Jasmone	-0.538884	0.000481935
4-Hydroxy-2-quinolone	Jasmone	0.452521	0.00433675
beta-D-Glucosamine	Jasmone	-0.61709	3.68457e-05
Pyridoxamine	Jasmone	0.538249	0.000490862
Gabapentin	Jasmone	0.384046	0.0172928
Indole-3-acetate	Jasmone	-0.387013	0.0163778
5-Hydroxyindoleacetic ac...-Hydroxyindoleacetic acid	Jasmone	0.644962	1.23639e-05
N-Acetyl-beta-glucosamin...yl-beta-glucosaminylamine	Jasmone	-0.47667	0.00248183
N5-(L-1-Carboxyethyl)-L-...Carboxyethyl)-L-ornithine	Jasmone	0.392485	0.014797
3,3'-Dimethoxybenzidine	Jasmone	0.574069	0.000164247
Rivastigmine	Jasmone	-0.43807	0.00594524
(R,S)-Coclaurine	Jasmone	-0.416488	0.00929488
Sphinganine	Jasmone	-0.526775	0.000679682
(-)-Matairesinol	Jasmone	0.560713	0.000250677
Cortisol	Jasmone	0.324181	0.0470756
Riboflavin reduced	Jasmone	0.353279	0.029577
Lacto-N-biose I	Jasmone	-0.342163	0.0354912
Coleonol	Jasmone	0.601145	6.5746e-05
Retinoyl b-glucuronide	Jasmone	-0.478177	0.00239368
Glyceric acid	Jasmone	-0.378753	0.0190317
3-Methyl-2-oxovaleric ac...-Methyl-2-oxovaleric acid	Jasmone	-0.382702	0.0177211
p-Anisic acid	Jasmone	0.71859	3.76155e-07
Norepinephrine	Jasmone	0.734568	1.52072e-07
Nicotinuric acid	Jasmone	0.558265	0.000270351
Syringic acid	Jasmone	0.619176	3.4077e-05
N-[(2S)-2-Amino-2-carbox...carboxyethyl]-L-glutamate	Jasmone	0.546154	0.000389582
Isosakuranetin	Jasmone	0.37757	0.0194396
Formononetin	Jasmone	0.40105	0.0125816
p-Coumaroyl-D-glucose	Jasmone	0.644625	1.25364e-05
Quetiapine	Jasmone	0.391142	0.0151723
5-Hydroxypentanoic acid	D-Arabinose	-0.413546	0.00985736
D-Arabinose	D-Arabinose	1	0
3-Amino-4-hydroxybenzoat...3-Amino-4-hydroxybenzoate	D-Arabinose	-0.379959	0.018623
4-Imidazolone-5-propioni...dazolone-5-propionic acid	D-Arabinose	-0.380953	0.0182919
4-Hydroxy-2-quinolone	D-Arabinose	0.378441	0.0191386
Gabapentin	D-Arabinose	0.341394	0.0359337
N-Acetyl-beta-glucosamin...yl-beta-glucosaminylamine	D-Arabinose	-0.32826	0.0442123
Midodrine	D-Arabinose	-0.392368	0.0148294
Lacto-N-biose I	D-Arabinose	-0.376873	0.0196833
Salicylic acid	D-Arabinose	0.381058	0.018257
Vanillic acid	D-Arabinose	-0.371391	0.0216915
Quinacrine	D-Arabinose	0.494492	0.00160096
cis-4-Hydroxy-L-proline	Propylthiouracil	-0.345425	0.0336635
4-Hydroxybenzoic acid	Propylthiouracil	0.413535	0.00985961
Propylthiouracil	Propylthiouracil	1	0
4-Hydroxy-2-quinolone	Propylthiouracil	-0.383342	0.0175159
Indole-3-acetate	Propylthiouracil	0.33255	0.0413538
5-Hydroxyindoleacetic ac...-Hydroxyindoleacetic acid	Propylthiouracil	-0.398729	0.0131522
Traumatic Acid	Propylthiouracil	0.563834	0.000227461
Rivastigmine	Propylthiouracil	0.563384	0.000230688
Midodrine	Propylthiouracil	0.525465	0.000704904
9-OxoODE	Propylthiouracil	0.473997	0.00264527
Cyclopeptine	Propylthiouracil	0.43519	0.00632091
(R,S)-Coclaurine	Propylthiouracil	0.547353	0.000375976
Sphinganine	Propylthiouracil	0.571534	0.000178217
Lacto-N-biose I	Propylthiouracil	0.36763	0.0231658
Glutathionylspermidine	Propylthiouracil	0.390112	0.0154659
3-Methyl-2-oxovaleric ac...-Methyl-2-oxovaleric acid	Propylthiouracil	0.351679	0.0303744
Protocatechuic acid	Propylthiouracil	0.658732	6.91675e-06
Shikimic acid	Propylthiouracil	-0.351463	0.0304838
Syringic acid	Propylthiouracil	-0.382289	0.0178545
Genipin	Propylthiouracil	0.423316	0.00809408
Gibberellin A53	Propylthiouracil	0.465465	0.00323147
Dihydrouracil	3-Amino-4-hydroxybenzoat...3-Amino-4-hydroxybenzoate	0.467506	0.00308183
5-Hydroxypentanoic acid	3-Amino-4-hydroxybenzoat...3-Amino-4-hydroxybenzoate	0.902356	1.02141e-14
Spermidine	3-Amino-4-hydroxybenzoat...3-Amino-4-hydroxybenzoate	-0.327464	0.0447596
Acetylcholine	3-Amino-4-hydroxybenzoat...3-Amino-4-hydroxybenzoate	-0.348349	0.0320911
Jasmone	3-Amino-4-hydroxybenzoat...3-Amino-4-hydroxybenzoate	-0.509949	0.00107345
D-Arabinose	3-Amino-4-hydroxybenzoat...3-Amino-4-hydroxybenzoate	-0.379959	0.018623
3-Amino-4-hydroxybenzoat...3-Amino-4-hydroxybenzoate	3-Amino-4-hydroxybenzoat...3-Amino-4-hydroxybenzoate	1	0
4-Imidazolone-5-propioni...dazolone-5-propionic acid	3-Amino-4-hydroxybenzoat...3-Amino-4-hydroxybenzoate	0.983496	0
4-Hydroxy-2-quinolone	3-Amino-4-hydroxybenzoat...3-Amino-4-hydroxybenzoate	-0.369173	0.0225511
beta-D-Glucosamine	3-Amino-4-hydroxybenzoat...3-Amino-4-hydroxybenzoate	0.367367	0.0232718
Pyridoxamine	3-Amino-4-hydroxybenzoat...3-Amino-4-hydroxybenzoate	-0.429614	0.00710683
Gabapentin	3-Amino-4-hydroxybenzoat...3-Amino-4-hydroxybenzoate	-0.440551	0.00563715
Indole-3-acetate	3-Amino-4-hydroxybenzoat...3-Amino-4-hydroxybenzoate	0.382904	0.017656
5-Hydroxyindoleacetic ac...-Hydroxyindoleacetic acid	3-Amino-4-hydroxybenzoat...3-Amino-4-hydroxybenzoate	-0.320387	0.0498716
N-Acetyl-beta-glucosamin...yl-beta-glucosaminylamine	3-Amino-4-hydroxybenzoat...3-Amino-4-hydroxybenzoate	0.966518	0
N5-(L-1-Carboxyethyl)-L-...Carboxyethyl)-L-ornithine	3-Amino-4-hydroxybenzoat...3-Amino-4-hydroxybenzoate	-0.342286	0.035421
Procaine	3-Amino-4-hydroxybenzoat...3-Amino-4-hydroxybenzoate	-0.324054	0.0471676
3,3'-Dimethoxybenzidine	3-Amino-4-hydroxybenzoat...3-Amino-4-hydroxybenzoate	-0.480715	0.00225137
Sphinganine	3-Amino-4-hydroxybenzoat...3-Amino-4-hydroxybenzoate	0.355429	0.0285325
Ethyl icosapentate	3-Amino-4-hydroxybenzoat...3-Amino-4-hydroxybenzoate	-0.357081	0.0277509
(-)-Matairesinol	3-Amino-4-hydroxybenzoat...3-Amino-4-hydroxybenzoate	-0.532221	0.000583238
Riboflavin reduced	3-Amino-4-hydroxybenzoat...3-Amino-4-hydroxybenzoate	-0.357182	0.0277037
Glyceric acid	3-Amino-4-hydroxybenzoat...3-Amino-4-hydroxybenzoate	0.328392	0.0441216
3-Methyl-2-oxovaleric ac...-Methyl-2-oxovaleric acid	3-Amino-4-hydroxybenzoat...3-Amino-4-hydroxybenzoate	0.321312	0.0491784
p-Anisic acid	3-Amino-4-hydroxybenzoat...3-Amino-4-hydroxybenzoate	-0.57333	0.000168211
2-Pyrocatechuic acid	3-Amino-4-hydroxybenzoat...3-Amino-4-hydroxybenzoate	-0.471381	0.00281424
Norepinephrine	3-Amino-4-hydroxybenzoat...3-Amino-4-hydroxybenzoate	-0.564094	0.000225618
N-Acetyl-L-aspartic acid	3-Amino-4-hydroxybenzoat...3-Amino-4-hydroxybenzoate	-0.337915	0.0379919
Nicotinuric acid	3-Amino-4-hydroxybenzoat...3-Amino-4-hydroxybenzoate	-0.393332	0.014564
N-[(2S)-2-Amino-2-carbox...carboxyethyl]-L-glutamate	3-Amino-4-hydroxybenzoat...3-Amino-4-hydroxybenzoate	-0.452565	0.00433252
Formononetin	3-Amino-4-hydroxybenzoat...3-Amino-4-hydroxybenzoate	-0.325523	0.0461175
p-Coumaroyl-D-glucose	3-Amino-4-hydroxybenzoat...3-Amino-4-hydroxybenzoate	-0.435988	0.00621487
Dihydrouracil	4-Imidazolone-5-propioni...dazolone-5-propionic acid	0.440924	0.00559201
5-Hydroxypentanoic acid	4-Imidazolone-5-propioni...dazolone-5-propionic acid	0.891942	5.72875e-14
L-Aspartic acid	4-Imidazolone-5-propioni...dazolone-5-propionic acid	-0.326825	0.0452028
Spermidine	4-Imidazolone-5-propioni...dazolone-5-propionic acid	-0.327427	0.044785
Acetylcholine	4-Imidazolone-5-propioni...dazolone-5-propionic acid	-0.3639	0.0247091
Jasmone	4-Imidazolone-5-propioni...dazolone-5-propionic acid	-0.538884	0.000481935
D-Arabinose	4-Imidazolone-5-propioni...dazolone-5-propionic acid	-0.380953	0.0182919
3-Amino-4-hydroxybenzoat...3-Amino-4-hydroxybenzoate	4-Imidazolone-5-propioni...dazolone-5-propionic acid	0.983496	0
4-Imidazolone-5-propioni...dazolone-5-propionic acid	4-Imidazolone-5-propioni...dazolone-5-propionic acid	1	0
4-Hydroxy-2-quinolone	4-Imidazolone-5-propioni...dazolone-5-propionic acid	-0.372655	0.0212139
beta-D-Glucosamine	4-Imidazolone-5-propioni...dazolone-5-propionic acid	0.378152	0.0192381
Pyridoxamine	4-Imidazolone-5-propioni...dazolone-5-propionic acid	-0.430001	0.00704964
Gabapentin	4-Imidazolone-5-propioni...dazolone-5-propionic acid	-0.438595	0.00587878
Indole-3-acetate	4-Imidazolone-5-propioni...dazolone-5-propionic acid	0.403668	0.0119633
5-Hydroxyindoleacetic ac...-Hydroxyindoleacetic acid	4-Imidazolone-5-propioni...dazolone-5-propionic acid	-0.353009	0.0297105
N-Acetyl-beta-glucosamin...yl-beta-glucosaminylamine	4-Imidazolone-5-propioni...dazolone-5-propionic acid	0.963113	0
N5-(L-1-Carboxyethyl)-L-...Carboxyethyl)-L-ornithine	4-Imidazolone-5-propioni...dazolone-5-propionic acid	-0.341769	0.0357172
3,3'-Dimethoxybenzidine	4-Imidazolone-5-propioni...dazolone-5-propionic acid	-0.444066	0.00522427
Sphinganine	4-Imidazolone-5-propioni...dazolone-5-propionic acid	0.371382	0.0216951
Ethyl icosapentate	4-Imidazolone-5-propioni...dazolone-5-propionic acid	-0.322084	0.0486049
(-)-Matairesinol	4-Imidazolone-5-propioni...dazolone-5-propionic acid	-0.494306	0.00160848
Riboflavin reduced	4-Imidazolone-5-propioni...dazolone-5-propionic acid	-0.324408	0.0469128
Glyceric acid	4-Imidazolone-5-propioni...dazolone-5-propionic acid	0.379235	0.0188675
3-Methyl-2-oxovaleric ac...-Methyl-2-oxovaleric acid	4-Imidazolone-5-propioni...dazolone-5-propionic acid	0.328966	0.0437308
p-Anisic acid	4-Imidazolone-5-propioni...dazolone-5-propionic acid	-0.574945	0.000159652
2-Pyrocatechuic acid	4-Imidazolone-5-propioni...dazolone-5-propionic acid	-0.468146	0.00303613
Norepinephrine	4-Imidazolone-5-propioni...dazolone-5-propionic acid	-0.577339	0.000147677
N-Acetyl-L-aspartic acid	4-Imidazolone-5-propioni...dazolone-5-propionic acid	-0.355696	0.0284052
Nicotinuric acid	4-Imidazolone-5-propioni...dazolone-5-propionic acid	-0.404367	0.0118028
N-[(2S)-2-Amino-2-carbox...carboxyethyl]-L-glutamate	4-Imidazolone-5-propioni...dazolone-5-propionic acid	-0.466757	0.00313603
p-Coumaroyl-D-glucose	4-Imidazolone-5-propioni...dazolone-5-propionic acid	-0.398072	0.0133177
5-Hydroxypentanoic acid	4-Hydroxy-2-quinolone	-0.367634	0.023164
cis-4-Hydroxy-L-proline	4-Hydroxy-2-quinolone	0.497894	0.00146847
Jasmone	4-Hydroxy-2-quinolone	0.452521	0.00433675
D-Arabinose	4-Hydroxy-2-quinolone	0.378441	0.0191386
Propylthiouracil	4-Hydroxy-2-quinolone	-0.383342	0.0175159
3-Amino-4-hydroxybenzoat...3-Amino-4-hydroxybenzoate	4-Hydroxy-2-quinolone	-0.369173	0.0225511
4-Imidazolone-5-propioni...dazolone-5-propionic acid	4-Hydroxy-2-quinolone	-0.372655	0.0212139
4-Hydroxy-2-quinolone	4-Hydroxy-2-quinolone	1	0
beta-D-Glucosamine	4-Hydroxy-2-quinolone	-0.367412	0.0232538
Gabapentin	4-Hydroxy-2-quinolone	0.371948	0.0214799
Indole-3-acetate	4-Hydroxy-2-quinolone	-0.381114	0.0182388
5-Hydroxyindoleacetic ac...-Hydroxyindoleacetic acid	4-Hydroxy-2-quinolone	0.418419	0.00894075
N-Acetyl-beta-glucosamin...yl-beta-glucosaminylamine	4-Hydroxy-2-quinolone	-0.325401	0.0462038
9-OxoODE	4-Hydroxy-2-quinolone	-0.355211	0.0286372
(-)-Matairesinol	4-Hydroxy-2-quinolone	0.428027	0.0073452
Coleonol	4-Hydroxy-2-quinolone	0.387084	0.0163562
Antibiotic JI-20A	4-Hydroxy-2-quinolone	0.322469	0.0483214
Glyceric acid	4-Hydroxy-2-quinolone	-0.348585	0.0319669
p-Anisic acid	4-Hydroxy-2-quinolone	0.482957	0.00213193
Protocatechuic acid	4-Hydroxy-2-quinolone	-0.442599	0.00539332
Alpha-D-Glucose	4-Hydroxy-2-quinolone	0.470712	0.00285894
Syringic acid	4-Hydroxy-2-quinolone	0.758252	3.50632e-08
Formononetin	4-Hydroxy-2-quinolone	0.426969	0.00750808
Chalconaringenin	4-Hydroxy-2-quinolone	0.355328	0.0285808
Quinacrine	4-Hydroxy-2-quinolone	0.342561	0.0352641
Valeric acid	beta-D-Glucosamine	-0.591969	9.04914e-05
Dihydrouracil	beta-D-Glucosamine	0.496997	0.00150244
Thymine	beta-D-Glucosamine	-0.651581	9.38598e-06
1,1-Dimethylbiguanide	beta-D-Glucosamine	-0.711702	5.45502e-07
cis-4-Hydroxy-L-proline	beta-D-Glucosamine	-0.499573	0.00140671
4-Hydroxybenzoic acid	beta-D-Glucosamine	0.454461	0.0041527
Acetylcholine	beta-D-Glucosamine	-0.576568	0.000151441
Jasmone	beta-D-Glucosamine	-0.61709	3.68457e-05
3-Amino-4-hydroxybenzoat...3-Amino-4-hydroxybenzoate	beta-D-Glucosamine	0.367367	0.0232718
4-Imidazolone-5-propioni...dazolone-5-propionic acid	beta-D-Glucosamine	0.378152	0.0192381
4-Hydroxy-2-quinolone	beta-D-Glucosamine	-0.367412	0.0232538
beta-D-Glucosamine	beta-D-Glucosamine	1	0
Pyridoxamine	beta-D-Glucosamine	-0.466535	0.00315224
Gabapentin	beta-D-Glucosamine	-0.363795	0.0247537
5-Hydroxyindoleacetic ac...-Hydroxyindoleacetic acid	beta-D-Glucosamine	-0.528061	0.000655707
N-Acetyl-beta-glucosamin...yl-beta-glucosaminylamine	beta-D-Glucosamine	0.338004	0.0379382
Procaine	beta-D-Glucosamine	-0.644686	1.2505e-05
3,3'-Dimethoxybenzidine	beta-D-Glucosamine	-0.527556	0.00066504
Rivastigmine	beta-D-Glucosamine	0.548709	0.000361099
9-OxoODE	beta-D-Glucosamine	0.51316	0.00098558
(R,S)-Coclaurine	beta-D-Glucosamine	0.503667	0.00126567
Sphinganine	beta-D-Glucosamine	0.682319	2.38061e-06
(-)-Matairesinol	beta-D-Glucosamine	-0.393287	0.0145765
Riboflavin reduced	beta-D-Glucosamine	-0.533521	0.000562098
Coleonol	beta-D-Glucosamine	-0.866905	1.96887e-12
alpha-Spinasterol	beta-D-Glucosamine	-0.348167	0.0321875
Retinoyl b-glucuronide	beta-D-Glucosamine	0.476416	0.00249702
Glyceric acid	beta-D-Glucosamine	0.335026	0.0397738
Salicylic acid	beta-D-Glucosamine	-0.321812	0.0488061
p-Anisic acid	beta-D-Glucosamine	-0.632827	2.01526e-05
Alpha-D-Glucose	beta-D-Glucosamine	-0.356957	0.0278088
Norepinephrine	beta-D-Glucosamine	-0.551159	0.000335553
Shikimic acid	beta-D-Glucosamine	-0.367087	0.0233851
Syringic acid	beta-D-Glucosamine	-0.530752	0.000607973
Carnosine	beta-D-Glucosamine	-0.370354	0.0220898
N-[(2S)-2-Amino-2-carbox...carboxyethyl]-L-glutamate	beta-D-Glucosamine	-0.431665	0.00680842
Isosakuranetin	beta-D-Glucosamine	-0.355273	0.0286075
Formononetin	beta-D-Glucosamine	-0.516201	0.0009083
Chalconaringenin	beta-D-Glucosamine	-0.388224	0.0160161
p-Coumaroyl-D-glucose	beta-D-Glucosamine	-0.623231	2.92298e-05
Gibberellin A53	beta-D-Glucosamine	0.354744	0.028862
Quetiapine	beta-D-Glucosamine	-0.351877	0.0302751
Valeric acid	Pyridoxamine	0.389106	0.0157569
Dihydrouracil	Pyridoxamine	-0.488162	0.00187574
5-Hydroxypentanoic acid	Pyridoxamine	-0.47955	0.00231574
Thymine	Pyridoxamine	0.473631	0.00266839
1,1-Dimethylbiguanide	Pyridoxamine	0.420298	0.00860722
L-Aspartic acid	Pyridoxamine	0.414143	0.00974094
4-Hydroxybenzoic acid	Pyridoxamine	-0.375521	0.0201635
Spermidine	Pyridoxamine	0.390547	0.0153413
Acetylcholine	Pyridoxamine	0.597558	7.45791e-05
Jasmone	Pyridoxamine	0.538249	0.000490862
3-Amino-4-hydroxybenzoat...3-Amino-4-hydroxybenzoate	Pyridoxamine	-0.429614	0.00710683
4-Imidazolone-5-propioni...dazolone-5-propionic acid	Pyridoxamine	-0.430001	0.00704964
beta-D-Glucosamine	Pyridoxamine	-0.466535	0.00315224
Pyridoxamine	Pyridoxamine	1	0
Gabapentin	Pyridoxamine	0.328458	0.0440771
5-Hydroxyindoleacetic ac...-Hydroxyindoleacetic acid	Pyridoxamine	0.684886	2.10718e-06
N-Acetyl-beta-glucosamin...yl-beta-glucosaminylamine	Pyridoxamine	-0.406727	0.0112738
N5-(L-1-Carboxyethyl)-L-...Carboxyethyl)-L-ornithine	Pyridoxamine	0.383351	0.0175131
3,3'-Dimethoxybenzidine	Pyridoxamine	0.464746	0.00328568
Rivastigmine	Pyridoxamine	-0.338622	0.0375659
Cyclopeptine	Pyridoxamine	-0.345859	0.033426
Sphinganine	Pyridoxamine	-0.370559	0.0220106
N,N-Dimethylsphingosine	Pyridoxamine	0.40372	0.0119514
(-)-Matairesinol	Pyridoxamine	0.348254	0.0321416
Riboflavin reduced	Pyridoxamine	0.501268	0.00134672
Coleonol	Pyridoxamine	0.423642	0.00804012
Retinoyl b-glucuronide	Pyridoxamine	-0.381282	0.0181833
Salicylic acid	Pyridoxamine	0.361524	0.0257361
p-Anisic acid	Pyridoxamine	0.540384	0.000461422
2-Pyrocatechuic acid	Pyridoxamine	0.489423	0.00181792
Norepinephrine	Pyridoxamine	0.807184	9.2578e-10
N-Acetyl-L-aspartic acid	Pyridoxamine	0.829287	1.25567e-10
Nicotinuric acid	Pyridoxamine	0.433701	0.00652302
N-[(2S)-2-Amino-2-carbox...carboxyethyl]-L-glutamate	Pyridoxamine	0.708939	6.3133e-07
p-Coumaroyl-D-glucose	Pyridoxamine	0.450809	0.00450514
5-Hydroxypentanoic acid	Gabapentin	-0.490994	0.00174808
cis-4-Hydroxy-L-proline	Gabapentin	0.34586	0.0334256
Jasmone	Gabapentin	0.384046	0.0172928
D-Arabinose	Gabapentin	0.341394	0.0359337
3-Amino-4-hydroxybenzoat...3-Amino-4-hydroxybenzoate	Gabapentin	-0.440551	0.00563715
4-Imidazolone-5-propioni...dazolone-5-propionic acid	Gabapentin	-0.438595	0.00587878
4-Hydroxy-2-quinolone	Gabapentin	0.371948	0.0214799
beta-D-Glucosamine	Gabapentin	-0.363795	0.0247537
Pyridoxamine	Gabapentin	0.328458	0.0440771
Gabapentin	Gabapentin	1	0
5-Hydroxyindoleacetic ac...-Hydroxyindoleacetic acid	Gabapentin	0.373495	0.0209015
N-Acetyl-beta-glucosamin...yl-beta-glucosaminylamine	Gabapentin	-0.417794	0.00905407
Procaine	Gabapentin	0.335099	0.0397274
3,3'-Dimethoxybenzidine	Gabapentin	0.573724	0.000166087
(R,S)-Coclaurine	Gabapentin	-0.380082	0.0185817
(-)-Matairesinol	Gabapentin	0.589713	9.77402e-05
Riboflavin reduced	Gabapentin	0.607005	5.33356e-05
Lacto-N-biose I	Gabapentin	-0.35281	0.0298089
Coleonol	Gabapentin	0.348804	0.0318522
Antibiotic JI-20A	Gabapentin	0.337374	0.0383205
Glyceric acid	Gabapentin	-0.491342	0.00173289
p-Anisic acid	Gabapentin	0.538194	0.000491635
2-Pyrocatechuic acid	Gabapentin	0.364115	0.0246179
Alpha-D-Glucose	Gabapentin	0.411102	0.0103465
Norepinephrine	Gabapentin	0.345651	0.0335399
N-Acetyl-L-aspartic acid	Gabapentin	0.338595	0.0375825
Isosakuranetin	Gabapentin	0.460848	0.00359366
Formononetin	Gabapentin	0.397751	0.0133992
Chalconaringenin	Gabapentin	0.457732	0.00385759
p-Coumaroyl-D-glucose	Gabapentin	0.466668	0.0031425
Prostaglandin G2	Gabapentin	0.507573	0.00114287
Quetiapine	Gabapentin	0.467184	0.00310504
Dihydrouracil	Indole-3-acetate	0.385908	0.0167137
5-Hydroxypentanoic acid	Indole-3-acetate	0.394086	0.0143594
cis-4-Hydroxy-L-proline	Indole-3-acetate	-0.399072	0.0130664
Spermidine	Indole-3-acetate	-0.353754	0.0293438
Acetylcholine	Indole-3-acetate	-0.399708	0.0129089
Jasmone	Indole-3-acetate	-0.387013	0.0163778
Propylthiouracil	Indole-3-acetate	0.33255	0.0413538
3-Amino-4-hydroxybenzoat...3-Amino-4-hydroxybenzoate	Indole-3-acetate	0.382904	0.017656
4-Imidazolone-5-propioni...dazolone-5-propionic acid	Indole-3-acetate	0.403668	0.0119633
4-Hydroxy-2-quinolone	Indole-3-acetate	-0.381114	0.0182388
Indole-3-acetate	Indole-3-acetate	1	0
N-Acetyl-beta-glucosamin...yl-beta-glucosaminylamine	Indole-3-acetate	0.419524	0.00874327
Rivastigmine	Indole-3-acetate	0.485372	0.00200945
Cyclopeptine	Indole-3-acetate	0.469627	0.00293276
(R,S)-Coclaurine	Indole-3-acetate	0.515204	0.000933026
Sphinganine	Indole-3-acetate	0.536512	0.000516034
Glyceric acid	Indole-3-acetate	0.368494	0.0228197
3-Methyl-2-oxovaleric ac...-Methyl-2-oxovaleric acid	Indole-3-acetate	0.426365	0.00760224
p-Anisic acid	Indole-3-acetate	-0.326803	0.0452182
Norepinephrine	Indole-3-acetate	-0.33254	0.0413602
Syringic acid	Indole-3-acetate	-0.357512	0.0275501
N-[(2S)-2-Amino-2-carbox...carboxyethyl]-L-glutamate	Indole-3-acetate	-0.353384	0.0295254
Valeric acid	2-Keto-6-acetamidocaproa...-Keto-6-acetamidocaproate	0.470676	0.00286137
Thymine	2-Keto-6-acetamidocaproa...-Keto-6-acetamidocaproate	0.381644	0.0180646
1,1-Dimethylbiguanide	2-Keto-6-acetamidocaproa...-Keto-6-acetamidocaproate	0.391407	0.0150977
2-Keto-6-acetamidocaproa...-Keto-6-acetamidocaproate	2-Keto-6-acetamidocaproa...-Keto-6-acetamidocaproate	1	0
Procaine	2-Keto-6-acetamidocaproa...-Keto-6-acetamidocaproate	0.447036	0.00489613
Felbamate	2-Keto-6-acetamidocaproa...-Keto-6-acetamidocaproate	-0.406711	0.0112774
N,N-Dimethylsphingosine	2-Keto-6-acetamidocaproa...-Keto-6-acetamidocaproate	0.33428	0.0402445
Lithocholic acid	2-Keto-6-acetamidocaproa...-Keto-6-acetamidocaproate	-0.389622	0.0156072
Coleonol	2-Keto-6-acetamidocaproa...-Keto-6-acetamidocaproate	0.40091	0.0126155
Sarsasapogenin	2-Keto-6-acetamidocaproa...-Keto-6-acetamidocaproate	0.379322	0.018838
N1,N8-Bis(4-coumaroyl)sp...is(4-coumaroyl)spermidine	2-Keto-6-acetamidocaproa...-Keto-6-acetamidocaproate	0.53253	0.000578144
Brassinolide	2-Keto-6-acetamidocaproa...-Keto-6-acetamidocaproate	0.529202	0.000635073
Nicotinuric acid	2-Keto-6-acetamidocaproa...-Keto-6-acetamidocaproate	0.343352	0.0348159
L-Idonate	2-Keto-6-acetamidocaproa...-Keto-6-acetamidocaproate	0.646702	1.15071e-05
5'-S-Methyl-5'-thioinosi...'-S-Methyl-5'-thioinosine	2-Keto-6-acetamidocaproa...-Keto-6-acetamidocaproate	0.711102	5.63184e-07
Quetiapine	2-Keto-6-acetamidocaproa...-Keto-6-acetamidocaproate	0.565604	0.000215171
Quinacrine	2-Keto-6-acetamidocaproa...-Keto-6-acetamidocaproate	-0.334444	0.0401404
alpha-Tocopherol	2-Keto-6-acetamidocaproa...-Keto-6-acetamidocaproate	-0.422294	0.00826489
Dihydrouracil	5-Hydroxyindoleacetic ac...-Hydroxyindoleacetic acid	-0.327067	0.0450346
5-Hydroxypentanoic acid	5-Hydroxyindoleacetic ac...-Hydroxyindoleacetic acid	-0.368887	0.0226642
Thymine	5-Hydroxyindoleacetic ac...-Hydroxyindoleacetic acid	0.415452	0.00948978
1,1-Dimethylbiguanide	5-Hydroxyindoleacetic ac...-Hydroxyindoleacetic acid	0.347946	0.0323045
cis-4-Hydroxy-L-proline	5-Hydroxyindoleacetic ac...-Hydroxyindoleacetic acid	0.467806	0.00306033
L-Aspartic acid	5-Hydroxyindoleacetic ac...-Hydroxyindoleacetic acid	0.376293	0.0198883
4-Hydroxybenzoic acid	5-Hydroxyindoleacetic ac...-Hydroxyindoleacetic acid	-0.435119	0.00633047
Spermidine	5-Hydroxyindoleacetic ac...-Hydroxyindoleacetic acid	0.458526	0.0037888
Acetylcholine	5-Hydroxyindoleacetic ac...-Hydroxyindoleacetic acid	0.440587	0.00563272
Jasmone	5-Hydroxyindoleacetic ac...-Hydroxyindoleacetic acid	0.644962	1.23639e-05
Propylthiouracil	5-Hydroxyindoleacetic ac...-Hydroxyindoleacetic acid	-0.398729	0.0131522
3-Amino-4-hydroxybenzoat...3-Amino-4-hydroxybenzoate	5-Hydroxyindoleacetic ac...-Hydroxyindoleacetic acid	-0.320387	0.0498716
4-Imidazolone-5-propioni...dazolone-5-propionic acid	5-Hydroxyindoleacetic ac...-Hydroxyindoleacetic acid	-0.353009	0.0297105
4-Hydroxy-2-quinolone	5-Hydroxyindoleacetic ac...-Hydroxyindoleacetic acid	0.418419	0.00894075
beta-D-Glucosamine	5-Hydroxyindoleacetic ac...-Hydroxyindoleacetic acid	-0.528061	0.000655707
Pyridoxamine	5-Hydroxyindoleacetic ac...-Hydroxyindoleacetic acid	0.684886	2.10718e-06
Gabapentin	5-Hydroxyindoleacetic ac...-Hydroxyindoleacetic acid	0.373495	0.0209015
5-Hydroxyindoleacetic ac...-Hydroxyindoleacetic acid	5-Hydroxyindoleacetic ac...-Hydroxyindoleacetic acid	1	0
3,3'-Dimethoxybenzidine	5-Hydroxyindoleacetic ac...-Hydroxyindoleacetic acid	0.397425	0.0134822
Rivastigmine	5-Hydroxyindoleacetic ac...-Hydroxyindoleacetic acid	-0.482656	0.00214762
9-OxoODE	5-Hydroxyindoleacetic ac...-Hydroxyindoleacetic acid	-0.338743	0.0374937
Cyclopeptine	5-Hydroxyindoleacetic ac...-Hydroxyindoleacetic acid	-0.394402	0.0142745
(R,S)-Coclaurine	5-Hydroxyindoleacetic ac...-Hydroxyindoleacetic acid	-0.462941	0.00342534
Sphinganine	5-Hydroxyindoleacetic ac...-Hydroxyindoleacetic acid	-0.535378	0.000533081
(-)-Matairesinol	5-Hydroxyindoleacetic ac...-Hydroxyindoleacetic acid	0.356301	0.0281177
Lithocholic acid	5-Hydroxyindoleacetic ac...-Hydroxyindoleacetic acid	0.447937	0.00480022
Riboflavin reduced	5-Hydroxyindoleacetic ac...-Hydroxyindoleacetic acid	0.387032	0.0163721
Coleonol	5-Hydroxyindoleacetic ac...-Hydroxyindoleacetic acid	0.493441	0.00164397
Dammarenediol II	5-Hydroxyindoleacetic ac...-Hydroxyindoleacetic acid	0.336591	0.0388001
Retinoyl b-glucuronide	5-Hydroxyindoleacetic ac...-Hydroxyindoleacetic acid	-0.329019	0.0436954
Glyceric acid	5-Hydroxyindoleacetic ac...-Hydroxyindoleacetic acid	-0.328173	0.0442713
3-Methyl-2-oxovaleric ac...-Methyl-2-oxovaleric acid	5-Hydroxyindoleacetic ac...-Hydroxyindoleacetic acid	-0.339133	0.037261
Salicylic acid	5-Hydroxyindoleacetic ac...-Hydroxyindoleacetic acid	0.454213	0.0041758
trans-Cinnamate	5-Hydroxyindoleacetic ac...-Hydroxyindoleacetic acid	0.488632	0.00185398
p-Anisic acid	5-Hydroxyindoleacetic ac...-Hydroxyindoleacetic acid	0.553545	0.000312241
2-Pyrocatechuic acid	5-Hydroxyindoleacetic ac...-Hydroxyindoleacetic acid	0.332606	0.0413174
Alpha-D-Glucose	5-Hydroxyindoleacetic ac...-Hydroxyindoleacetic acid	0.363813	0.0247459
Norepinephrine	5-Hydroxyindoleacetic ac...-Hydroxyindoleacetic acid	0.733078	1.65927e-07
N-Acetyl-L-aspartic acid	5-Hydroxyindoleacetic ac...-Hydroxyindoleacetic acid	0.697402	1.14194e-06
Syringic acid	5-Hydroxyindoleacetic ac...-Hydroxyindoleacetic acid	0.623127	2.93455e-05
N-[(2S)-2-Amino-2-carbox...carboxyethyl]-L-glutamate	5-Hydroxyindoleacetic ac...-Hydroxyindoleacetic acid	0.43331	0.00657713
Isosakuranetin	5-Hydroxyindoleacetic ac...-Hydroxyindoleacetic acid	0.398477	0.0132153
Formononetin	5-Hydroxyindoleacetic ac...-Hydroxyindoleacetic acid	0.384409	0.0171785
p-Coumaroyl-D-glucose	5-Hydroxyindoleacetic ac...-Hydroxyindoleacetic acid	0.418563	0.00891485
Prostaglandin F1a	5-Hydroxyindoleacetic ac...-Hydroxyindoleacetic acid	-0.353471	0.0294824
Prostaglandin G2	5-Hydroxyindoleacetic ac...-Hydroxyindoleacetic acid	0.476881	0.00246936
Dihydrouracil	N-Acetyl-beta-glucosamin...yl-beta-glucosaminylamine	0.445229	0.00509361
5-Hydroxypentanoic acid	N-Acetyl-beta-glucosamin...yl-beta-glucosaminylamine	0.864427	2.68652e-12
Spermidine	N-Acetyl-beta-glucosamin...yl-beta-glucosaminylamine	-0.347281	0.0326585
Jasmone	N-Acetyl-beta-glucosamin...yl-beta-glucosaminylamine	-0.47667	0.00248183
D-Arabinose	N-Acetyl-beta-glucosamin...yl-beta-glucosaminylamine	-0.32826	0.0442123
3-Amino-4-hydroxybenzoat...3-Amino-4-hydroxybenzoate	N-Acetyl-beta-glucosamin...yl-beta-glucosaminylamine	0.966518	0
4-Imidazolone-5-propioni...dazolone-5-propionic acid	N-Acetyl-beta-glucosamin...yl-beta-glucosaminylamine	0.963113	0
4-Hydroxy-2-quinolone	N-Acetyl-beta-glucosamin...yl-beta-glucosaminylamine	-0.325401	0.0462038
beta-D-Glucosamine	N-Acetyl-beta-glucosamin...yl-beta-glucosaminylamine	0.338004	0.0379382
Pyridoxamine	N-Acetyl-beta-glucosamin...yl-beta-glucosaminylamine	-0.406727	0.0112738
Gabapentin	N-Acetyl-beta-glucosamin...yl-beta-glucosaminylamine	-0.417794	0.00905407
Indole-3-acetate	N-Acetyl-beta-glucosamin...yl-beta-glucosaminylamine	0.419524	0.00874327
N-Acetyl-beta-glucosamin...yl-beta-glucosaminylamine	N-Acetyl-beta-glucosamin...yl-beta-glucosaminylamine	1	0
3,3'-Dimethoxybenzidine	N-Acetyl-beta-glucosamin...yl-beta-glucosaminylamine	-0.461451	0.00354448
Sphinganine	N-Acetyl-beta-glucosamin...yl-beta-glucosaminylamine	0.358757	0.0269761
(-)-Matairesinol	N-Acetyl-beta-glucosamin...yl-beta-glucosaminylamine	-0.525377	0.000706629
p-Anisic acid	N-Acetyl-beta-glucosamin...yl-beta-glucosaminylamine	-0.541766	0.000443213
2-Pyrocatechuic acid	N-Acetyl-beta-glucosamin...yl-beta-glucosaminylamine	-0.460172	0.00364959
Norepinephrine	N-Acetyl-beta-glucosamin...yl-beta-glucosaminylamine	-0.570457	0.000184471
N-Acetyl-L-aspartic acid	N-Acetyl-beta-glucosamin...yl-beta-glucosaminylamine	-0.362749	0.025202
Nicotinuric acid	N-Acetyl-beta-glucosamin...yl-beta-glucosaminylamine	-0.387555	0.0162151
N-[(2S)-2-Amino-2-carbox...carboxyethyl]-L-glutamate	N-Acetyl-beta-glucosamin...yl-beta-glucosaminylamine	-0.474691	0.00260195
Formononetin	N-Acetyl-beta-glucosamin...yl-beta-glucosaminylamine	-0.321972	0.0486883
p-Coumaroyl-D-glucose	N-Acetyl-beta-glucosamin...yl-beta-glucosaminylamine	-0.432619	0.00667345
Dihydrouracil	N5-(L-1-Carboxyethyl)-L-...Carboxyethyl)-L-ornithine	-0.489593	0.00181024
5-Hydroxypentanoic acid	N5-(L-1-Carboxyethyl)-L-...Carboxyethyl)-L-ornithine	-0.391754	0.0150004
Thymine	N5-(L-1-Carboxyethyl)-L-...Carboxyethyl)-L-ornithine	0.348043	0.0322528
Acetylcholine	N5-(L-1-Carboxyethyl)-L-...Carboxyethyl)-L-ornithine	0.514453	0.000952032
Jasmone	N5-(L-1-Carboxyethyl)-L-...Carboxyethyl)-L-ornithine	0.392485	0.014797
3-Amino-4-hydroxybenzoat...3-Amino-4-hydroxybenzoate	N5-(L-1-Carboxyethyl)-L-...Carboxyethyl)-L-ornithine	-0.342286	0.035421
4-Imidazolone-5-propioni...dazolone-5-propionic acid	N5-(L-1-Carboxyethyl)-L-...Carboxyethyl)-L-ornithine	-0.341769	0.0357172
Pyridoxamine	N5-(L-1-Carboxyethyl)-L-...Carboxyethyl)-L-ornithine	0.383351	0.0175131
N5-(L-1-Carboxyethyl)-L-...Carboxyethyl)-L-ornithine	N5-(L-1-Carboxyethyl)-L-...Carboxyethyl)-L-ornithine	1	0
Ethyl icosapentate	N5-(L-1-Carboxyethyl)-L-...Carboxyethyl)-L-ornithine	0.499507	0.00140912
Nitrendipine	N5-(L-1-Carboxyethyl)-L-...Carboxyethyl)-L-ornithine	0.494479	0.0016015
N1,N8-Bis(4-coumaroyl)sp...is(4-coumaroyl)spermidine	N5-(L-1-Carboxyethyl)-L-...Carboxyethyl)-L-ornithine	0.519456	0.000831569
Glycyrrhetinate	N5-(L-1-Carboxyethyl)-L-...Carboxyethyl)-L-ornithine	0.328508	0.0440426
Brassinolide	N5-(L-1-Carboxyethyl)-L-...Carboxyethyl)-L-ornithine	0.501806	0.00132817
Taurochenodesoxycholic a...urochenodesoxycholic acid	N5-(L-1-Carboxyethyl)-L-...Carboxyethyl)-L-ornithine	0.36585	0.0238921
2-Aminoisobutyric acid	N5-(L-1-Carboxyethyl)-L-...Carboxyethyl)-L-ornithine	0.466235	0.0031743
p-Anisic acid	N5-(L-1-Carboxyethyl)-L-...Carboxyethyl)-L-ornithine	0.326984	0.0450925
Norepinephrine	N5-(L-1-Carboxyethyl)-L-...Carboxyethyl)-L-ornithine	0.377193	0.0195711
Nicotinuric acid	N5-(L-1-Carboxyethyl)-L-...Carboxyethyl)-L-ornithine	0.93639	0
L-Idonate	N5-(L-1-Carboxyethyl)-L-...Carboxyethyl)-L-ornithine	0.529676	0.000626679
N-[(2S)-2-Amino-2-carbox...carboxyethyl]-L-glutamate	N5-(L-1-Carboxyethyl)-L-...Carboxyethyl)-L-ornithine	0.407707	0.0110601
5'-S-Methyl-5'-thioinosi...'-S-Methyl-5'-thioinosine	N5-(L-1-Carboxyethyl)-L-...Carboxyethyl)-L-ornithine	0.545638	0.000395572
Quetiapine	N5-(L-1-Carboxyethyl)-L-...Carboxyethyl)-L-ornithine	0.440969	0.00558655
Quinacrine	N5-(L-1-Carboxyethyl)-L-...Carboxyethyl)-L-ornithine	-0.428304	0.00730312
Thymine	Traumatic Acid	-0.433635	0.00653215
1,1-Dimethylbiguanide	Traumatic Acid	-0.437594	0.00600589
cis-4-Hydroxy-L-proline	Traumatic Acid	-0.356092	0.0282169
4-Hydroxybenzoic acid	Traumatic Acid	0.482788	0.00214073
Spermidine	Traumatic Acid	-0.422759	0.00818672
Acetylcholine	Traumatic Acid	-0.344538	0.0341526
Propylthiouracil	Traumatic Acid	0.563834	0.000227461
Traumatic Acid	Traumatic Acid	1	0
Rivastigmine	Traumatic Acid	0.523633	0.000741569
Midodrine	Traumatic Acid	0.486894	0.0019355
9-OxoODE	Traumatic Acid	0.420854	0.00851068
Cyclopeptine	Traumatic Acid	0.685335	2.06244e-06
(R,S)-Coclaurine	Traumatic Acid	0.668454	4.50762e-06
Sphinganine	Traumatic Acid	0.637559	1.66987e-05
Prostaglandin E1	Traumatic Acid	0.37095	0.0218602
Nitrendipine	Traumatic Acid	-0.324237	0.0470359
Lacto-N-biose I	Traumatic Acid	0.452584	0.00433067
Coleonol	Traumatic Acid	-0.340281	0.0365822
Retinoyl b-glucuronide	Traumatic Acid	0.659787	6.60746e-06
trans-Cinnamate	Traumatic Acid	-0.330208	0.0428952
Protocatechuic acid	Traumatic Acid	0.455584	0.00404922
Vanillic acid	Traumatic Acid	0.452135	0.00437429
N-[(2S)-2-Amino-2-carbox...carboxyethyl]-L-glutamate	Traumatic Acid	-0.341964	0.0356051
Gibberellin A53	Traumatic Acid	0.595071	8.13155e-05
Prostaglandin F1a	Traumatic Acid	0.349926	0.0312687
alpha-Tocopherol	Traumatic Acid	0.407044	0.0112043
Valeric acid	Procaine	0.590364	9.55983e-05
5-Hydroxypentanoic acid	Procaine	-0.335296	0.0396042
Thymine	Procaine	0.582317	0.000125337
1,1-Dimethylbiguanide	Procaine	0.67782	2.93941e-06
4-Hydroxybenzoic acid	Procaine	-0.347067	0.0327727
Acetylcholine	Procaine	0.473874	0.00265302
3-Amino-4-hydroxybenzoat...3-Amino-4-hydroxybenzoate	Procaine	-0.324054	0.0471676
beta-D-Glucosamine	Procaine	-0.644686	1.2505e-05
Gabapentin	Procaine	0.335099	0.0397274
2-Keto-6-acetamidocaproa...-Keto-6-acetamidocaproate	Procaine	0.447036	0.00489613
Procaine	Procaine	1	0
3,3'-Dimethoxybenzidine	Procaine	0.430031	0.00704522
Rivastigmine	Procaine	-0.441261	0.0055515
9-OxoODE	Procaine	-0.420961	0.00849228
(R,S)-Coclaurine	Procaine	-0.322697	0.0481538
Sphinganine	Procaine	-0.43859	0.00587941
Lithocholic acid	Procaine	-0.357532	0.0275408
Riboflavin reduced	Procaine	0.420674	0.00854188
Coleonol	Procaine	0.701204	9.42216e-07
p-Anisic acid	Procaine	0.356454	0.0280454
2-Pyrocatechuic acid	Procaine	0.334647	0.0400125
Alpha-D-Glucose	Procaine	0.350887	0.0307758
Carnosine	Procaine	0.358342	0.0271661
p-Coumaroyl-D-glucose	Procaine	0.502517	0.00130396
Quetiapine	Procaine	0.366321	0.0236981
alpha-Tocopherol	Procaine	-0.469815	0.00291978
FMN	Procaine	0.340244	0.0366037
Thymine	Felbamate	-0.402738	0.0121799
2-Keto-6-acetamidocaproa...-Keto-6-acetamidocaproate	Felbamate	-0.406711	0.0112774
Felbamate	Felbamate	1	0
N,N-Dimethylsphingosine	Felbamate	-0.370093	0.0221911
Lithocholic acid	Felbamate	0.47038	0.0028813
N1,N8-Bis(4-coumaroyl)sp...is(4-coumaroyl)spermidine	Felbamate	-0.468612	0.00300324
Brassinolide	Felbamate	-0.347698	0.0324359
Isosakuranetin	Felbamate	0.459105	0.00373927
Quinacrine	Felbamate	0.489514	0.00181381
alpha-Tocopherol	Felbamate	0.320955	0.0494452
Dihydrouracil	3,3'-Dimethoxybenzidine	-0.519887	0.000821861
5-Hydroxypentanoic acid	3,3'-Dimethoxybenzidine	-0.484499	0.00205301
Thymine	3,3'-Dimethoxybenzidine	0.367842	0.0230805
4-Hydroxybenzoic acid	3,3'-Dimethoxybenzidine	-0.347272	0.0326633
Acetylcholine	3,3'-Dimethoxybenzidine	0.46837	0.00302031
Jasmone	3,3'-Dimethoxybenzidine	0.574069	0.000164247
3-Amino-4-hydroxybenzoat...3-Amino-4-hydroxybenzoate	3,3'-Dimethoxybenzidine	-0.480715	0.00225137
4-Imidazolone-5-propioni...dazolone-5-propionic acid	3,3'-Dimethoxybenzidine	-0.444066	0.00522427
beta-D-Glucosamine	3,3'-Dimethoxybenzidine	-0.527556	0.00066504
Pyridoxamine	3,3'-Dimethoxybenzidine	0.464746	0.00328568
Gabapentin	3,3'-Dimethoxybenzidine	0.573724	0.000166087
5-Hydroxyindoleacetic ac...-Hydroxyindoleacetic acid	3,3'-Dimethoxybenzidine	0.397425	0.0134822
N-Acetyl-beta-glucosamin...yl-beta-glucosaminylamine	3,3'-Dimethoxybenzidine	-0.461451	0.00354448
Procaine	3,3'-Dimethoxybenzidine	0.430031	0.00704522
3,3'-Dimethoxybenzidine	3,3'-Dimethoxybenzidine	1	0
Rivastigmine	3,3'-Dimethoxybenzidine	-0.384944	0.0170112
(R,S)-Coclaurine	3,3'-Dimethoxybenzidine	-0.324921	0.0465456
Sphinganine	3,3'-Dimethoxybenzidine	-0.450812	0.00450483
N,N-Dimethylsphingosine	3,3'-Dimethoxybenzidine	0.45599	0.00401241
(-)-Matairesinol	3,3'-Dimethoxybenzidine	0.540458	0.000460421
Nitrendipine	3,3'-Dimethoxybenzidine	0.588412	0.000102156
Riboflavin reduced	3,3'-Dimethoxybenzidine	0.830905	1.07298e-10
Lacto-N-biose I	3,3'-Dimethoxybenzidine	-0.37239	0.0213135
Coleonol	3,3'-Dimethoxybenzidine	0.342871	0.0350876
alpha-Spinasterol	3,3'-Dimethoxybenzidine	0.40383	0.0119259
Retinoyl b-glucuronide	3,3'-Dimethoxybenzidine	-0.370064	0.0222026
Brassinolide	3,3'-Dimethoxybenzidine	0.359848	0.0264813
Salicylic acid	3,3'-Dimethoxybenzidine	0.387119	0.0163457
p-Anisic acid	3,3'-Dimethoxybenzidine	0.531486	0.000595503
2-Pyrocatechuic acid	3,3'-Dimethoxybenzidine	0.320518	0.0497727
Norepinephrine	3,3'-Dimethoxybenzidine	0.478806	0.00235768
Shikimic acid	3,3'-Dimethoxybenzidine	0.393261	0.0145835
N-Acetyl-L-aspartic acid	3,3'-Dimethoxybenzidine	0.337745	0.0380949
Nicotinuric acid	3,3'-Dimethoxybenzidine	0.374925	0.0203785
N-[(2S)-2-Amino-2-carbox...carboxyethyl]-L-glutamate	3,3'-Dimethoxybenzidine	0.485201	0.00201794
Isosakuranetin	3,3'-Dimethoxybenzidine	0.460857	0.00359292
Formononetin	3,3'-Dimethoxybenzidine	0.42147	0.00840477
Chalconaringenin	3,3'-Dimethoxybenzidine	0.456373	0.00397791
p-Coumaroyl-D-glucose	3,3'-Dimethoxybenzidine	0.902034	1.06581e-14
Quetiapine	3,3'-Dimethoxybenzidine	0.708407	6.49235e-07
Valeric acid	Rivastigmine	-0.393119	0.0146223
Dihydrouracil	Rivastigmine	0.429658	0.00710032
Thymine	Rivastigmine	-0.483453	0.00210625
1,1-Dimethylbiguanide	Rivastigmine	-0.579022	0.000139754
cis-4-Hydroxy-L-proline	Rivastigmine	-0.514356	0.00095452
4-Hydroxybenzoic acid	Rivastigmine	0.573792	0.000165721
Acetylcholine	Rivastigmine	-0.407028	0.0112079
Jasmone	Rivastigmine	-0.43807	0.00594524
Propylthiouracil	Rivastigmine	0.563384	0.000230688
beta-D-Glucosamine	Rivastigmine	0.548709	0.000361099
Pyridoxamine	Rivastigmine	-0.338622	0.0375659
Indole-3-acetate	Rivastigmine	0.485372	0.00200945
5-Hydroxyindoleacetic ac...-Hydroxyindoleacetic acid	Rivastigmine	-0.482656	0.00214762
Traumatic Acid	Rivastigmine	0.523633	0.000741569
Procaine	Rivastigmine	-0.441261	0.0055515
3,3'-Dimethoxybenzidine	Rivastigmine	-0.384944	0.0170112
Rivastigmine	Rivastigmine	1	0
9-OxoODE	Rivastigmine	0.587737	0.000104517
Cyclopeptine	Rivastigmine	0.477479	0.00243419
(R,S)-Coclaurine	Rivastigmine	0.789898	3.72567e-09
Sphinganine	Rivastigmine	0.730179	1.96265e-07
Nitrendipine	Rivastigmine	-0.324439	0.0468902
Riboflavin reduced	Rivastigmine	-0.394292	0.0143039
Coleonol	Rivastigmine	-0.436184	0.00618897
Retinoyl b-glucuronide	Rivastigmine	0.326711	0.0452824
3-Methyl-2-oxovaleric ac...-Methyl-2-oxovaleric acid	Rivastigmine	0.7115	5.51399e-07
p-Anisic acid	Rivastigmine	-0.371331	0.0217145
2-Pyrocatechuic acid	Rivastigmine	-0.332387	0.0414596
Protocatechuic acid	Rivastigmine	0.40597	0.0114413
Vanillic acid	Rivastigmine	0.372167	0.0213973
Norepinephrine	Rivastigmine	-0.379197	0.0188802
Shikimic acid	Rivastigmine	-0.345044	0.033873
N-Acetyl-L-aspartic acid	Rivastigmine	-0.363674	0.0248052
Syringic acid	Rivastigmine	-0.377861	0.0193384
N-[(2S)-2-Amino-2-carbox...carboxyethyl]-L-glutamate	Rivastigmine	-0.493707	0.00163297
p-Coumaroyl-D-glucose	Rivastigmine	-0.381616	0.0180736
Gibberellin A53	Rivastigmine	0.434749	0.00638018
alpha-Tocopherol	Rivastigmine	0.434729	0.00638288
cis-4-Hydroxy-L-proline	Midodrine	-0.3532	0.0296159
4-Hydroxybenzoic acid	Midodrine	0.490118	0.00178673
Spermidine	Midodrine	-0.43161	0.00681637
D-Arabinose	Midodrine	-0.392368	0.0148294
Propylthiouracil	Midodrine	0.525465	0.000704904
Traumatic Acid	Midodrine	0.486894	0.0019355
Midodrine	Midodrine	1	0
Cyclopeptine	Midodrine	0.522174	0.00077197
(R,S)-Coclaurine	Midodrine	0.455841	0.0040259
Sphinganine	Midodrine	0.496462	0.00152304
(-)-Matairesinol	Midodrine	-0.396499	0.0137208
Nitrendipine	Midodrine	-0.352987	0.0297214
Lacto-N-biose I	Midodrine	0.926548	0
Retinoyl b-glucuronide	Midodrine	0.323858	0.0473088
Glyceric acid	Midodrine	0.392098	0.0149042
Protocatechuic acid	Midodrine	0.606891	5.35556e-05
Vanillic acid	Midodrine	0.616651	3.74535e-05
Gibberellin A53	Midodrine	0.371439	0.0216734
Valeric acid	9-OxoODE	-0.358598	0.0270489
Dihydrouracil	9-OxoODE	0.383075	0.0176011
Thymine	9-OxoODE	-0.45085	0.00450099
1,1-Dimethylbiguanide	9-OxoODE	-0.61076	4.65424e-05
cis-4-Hydroxy-L-proline	9-OxoODE	-0.517358	0.000880324
4-Hydroxybenzoic acid	9-OxoODE	0.338278	0.0377727
Acetylcholine	9-OxoODE	-0.353141	0.0296453
Propylthiouracil	9-OxoODE	0.473997	0.00264527
4-Hydroxy-2-quinolone	9-OxoODE	-0.355211	0.0286372
beta-D-Glucosamine	9-OxoODE	0.51316	0.00098558
5-Hydroxyindoleacetic ac...-Hydroxyindoleacetic acid	9-OxoODE	-0.338743	0.0374937
Traumatic Acid	9-OxoODE	0.420854	0.00851068
Procaine	9-OxoODE	-0.420961	0.00849228
Rivastigmine	9-OxoODE	0.587737	0.000104517
9-OxoODE	9-OxoODE	1	0
(R,S)-Coclaurine	9-OxoODE	0.545422	0.000398102
Sphinganine	9-OxoODE	0.510184	0.0010668
Coleonol	9-OxoODE	-0.616455	3.77279e-05
3-Methyl-2-oxovaleric ac...-Methyl-2-oxovaleric acid	9-OxoODE	0.546177	0.000389312
p-Anisic acid	9-OxoODE	-0.33195	0.0417445
Protocatechuic acid	9-OxoODE	0.397024	0.0135852
Syringic acid	9-OxoODE	-0.466182	0.00317821
Carnosine	9-OxoODE	-0.48806	0.00188049
Dihydrouracil	Cyclopeptine	0.379681	0.0187167
Thymine	Cyclopeptine	-0.409929	0.0105886
1,1-Dimethylbiguanide	Cyclopeptine	-0.395129	0.0140803
cis-4-Hydroxy-L-proline	Cyclopeptine	-0.414895	0.00959604
4-Hydroxybenzoic acid	Cyclopeptine	0.497799	0.00147206
Spermidine	Cyclopeptine	-0.481411	0.00221369
Acetylcholine	Cyclopeptine	-0.395205	0.0140602
Propylthiouracil	Cyclopeptine	0.43519	0.00632091
Pyridoxamine	Cyclopeptine	-0.345859	0.033426
Indole-3-acetate	Cyclopeptine	0.469627	0.00293276
5-Hydroxyindoleacetic ac...-Hydroxyindoleacetic acid	Cyclopeptine	-0.394402	0.0142745
Traumatic Acid	Cyclopeptine	0.685335	2.06244e-06
Rivastigmine	Cyclopeptine	0.477479	0.00243419
Midodrine	Cyclopeptine	0.522174	0.00077197
Cyclopeptine	Cyclopeptine	1	0
(R,S)-Coclaurine	Cyclopeptine	0.667224	4.76267e-06
Sphinganine	Cyclopeptine	0.695471	1.25767e-06
Prostaglandin E1	Cyclopeptine	0.414325	0.00970559
Nitrendipine	Cyclopeptine	-0.399188	0.0130377
Lacto-N-biose I	Cyclopeptine	0.523388	0.000746608
Retinoyl b-glucuronide	Cyclopeptine	0.645795	1.19468e-05
trans-Cinnamate	Cyclopeptine	-0.422129	0.00829268
Protocatechuic acid	Cyclopeptine	0.396088	0.013828
Vanillic acid	Cyclopeptine	0.535186	0.000536016
N-Acetyl-L-aspartic acid	Cyclopeptine	-0.394369	0.0142832
N-[(2S)-2-Amino-2-carbox...carboxyethyl]-L-glutamate	Cyclopeptine	-0.39234	0.014837
Gibberellin A53	Cyclopeptine	0.740715	1.05501e-07
Prostaglandin F1a	Cyclopeptine	0.33566	0.039377
Quinacrine	Cyclopeptine	0.321027	0.0493912
alpha-Tocopherol	Cyclopeptine	0.374065	0.0206918
Valeric acid	(R,S)-Coclaurine	-0.339979	0.0367597
Dihydrouracil	(R,S)-Coclaurine	0.407501	0.0111048
Thymine	(R,S)-Coclaurine	-0.47027	0.00288877
1,1-Dimethylbiguanide	(R,S)-Coclaurine	-0.544098	0.00041394
cis-4-Hydroxy-L-proline	(R,S)-Coclaurine	-0.548821	0.000359893
4-Hydroxybenzoic acid	(R,S)-Coclaurine	0.659676	6.63945e-06
Spermidine	(R,S)-Coclaurine	-0.426522	0.00757766
Acetylcholine	(R,S)-Coclaurine	-0.379724	0.0187022
Jasmone	(R,S)-Coclaurine	-0.416488	0.00929488
Propylthiouracil	(R,S)-Coclaurine	0.547353	0.000375976
beta-D-Glucosamine	(R,S)-Coclaurine	0.503667	0.00126567
Gabapentin	(R,S)-Coclaurine	-0.380082	0.0185817
Indole-3-acetate	(R,S)-Coclaurine	0.515204	0.000933026
5-Hydroxyindoleacetic ac...-Hydroxyindoleacetic acid	(R,S)-Coclaurine	-0.462941	0.00342534
Traumatic Acid	(R,S)-Coclaurine	0.668454	4.50762e-06
Procaine	(R,S)-Coclaurine	-0.322697	0.0481538
3,3'-Dimethoxybenzidine	(R,S)-Coclaurine	-0.324921	0.0465456
Rivastigmine	(R,S)-Coclaurine	0.789898	3.72567e-09
Midodrine	(R,S)-Coclaurine	0.455841	0.0040259
9-OxoODE	(R,S)-Coclaurine	0.545422	0.000398102
Cyclopeptine	(R,S)-Coclaurine	0.667224	4.76267e-06
(R,S)-Coclaurine	(R,S)-Coclaurine	1	0
Sphinganine	(R,S)-Coclaurine	0.797594	2.03776e-09
(-)-Matairesinol	(R,S)-Coclaurine	-0.39765	0.0134247
Riboflavin reduced	(R,S)-Coclaurine	-0.358084	0.0272852
Lacto-N-biose I	(R,S)-Coclaurine	0.446672	0.00493539
Coleonol	(R,S)-Coclaurine	-0.415963	0.00939322
Retinoyl b-glucuronide	(R,S)-Coclaurine	0.404996	0.0116598
Glyceric acid	(R,S)-Coclaurine	0.357064	0.0277591
3-Methyl-2-oxovaleric ac...-Methyl-2-oxovaleric acid	(R,S)-Coclaurine	0.507456	0.00114641
p-Anisic acid	(R,S)-Coclaurine	-0.406175	0.0113958
Protocatechuic acid	(R,S)-Coclaurine	0.444394	0.00518717
Vanillic acid	(R,S)-Coclaurine	0.447095	0.00488982
Norepinephrine	(R,S)-Coclaurine	-0.402069	0.0123379
N-Acetyl-L-aspartic acid	(R,S)-Coclaurine	-0.325704	0.0459897
Syringic acid	(R,S)-Coclaurine	-0.369231	0.0225282
N-[(2S)-2-Amino-2-carbox...carboxyethyl]-L-glutamate	(R,S)-Coclaurine	-0.406087	0.0114152
Formononetin	(R,S)-Coclaurine	-0.408776	0.010831
p-Coumaroyl-D-glucose	(R,S)-Coclaurine	-0.365698	0.023955
Gibberellin A53	(R,S)-Coclaurine	0.570609	0.000183579
Prostaglandin F1a	(R,S)-Coclaurine	0.362049	0.025506
Prostaglandin G2	(R,S)-Coclaurine	-0.406275	0.0113736
alpha-Tocopherol	(R,S)-Coclaurine	0.39331	0.0145701
Valeric acid	Sphinganine	-0.34762	0.0324775
Dihydrouracil	Sphinganine	0.57274	0.000171441
5-Hydroxypentanoic acid	Sphinganine	0.349647	0.0314128
Thymine	Sphinganine	-0.597156	7.56307e-05
1,1-Dimethylbiguanide	Sphinganine	-0.548913	0.000358908
cis-4-Hydroxy-L-proline	Sphinganine	-0.605837	5.56253e-05
4-Hydroxybenzoic acid	Sphinganine	0.61867	3.47308e-05
Spermidine	Sphinganine	-0.503628	0.00126695
Acetylcholine	Sphinganine	-0.506977	0.00116091
Jasmone	Sphinganine	-0.526775	0.000679682
Propylthiouracil	Sphinganine	0.571534	0.000178217
3-Amino-4-hydroxybenzoat...3-Amino-4-hydroxybenzoate	Sphinganine	0.355429	0.0285325
4-Imidazolone-5-propioni...dazolone-5-propionic acid	Sphinganine	0.371382	0.0216951
beta-D-Glucosamine	Sphinganine	0.682319	2.38061e-06
Pyridoxamine	Sphinganine	-0.370559	0.0220106
Indole-3-acetate	Sphinganine	0.536512	0.000516034
5-Hydroxyindoleacetic ac...-Hydroxyindoleacetic acid	Sphinganine	-0.535378	0.000533081
N-Acetyl-beta-glucosamin...yl-beta-glucosaminylamine	Sphinganine	0.358757	0.0269761
Traumatic Acid	Sphinganine	0.637559	1.66987e-05
Procaine	Sphinganine	-0.43859	0.00587941
3,3'-Dimethoxybenzidine	Sphinganine	-0.450812	0.00450483
Rivastigmine	Sphinganine	0.730179	1.96265e-07
Midodrine	Sphinganine	0.496462	0.00152304
9-OxoODE	Sphinganine	0.510184	0.0010668
Cyclopeptine	Sphinganine	0.695471	1.25767e-06
(R,S)-Coclaurine	Sphinganine	0.797594	2.03776e-09
Sphinganine	Sphinganine	1	0
Nitrendipine	Sphinganine	-0.348016	0.0322674
Riboflavin reduced	Sphinganine	-0.412742	0.0100161
Lacto-N-biose I	Sphinganine	0.475017	0.00258186
Coleonol	Sphinganine	-0.572363	0.000173532
alpha-Spinasterol	Sphinganine	-0.32968	0.0432486
Retinoyl b-glucuronide	Sphinganine	0.494597	0.00159673
Glyceric acid	Sphinganine	0.511692	0.00102493
3-Methyl-2-oxovaleric ac...-Methyl-2-oxovaleric acid	Sphinganine	0.355861	0.0283263
trans-Cinnamate	Sphinganine	-0.333668	0.0406342
p-Anisic acid	Sphinganine	-0.477455	0.00243559
2-Pyrocatechuic acid	Sphinganine	-0.320774	0.049581
Protocatechuic acid	Sphinganine	0.405654	0.0115117
Vanillic acid	Sphinganine	0.42618	0.00763146
Norepinephrine	Sphinganine	-0.464106	0.00333464
Shikimic acid	Sphinganine	-0.337387	0.038313
N-Acetyl-L-aspartic acid	Sphinganine	-0.369526	0.0224123
Syringic acid	Sphinganine	-0.425802	0.00769108
N-[(2S)-2-Amino-2-carbox...carboxyethyl]-L-glutamate	Sphinganine	-0.545175	0.00040101
Formononetin	Sphinganine	-0.460705	0.00360541
p-Coumaroyl-D-glucose	Sphinganine	-0.542888	0.000428909
Gibberellin A53	Sphinganine	0.719168	3.64426e-07
Prostaglandin F1a	Sphinganine	0.35644	0.0280521
Prostaglandin G2	Sphinganine	-0.345556	0.0335915
alpha-Tocopherol	Sphinganine	0.356979	0.0277988
FMN	Sphinganine	-0.337864	0.0380228
Valeric acid	N,N-Dimethylsphingosine	0.340602	0.0363942
Thymine	N,N-Dimethylsphingosine	0.398963	0.0130938
4-Hydroxybenzoic acid	N,N-Dimethylsphingosine	-0.416493	0.0092939
Pyridoxamine	N,N-Dimethylsphingosine	0.40372	0.0119514
2-Keto-6-acetamidocaproa...-Keto-6-acetamidocaproate	N,N-Dimethylsphingosine	0.33428	0.0402445
Felbamate	N,N-Dimethylsphingosine	-0.370093	0.0221911
3,3'-Dimethoxybenzidine	N,N-Dimethylsphingosine	0.45599	0.00401241
N,N-Dimethylsphingosine	N,N-Dimethylsphingosine	1	0
Nitrendipine	N,N-Dimethylsphingosine	0.403655	0.0119664
Riboflavin reduced	N,N-Dimethylsphingosine	0.50319	0.00128144
Brassinolide	N,N-Dimethylsphingosine	0.373969	0.020727
3-Hydroxymethylglutaric ...ydroxymethylglutaric acid	N,N-Dimethylsphingosine	0.344207	0.0343364
N-Acetyl-L-aspartic acid	N,N-Dimethylsphingosine	0.457146	0.00390908
N-[(2S)-2-Amino-2-carbox...carboxyethyl]-L-glutamate	N,N-Dimethylsphingosine	0.339484	0.0370525
Quetiapine	N,N-Dimethylsphingosine	0.422674	0.00820097
FMN	N,N-Dimethylsphingosine	0.501563	0.00133653
Dihydrouracil	Ethyl icosapentate	-0.427712	0.00739331
5-Hydroxypentanoic acid	Ethyl icosapentate	-0.467892	0.00305419
3-Amino-4-hydroxybenzoat...3-Amino-4-hydroxybenzoate	Ethyl icosapentate	-0.357081	0.0277509
4-Imidazolone-5-propioni...dazolone-5-propionic acid	Ethyl icosapentate	-0.322084	0.0486049
N5-(L-1-Carboxyethyl)-L-...Carboxyethyl)-L-ornithine	Ethyl icosapentate	0.499507	0.00140912
Ethyl icosapentate	Ethyl icosapentate	1	0
(-)-Matairesinol	Ethyl icosapentate	0.433904	0.00649515
Nitrendipine	Ethyl icosapentate	0.612237	4.40924e-05
Lacto-N-biose I	Ethyl icosapentate	-0.341705	0.0357542
Sarsasapogenin	Ethyl icosapentate	0.358719	0.0269933
N1,N8-Bis(4-coumaroyl)sp...is(4-coumaroyl)spermidine	Ethyl icosapentate	0.396617	0.0136902
Glycyrrhetinate	Ethyl icosapentate	0.32823	0.0442329
Brassinolide	Ethyl icosapentate	0.622202	3.03958e-05
Taurochenodesoxycholic a...urochenodesoxycholic acid	Ethyl icosapentate	0.783156	6.19504e-09
Nicotinuric acid	Ethyl icosapentate	0.477545	0.00243034
Prostaglandin F1a	Ethyl icosapentate	0.386346	0.0165796
Traumatic Acid	Prostaglandin E1	0.37095	0.0218602
Cyclopeptine	Prostaglandin E1	0.414325	0.00970559
Prostaglandin E1	Prostaglandin E1	1	0
Sarsasapogenin	Prostaglandin E1	0.345591	0.0335726
Retinoyl b-glucuronide	Prostaglandin E1	0.350197	0.031129
Antibiotic JI-20A	Prostaglandin E1	0.89898	1.82077e-14
Gibberellin A53	Prostaglandin E1	0.394479	0.0142538
Dihydrouracil	(-)-Matairesinol	-0.423288	0.00809864
5-Hydroxypentanoic acid	(-)-Matairesinol	-0.561335	0.000245891
1,1-Dimethylbiguanide	(-)-Matairesinol	0.334141	0.0403326
cis-4-Hydroxy-L-proline	(-)-Matairesinol	0.367717	0.0231306
Spermidine	(-)-Matairesinol	0.365717	0.023947
Acetylcholine	(-)-Matairesinol	0.467269	0.00309891
Jasmone	(-)-Matairesinol	0.560713	0.000250677
3-Amino-4-hydroxybenzoat...3-Amino-4-hydroxybenzoate	(-)-Matairesinol	-0.532221	0.000583238
4-Imidazolone-5-propioni...dazolone-5-propionic acid	(-)-Matairesinol	-0.494306	0.00160848
4-Hydroxy-2-quinolone	(-)-Matairesinol	0.428027	0.0073452
beta-D-Glucosamine	(-)-Matairesinol	-0.393287	0.0145765
Pyridoxamine	(-)-Matairesinol	0.348254	0.0321416
Gabapentin	(-)-Matairesinol	0.589713	9.77402e-05
5-Hydroxyindoleacetic ac...-Hydroxyindoleacetic acid	(-)-Matairesinol	0.356301	0.0281177
N-Acetyl-beta-glucosamin...yl-beta-glucosaminylamine	(-)-Matairesinol	-0.525377	0.000706629
3,3'-Dimethoxybenzidine	(-)-Matairesinol	0.540458	0.000460421
Midodrine	(-)-Matairesinol	-0.396499	0.0137208
(R,S)-Coclaurine	(-)-Matairesinol	-0.39765	0.0134247
Ethyl icosapentate	(-)-Matairesinol	0.433904	0.00649515
(-)-Matairesinol	(-)-Matairesinol	1	0
Nitrendipine	(-)-Matairesinol	0.390921	0.0152351
Riboflavin reduced	(-)-Matairesinol	0.527446	0.000667079
Lacto-N-biose I	(-)-Matairesinol	-0.527949	0.000657771
Glycyrrhetinate	(-)-Matairesinol	0.395537	0.0139724
Retinoyl b-glucuronide	(-)-Matairesinol	-0.362705	0.0252214
3-Methyl-2-oxovaleric ac...-Methyl-2-oxovaleric acid	(-)-Matairesinol	-0.330398	0.042768
p-Anisic acid	(-)-Matairesinol	0.675714	3.24037e-06
Alpha-D-Glucose	(-)-Matairesinol	0.422287	0.00826603
Norepinephrine	(-)-Matairesinol	0.520936	0.000798626
Nicotinuric acid	(-)-Matairesinol	0.327837	0.0445024
Syringic acid	(-)-Matairesinol	0.39296	0.014666
N-[(2S)-2-Amino-2-carbox...carboxyethyl]-L-glutamate	(-)-Matairesinol	0.377887	0.0193295
Isosakuranetin	(-)-Matairesinol	0.323712	0.0474141
Formononetin	(-)-Matairesinol	0.505733	0.00119935
Chalconaringenin	(-)-Matairesinol	0.325177	0.0463634
p-Coumaroyl-D-glucose	(-)-Matairesinol	0.462136	0.00348926
Prostaglandin G2	(-)-Matairesinol	0.358093	0.0272809
Dihydrouracil	Nitrendipine	-0.41101	0.0103654
5-Hydroxypentanoic acid	Nitrendipine	-0.374551	0.0205142
Thymine	Nitrendipine	0.326621	0.0453451
4-Hydroxybenzoic acid	Nitrendipine	-0.364865	0.0243018
Acetylcholine	Nitrendipine	0.395451	0.0139953
N5-(L-1-Carboxyethyl)-L-...Carboxyethyl)-L-ornithine	Nitrendipine	0.494479	0.0016015
Traumatic Acid	Nitrendipine	-0.324237	0.0470359
3,3'-Dimethoxybenzidine	Nitrendipine	0.588412	0.000102156
Rivastigmine	Nitrendipine	-0.324439	0.0468902
Midodrine	Nitrendipine	-0.352987	0.0297214
Cyclopeptine	Nitrendipine	-0.399188	0.0130377
Sphinganine	Nitrendipine	-0.348016	0.0322674
N,N-Dimethylsphingosine	Nitrendipine	0.403655	0.0119664
Ethyl icosapentate	Nitrendipine	0.612237	4.40924e-05
(-)-Matairesinol	Nitrendipine	0.390921	0.0152351
Nitrendipine	Nitrendipine	1	0
Riboflavin reduced	Nitrendipine	0.409779	0.0106198
Lacto-N-biose I	Nitrendipine	-0.394917	0.0141368
Retinoyl b-glucuronide	Nitrendipine	-0.369415	0.0224561
Brassinolide	Nitrendipine	0.524437	0.000725274
Taurochenodesoxycholic a...urochenodesoxycholic acid	Nitrendipine	0.54843	0.000364112
Salicylic acid	Nitrendipine	0.339817	0.0368554
2-Pyrocatechuic acid	Nitrendipine	0.385391	0.0168727
Nicotinuric acid	Nitrendipine	0.505331	0.00121202
N-[(2S)-2-Amino-2-carbox...carboxyethyl]-L-glutamate	Nitrendipine	0.431135	0.00688458
p-Coumaroyl-D-glucose	Nitrendipine	0.552995	0.00031748
Gibberellin A53	Nitrendipine	-0.367634	0.0231641
Quetiapine	Nitrendipine	0.418412	0.00894199
alpha-Tocopherol	Nitrendipine	-0.324204	0.0470593
Valeric acid	Cortisol	0.343832	0.0345462
Thymine	Cortisol	0.337934	0.0379803
Acetylcholine	Cortisol	0.398494	0.0132112
Jasmone	Cortisol	0.324181	0.0470756
Cortisol	Cortisol	1	0
p-Anisic acid	Cortisol	0.333748	0.0405827
Gulonic acid	Cortisol	-0.327072	0.0450313
FMN	Cortisol	0.366163	0.023763
2-Keto-6-acetamidocaproa...-Keto-6-acetamidocaproate	Lithocholic acid	-0.389622	0.0156072
5-Hydroxyindoleacetic ac...-Hydroxyindoleacetic acid	Lithocholic acid	0.447937	0.00480022
Procaine	Lithocholic acid	-0.357532	0.0275408
Felbamate	Lithocholic acid	0.47038	0.0028813
Lithocholic acid	Lithocholic acid	1	0
Sarsasapogenin	Lithocholic acid	-0.320256	0.0499706
N1,N8-Bis(4-coumaroyl)sp...is(4-coumaroyl)spermidine	Lithocholic acid	-0.45955	0.00370164
Dammarenediol II	Lithocholic acid	0.352575	0.029926
Glyceric acid	Lithocholic acid	-0.435975	0.00621659
Norepinephrine	Lithocholic acid	0.371508	0.0216468
5'-S-Methyl-5'-thioinosi...'-S-Methyl-5'-thioinosine	Lithocholic acid	-0.353395	0.0295201
Prostaglandin G2	Lithocholic acid	0.447855	0.00480889
Quinacrine	Lithocholic acid	0.448243	0.00476798
alpha-Tocopherol	Lithocholic acid	0.321854	0.0487754
Dihydrouracil	Riboflavin reduced	-0.366157	0.0237652
5-Hydroxypentanoic acid	Riboflavin reduced	-0.367776	0.0231071
Thymine	Riboflavin reduced	0.373672	0.0208363
L-Aspartic acid	Riboflavin reduced	0.321593	0.0489693
4-Hydroxybenzoic acid	Riboflavin reduced	-0.433001	0.00661999
Acetylcholine	Riboflavin reduced	0.331631	0.0419532
Jasmone	Riboflavin reduced	0.353279	0.029577
3-Amino-4-hydroxybenzoat...3-Amino-4-hydroxybenzoate	Riboflavin reduced	-0.357182	0.0277037
4-Imidazolone-5-propioni...dazolone-5-propionic acid	Riboflavin reduced	-0.324408	0.0469128
beta-D-Glucosamine	Riboflavin reduced	-0.533521	0.000562098
Pyridoxamine	Riboflavin reduced	0.501268	0.00134672
Gabapentin	Riboflavin reduced	0.607005	5.33356e-05
5-Hydroxyindoleacetic ac...-Hydroxyindoleacetic acid	Riboflavin reduced	0.387032	0.0163721
Procaine	Riboflavin reduced	0.420674	0.00854188
3,3'-Dimethoxybenzidine	Riboflavin reduced	0.830905	1.07298e-10
Rivastigmine	Riboflavin reduced	-0.394292	0.0143039
(R,S)-Coclaurine	Riboflavin reduced	-0.358084	0.0272852
Sphinganine	Riboflavin reduced	-0.412742	0.0100161
N,N-Dimethylsphingosine	Riboflavin reduced	0.50319	0.00128144
(-)-Matairesinol	Riboflavin reduced	0.527446	0.000667079
Nitrendipine	Riboflavin reduced	0.409779	0.0106198
Riboflavin reduced	Riboflavin reduced	1	0
Lacto-N-biose I	Riboflavin reduced	-0.330937	0.0424105
Coleonol	Riboflavin reduced	0.322796	0.0480817
alpha-Spinasterol	Riboflavin reduced	0.452849	0.00430519
Salicylic acid	Riboflavin reduced	0.428913	0.00721128
p-Anisic acid	Riboflavin reduced	0.484707	0.00204254
Norepinephrine	Riboflavin reduced	0.379521	0.0187706
Shikimic acid	Riboflavin reduced	0.477481	0.00243407
N-Acetyl-L-aspartic acid	Riboflavin reduced	0.428156	0.0073256
N-[(2S)-2-Amino-2-carbox...carboxyethyl]-L-glutamate	Riboflavin reduced	0.461356	0.00355221
Isosakuranetin	Riboflavin reduced	0.400716	0.0126625
Formononetin	Riboflavin reduced	0.451084	0.00447772
Chalconaringenin	Riboflavin reduced	0.445084	0.00510979
p-Coumaroyl-D-glucose	Riboflavin reduced	0.68296	2.30944e-06
Quetiapine	Riboflavin reduced	0.458379	0.00380145
cis-4-Hydroxy-L-proline	Lacto-N-biose I	-0.402435	0.0122514
4-Hydroxybenzoic acid	Lacto-N-biose I	0.446264	0.00497966
Spermidine	Lacto-N-biose I	-0.394143	0.014344
Jasmone	Lacto-N-biose I	-0.342163	0.0354912
D-Arabinose	Lacto-N-biose I	-0.376873	0.0196833
Propylthiouracil	Lacto-N-biose I	0.36763	0.0231658
Gabapentin	Lacto-N-biose I	-0.35281	0.0298089
Traumatic Acid	Lacto-N-biose I	0.452584	0.00433067
3,3'-Dimethoxybenzidine	Lacto-N-biose I	-0.37239	0.0213135
Midodrine	Lacto-N-biose I	0.926548	0
Cyclopeptine	Lacto-N-biose I	0.523388	0.000746608
(R,S)-Coclaurine	Lacto-N-biose I	0.446672	0.00493539
Sphinganine	Lacto-N-biose I	0.475017	0.00258186
Ethyl icosapentate	Lacto-N-biose I	-0.341705	0.0357542
(-)-Matairesinol	Lacto-N-biose I	-0.527949	0.000657771
Nitrendipine	Lacto-N-biose I	-0.394917	0.0141368
Riboflavin reduced	Lacto-N-biose I	-0.330937	0.0424105
Lacto-N-biose I	Lacto-N-biose I	1	0
Dammarenediol II	Lacto-N-biose I	0.353588	0.0294249
Retinoyl b-glucuronide	Lacto-N-biose I	0.406834	0.0112504
Glyceric acid	Lacto-N-biose I	0.399585	0.0129393
Protocatechuic acid	Lacto-N-biose I	0.454133	0.00418335
Vanillic acid	Lacto-N-biose I	0.525018	0.000713693
Formononetin	Lacto-N-biose I	-0.37691	0.0196703
p-Coumaroyl-D-glucose	Lacto-N-biose I	-0.385813	0.0167426
Gibberellin A53	Lacto-N-biose I	0.326175	0.0456579
Valeric acid	Coleonol	0.588873	0.000100572
Dihydrouracil	Coleonol	-0.418026	0.00901192
Thymine	Coleonol	0.721187	3.26043e-07
1,1-Dimethylbiguanide	Coleonol	0.811557	6.36617e-10
cis-4-Hydroxy-L-proline	Coleonol	0.506512	0.00117515
4-Hydroxybenzoic acid	Coleonol	-0.362725	0.0252126
Acetylcholine	Coleonol	0.656632	7.57158e-06
Jasmone	Coleonol	0.601145	6.5746e-05
4-Hydroxy-2-quinolone	Coleonol	0.387084	0.0163562
beta-D-Glucosamine	Coleonol	-0.866905	1.96887e-12
Pyridoxamine	Coleonol	0.423642	0.00804012
Gabapentin	Coleonol	0.348804	0.0318522
2-Keto-6-acetamidocaproa...-Keto-6-acetamidocaproate	Coleonol	0.40091	0.0126155
5-Hydroxyindoleacetic ac...-Hydroxyindoleacetic acid	Coleonol	0.493441	0.00164397
Traumatic Acid	Coleonol	-0.340281	0.0365822
Procaine	Coleonol	0.701204	9.42216e-07
3,3'-Dimethoxybenzidine	Coleonol	0.342871	0.0350876
Rivastigmine	Coleonol	-0.436184	0.00618897
9-OxoODE	Coleonol	-0.616455	3.77279e-05
(R,S)-Coclaurine	Coleonol	-0.415963	0.00939322
Sphinganine	Coleonol	-0.572363	0.000173532
Riboflavin reduced	Coleonol	0.322796	0.0480817
Coleonol	Coleonol	1	0
alpha-Spinasterol	Coleonol	0.345582	0.0335774
Retinoyl b-glucuronide	Coleonol	-0.442547	0.0053994
p-Anisic acid	Coleonol	0.597463	7.48257e-05
Alpha-D-Glucose	Coleonol	0.357172	0.0277085
Norepinephrine	Coleonol	0.473885	0.00265229
Syringic acid	Coleonol	0.527789	0.000660725
Carnosine	Coleonol	0.41692	0.00921466
Formononetin	Coleonol	0.401089	0.0125722
p-Coumaroyl-D-glucose	Coleonol	0.464582	0.0032982
Quetiapine	Coleonol	0.324702	0.0467016
alpha-Tocopherol	Coleonol	-0.368489	0.0228219
Thymine	alpha-Spinasterol	0.357803	0.0274148
L-Aspartic acid	alpha-Spinasterol	0.360939	0.0259941
beta-D-Glucosamine	alpha-Spinasterol	-0.348167	0.0321875
3,3'-Dimethoxybenzidine	alpha-Spinasterol	0.40383	0.0119259
Sphinganine	alpha-Spinasterol	-0.32968	0.0432486
Riboflavin reduced	alpha-Spinasterol	0.452849	0.00430519
Coleonol	alpha-Spinasterol	0.345582	0.0335774
alpha-Spinasterol	alpha-Spinasterol	1	0
p-Anisic acid	alpha-Spinasterol	0.399035	0.0130758
Shikimic acid	alpha-Spinasterol	0.339668	0.0369432
Syringic acid	alpha-Spinasterol	0.449359	0.00465204
Formononetin	alpha-Spinasterol	0.387229	0.0163126
p-Coumaroyl-D-glucose	alpha-Spinasterol	0.34351	0.0347266
Quetiapine	alpha-Spinasterol	0.373298	0.0209743
FMN	alpha-Spinasterol	0.375808	0.0200608
Propylthiouracil	Glutathionylspermidine	0.390112	0.0154659
Glutathionylspermidine	Glutathionylspermidine	1	0
Gibberellin A53	Glutathionylspermidine	0.370158	0.0221659
Prostaglandin F1a	Glutathionylspermidine	-0.334408	0.0401634
4-Hydroxybenzoic acid	Sarsasapogenin	0.349675	0.0313982
2-Keto-6-acetamidocaproa...-Keto-6-acetamidocaproate	Sarsasapogenin	0.379322	0.018838
Ethyl icosapentate	Sarsasapogenin	0.358719	0.0269933
Prostaglandin E1	Sarsasapogenin	0.345591	0.0335726
Lithocholic acid	Sarsasapogenin	-0.320256	0.0499706
Sarsasapogenin	Sarsasapogenin	1	0
N1,N8-Bis(4-coumaroyl)sp...is(4-coumaroyl)spermidine	Sarsasapogenin	0.674233	3.46874e-06
Brassinolide	Sarsasapogenin	0.425919	0.00767257
2-Aminoisobutyric acid	Sarsasapogenin	0.65495	8.13668e-06
L-Idonate	Sarsasapogenin	0.482888	0.00213549
Isosakuranetin	Sarsasapogenin	-0.359092	0.0268233
5'-S-Methyl-5'-thioinosi...'-S-Methyl-5'-thioinosine	Sarsasapogenin	0.481056	0.00223285
Prostaglandin F1a	Sarsasapogenin	0.519343	0.000834146
Prostaglandin G2	Sarsasapogenin	-0.366183	0.0237545
Valeric acid	N1,N8-Bis(4-coumaroyl)sp...is(4-coumaroyl)spermidine	0.440906	0.00559416
1,1-Dimethylbiguanide	N1,N8-Bis(4-coumaroyl)sp...is(4-coumaroyl)spermidine	0.368292	0.0229005
Spermidine	N1,N8-Bis(4-coumaroyl)sp...is(4-coumaroyl)spermidine	-0.34971	0.03138
Acetylcholine	N1,N8-Bis(4-coumaroyl)sp...is(4-coumaroyl)spermidine	0.36052	0.0261802
2-Keto-6-acetamidocaproa...-Keto-6-acetamidocaproate	N1,N8-Bis(4-coumaroyl)sp...is(4-coumaroyl)spermidine	0.53253	0.000578144
N5-(L-1-Carboxyethyl)-L-...Carboxyethyl)-L-ornithine	N1,N8-Bis(4-coumaroyl)sp...is(4-coumaroyl)spermidine	0.519456	0.000831569
Felbamate	N1,N8-Bis(4-coumaroyl)sp...is(4-coumaroyl)spermidine	-0.468612	0.00300324
Ethyl icosapentate	N1,N8-Bis(4-coumaroyl)sp...is(4-coumaroyl)spermidine	0.396617	0.0136902
Lithocholic acid	N1,N8-Bis(4-coumaroyl)sp...is(4-coumaroyl)spermidine	-0.45955	0.00370164
Sarsasapogenin	N1,N8-Bis(4-coumaroyl)sp...is(4-coumaroyl)spermidine	0.674233	3.46874e-06
N1,N8-Bis(4-coumaroyl)sp...is(4-coumaroyl)spermidine	N1,N8-Bis(4-coumaroyl)sp...is(4-coumaroyl)spermidine	1	0
Glycyrrhetinate	N1,N8-Bis(4-coumaroyl)sp...is(4-coumaroyl)spermidine	0.385941	0.0167035
Brassinolide	N1,N8-Bis(4-coumaroyl)sp...is(4-coumaroyl)spermidine	0.587628	0.000104903
2-Aminoisobutyric acid	N1,N8-Bis(4-coumaroyl)sp...is(4-coumaroyl)spermidine	0.574268	0.000163189
trans-Cinnamate	N1,N8-Bis(4-coumaroyl)sp...is(4-coumaroyl)spermidine	-0.33141	0.0420981
Vanillic acid	N1,N8-Bis(4-coumaroyl)sp...is(4-coumaroyl)spermidine	0.355335	0.0285778
Nicotinuric acid	N1,N8-Bis(4-coumaroyl)sp...is(4-coumaroyl)spermidine	0.511285	0.00103609
L-Idonate	N1,N8-Bis(4-coumaroyl)sp...is(4-coumaroyl)spermidine	0.659609	6.65886e-06
Isosakuranetin	N1,N8-Bis(4-coumaroyl)sp...is(4-coumaroyl)spermidine	-0.357804	0.0274143
5'-S-Methyl-5'-thioinosi...'-S-Methyl-5'-thioinosine	N1,N8-Bis(4-coumaroyl)sp...is(4-coumaroyl)spermidine	0.578717	0.000141159
Prostaglandin F1a	N1,N8-Bis(4-coumaroyl)sp...is(4-coumaroyl)spermidine	0.513379	0.000979822
Prostaglandin G2	N1,N8-Bis(4-coumaroyl)sp...is(4-coumaroyl)spermidine	-0.323762	0.0473779
Quinacrine	N1,N8-Bis(4-coumaroyl)sp...is(4-coumaroyl)spermidine	-0.44988	0.00459879
5-Hydroxyindoleacetic ac...-Hydroxyindoleacetic acid	Dammarenediol II	0.336591	0.0388001
Lithocholic acid	Dammarenediol II	0.352575	0.029926
Lacto-N-biose I	Dammarenediol II	0.353588	0.0294249
Dammarenediol II	Dammarenediol II	1	0
Salicylic acid	Dammarenediol II	0.331287	0.0421793
Carnosine	Dammarenediol II	0.370885	0.0218854
5'-S-Methyl-5'-thioinosi...'-S-Methyl-5'-thioinosine	Dammarenediol II	-0.371773	0.0215463
N5-(L-1-Carboxyethyl)-L-...Carboxyethyl)-L-ornithine	Glycyrrhetinate	0.328508	0.0440426
Ethyl icosapentate	Glycyrrhetinate	0.32823	0.0442329
(-)-Matairesinol	Glycyrrhetinate	0.395537	0.0139724
N1,N8-Bis(4-coumaroyl)sp...is(4-coumaroyl)spermidine	Glycyrrhetinate	0.385941	0.0167035
Glycyrrhetinate	Glycyrrhetinate	1	0
26-Hydroxyecdysone	Glycyrrhetinate	0.330331	0.0428128
2-Aminoisobutyric acid	Glycyrrhetinate	0.472435	0.00274508
Nicotinuric acid	Glycyrrhetinate	0.356576	0.0279879
Isosakuranetin	Glycyrrhetinate	-0.364815	0.0243227
Prostaglandin F1a	Glycyrrhetinate	0.385371	0.016879
Quinacrine	Glycyrrhetinate	-0.435747	0.00624672
Valeric acid	Retinoyl b-glucuronide	-0.330729	0.0425485
Dihydrouracil	Retinoyl b-glucuronide	0.420252	0.00861539
Thymine	Retinoyl b-glucuronide	-0.458504	0.00379072
1,1-Dimethylbiguanide	Retinoyl b-glucuronide	-0.500725	0.00136569
Acetylcholine	Retinoyl b-glucuronide	-0.55394	0.000308528
Jasmone	Retinoyl b-glucuronide	-0.478177	0.00239368
beta-D-Glucosamine	Retinoyl b-glucuronide	0.476416	0.00249702
Pyridoxamine	Retinoyl b-glucuronide	-0.381282	0.0181833
5-Hydroxyindoleacetic ac...-Hydroxyindoleacetic acid	Retinoyl b-glucuronide	-0.329019	0.0436954
Traumatic Acid	Retinoyl b-glucuronide	0.659787	6.60746e-06
3,3'-Dimethoxybenzidine	Retinoyl b-glucuronide	-0.370064	0.0222026
Rivastigmine	Retinoyl b-glucuronide	0.326711	0.0452824
Midodrine	Retinoyl b-glucuronide	0.323858	0.0473088
Cyclopeptine	Retinoyl b-glucuronide	0.645795	1.19468e-05
(R,S)-Coclaurine	Retinoyl b-glucuronide	0.404996	0.0116598
Sphinganine	Retinoyl b-glucuronide	0.494597	0.00159673
Prostaglandin E1	Retinoyl b-glucuronide	0.350197	0.031129
(-)-Matairesinol	Retinoyl b-glucuronide	-0.362705	0.0252214
Nitrendipine	Retinoyl b-glucuronide	-0.369415	0.0224561
Lacto-N-biose I	Retinoyl b-glucuronide	0.406834	0.0112504
Coleonol	Retinoyl b-glucuronide	-0.442547	0.0053994
Retinoyl b-glucuronide	Retinoyl b-glucuronide	1	0
p-Anisic acid	Retinoyl b-glucuronide	-0.412365	0.0100912
2-Pyrocatechuic acid	Retinoyl b-glucuronide	-0.343859	0.0345312
Norepinephrine	Retinoyl b-glucuronide	-0.403887	0.0119128
Nicotinuric acid	Retinoyl b-glucuronide	-0.340952	0.0361902
N-[(2S)-2-Amino-2-carbox...carboxyethyl]-L-glutamate	Retinoyl b-glucuronide	-0.464336	0.003317
Isosakuranetin	Retinoyl b-glucuronide	-0.338048	0.0379115
p-Coumaroyl-D-glucose	Retinoyl b-glucuronide	-0.400898	0.0126183
Gibberellin A53	Retinoyl b-glucuronide	0.493855	0.00162692
Glycyrrhetinate	26-Hydroxyecdysone	0.330331	0.0428128
26-Hydroxyecdysone	26-Hydroxyecdysone	1	0
Formononetin	26-Hydroxyecdysone	0.322798	0.0480804
Dihydrouracil	Brassinolide	-0.341673	0.0357725
2-Keto-6-acetamidocaproa...-Keto-6-acetamidocaproate	Brassinolide	0.529202	0.000635073
N5-(L-1-Carboxyethyl)-L-...Carboxyethyl)-L-ornithine	Brassinolide	0.501806	0.00132817
Felbamate	Brassinolide	-0.347698	0.0324359
3,3'-Dimethoxybenzidine	Brassinolide	0.359848	0.0264813
N,N-Dimethylsphingosine	Brassinolide	0.373969	0.020727
Ethyl icosapentate	Brassinolide	0.622202	3.03958e-05
Nitrendipine	Brassinolide	0.524437	0.000725274
Sarsasapogenin	Brassinolide	0.425919	0.00767257
N1,N8-Bis(4-coumaroyl)sp...is(4-coumaroyl)spermidine	Brassinolide	0.587628	0.000104903
Brassinolide	Brassinolide	1	0
Taurochenodesoxycholic a...urochenodesoxycholic acid	Brassinolide	0.416732	0.00924949
Nicotinuric acid	Brassinolide	0.519521	0.000830099
L-Idonate	Brassinolide	0.558911	0.000265034
5'-S-Methyl-5'-thioinosi...'-S-Methyl-5'-thioinosine	Brassinolide	0.425103	0.00780264
Quetiapine	Brassinolide	0.578278	0.00014321
Dihydrouracil	Taurochenodesoxycholic a...urochenodesoxycholic acid	-0.359984	0.0264204
N5-(L-1-Carboxyethyl)-L-...Carboxyethyl)-L-ornithine	Taurochenodesoxycholic a...urochenodesoxycholic acid	0.36585	0.0238921
Ethyl icosapentate	Taurochenodesoxycholic a...urochenodesoxycholic acid	0.783156	6.19504e-09
Nitrendipine	Taurochenodesoxycholic a...urochenodesoxycholic acid	0.54843	0.000364112
Brassinolide	Taurochenodesoxycholic a...urochenodesoxycholic acid	0.416732	0.00924949
Taurochenodesoxycholic a...urochenodesoxycholic acid	Taurochenodesoxycholic a...urochenodesoxycholic acid	1	0
Nicotinuric acid	Taurochenodesoxycholic a...urochenodesoxycholic acid	0.353613	0.0294127
4-Hydroxy-2-quinolone	Antibiotic JI-20A	0.322469	0.0483214
Gabapentin	Antibiotic JI-20A	0.337374	0.0383205
Prostaglandin E1	Antibiotic JI-20A	0.89898	1.82077e-14
Antibiotic JI-20A	Antibiotic JI-20A	1	0
p-Anisic acid	Antibiotic JI-20A	0.335111	0.0397199
Quinacrine	Antibiotic JI-20A	0.360362	0.026251
Thymine	2-Aminoisobutyric acid	0.333618	0.040666
1,1-Dimethylbiguanide	2-Aminoisobutyric acid	0.331041	0.0423419
Acetylcholine	2-Aminoisobutyric acid	0.496392	0.00152574
N5-(L-1-Carboxyethyl)-L-...Carboxyethyl)-L-ornithine	2-Aminoisobutyric acid	0.466235	0.0031743
Sarsasapogenin	2-Aminoisobutyric acid	0.65495	8.13668e-06
N1,N8-Bis(4-coumaroyl)sp...is(4-coumaroyl)spermidine	2-Aminoisobutyric acid	0.574268	0.000163189
Glycyrrhetinate	2-Aminoisobutyric acid	0.472435	0.00274508
2-Aminoisobutyric acid	2-Aminoisobutyric acid	1	0
p-Anisic acid	2-Aminoisobutyric acid	0.348144	0.0321993
Nicotinuric acid	2-Aminoisobutyric acid	0.532411	0.000580107
L-Idonate	2-Aminoisobutyric acid	0.40288	0.0121466
Isosakuranetin	2-Aminoisobutyric acid	-0.324511	0.0468389
5'-S-Methyl-5'-thioinosi...'-S-Methyl-5'-thioinosine	2-Aminoisobutyric acid	0.419533	0.00874171
Prostaglandin F1a	2-Aminoisobutyric acid	0.497973	0.00146553
Quinacrine	2-Aminoisobutyric acid	-0.321176	0.0492794
Dihydrouracil	Glyceric acid	0.472344	0.00275096
5-Hydroxypentanoic acid	Glyceric acid	0.422823	0.00817598
cis-4-Hydroxy-L-proline	Glyceric acid	-0.607697	5.20197e-05
Spermidine	Glyceric acid	-0.389086	0.0157629
Jasmone	Glyceric acid	-0.378753	0.0190317
3-Amino-4-hydroxybenzoat...3-Amino-4-hydroxybenzoate	Glyceric acid	0.328392	0.0441216
4-Imidazolone-5-propioni...dazolone-5-propionic acid	Glyceric acid	0.379235	0.0188675
4-Hydroxy-2-quinolone	Glyceric acid	-0.348585	0.0319669
beta-D-Glucosamine	Glyceric acid	0.335026	0.0397738
Gabapentin	Glyceric acid	-0.491342	0.00173289
Indole-3-acetate	Glyceric acid	0.368494	0.0228197
5-Hydroxyindoleacetic ac...-Hydroxyindoleacetic acid	Glyceric acid	-0.328173	0.0442713
Midodrine	Glyceric acid	0.392098	0.0149042
(R,S)-Coclaurine	Glyceric acid	0.357064	0.0277591
Sphinganine	Glyceric acid	0.511692	0.00102493
Lithocholic acid	Glyceric acid	-0.435975	0.00621659
Lacto-N-biose I	Glyceric acid	0.399585	0.0129393
Glyceric acid	Glyceric acid	1	0
Salicylic acid	Glyceric acid	-0.373872	0.0207625
p-Anisic acid	Glyceric acid	-0.43281	0.00664661
Shikimic acid	Glyceric acid	-0.483806	0.00208812
N-[(2S)-2-Amino-2-carbox...carboxyethyl]-L-glutamate	Glyceric acid	-0.430162	0.00702601
Isosakuranetin	Glyceric acid	-0.323625	0.0474777
Formononetin	Glyceric acid	-0.353675	0.0293826
p-Coumaroyl-D-glucose	Glyceric acid	-0.373845	0.0207723
Prostaglandin G2	Glyceric acid	-0.398445	0.0132235
Quetiapine	Glyceric acid	-0.349142	0.0316753
Valeric acid	3-Methyl-2-oxovaleric ac...-Methyl-2-oxovaleric acid	-0.390367	0.0153926
Dihydrouracil	3-Methyl-2-oxovaleric ac...-Methyl-2-oxovaleric acid	0.325699	0.0459931
5-Hydroxypentanoic acid	3-Methyl-2-oxovaleric ac...-Methyl-2-oxovaleric acid	0.327653	0.0446293
Thymine	3-Methyl-2-oxovaleric ac...-Methyl-2-oxovaleric acid	-0.340176	0.0366439
1,1-Dimethylbiguanide	3-Methyl-2-oxovaleric ac...-Methyl-2-oxovaleric acid	-0.431944	0.00676878
Acetylcholine	3-Methyl-2-oxovaleric ac...-Methyl-2-oxovaleric acid	-0.340675	0.0363513
Jasmone	3-Methyl-2-oxovaleric ac...-Methyl-2-oxovaleric acid	-0.382702	0.0177211
Propylthiouracil	3-Methyl-2-oxovaleric ac...-Methyl-2-oxovaleric acid	0.351679	0.0303744
3-Amino-4-hydroxybenzoat...3-Amino-4-hydroxybenzoate	3-Methyl-2-oxovaleric ac...-Methyl-2-oxovaleric acid	0.321312	0.0491784
4-Imidazolone-5-propioni...dazolone-5-propionic acid	3-Methyl-2-oxovaleric ac...-Methyl-2-oxovaleric acid	0.328966	0.0437308
Indole-3-acetate	3-Methyl-2-oxovaleric ac...-Methyl-2-oxovaleric acid	0.426365	0.00760224
5-Hydroxyindoleacetic ac...-Hydroxyindoleacetic acid	3-Methyl-2-oxovaleric ac...-Methyl-2-oxovaleric acid	-0.339133	0.037261
Rivastigmine	3-Methyl-2-oxovaleric ac...-Methyl-2-oxovaleric acid	0.7115	5.51399e-07
9-OxoODE	3-Methyl-2-oxovaleric ac...-Methyl-2-oxovaleric acid	0.546177	0.000389312
(R,S)-Coclaurine	3-Methyl-2-oxovaleric ac...-Methyl-2-oxovaleric acid	0.507456	0.00114641
Sphinganine	3-Methyl-2-oxovaleric ac...-Methyl-2-oxovaleric acid	0.355861	0.0283263
(-)-Matairesinol	3-Methyl-2-oxovaleric ac...-Methyl-2-oxovaleric acid	-0.330398	0.042768
3-Methyl-2-oxovaleric ac...-Methyl-2-oxovaleric acid	3-Methyl-2-oxovaleric ac...-Methyl-2-oxovaleric acid	1	0
p-Anisic acid	3-Methyl-2-oxovaleric ac...-Methyl-2-oxovaleric acid	-0.35987	0.0264715
Syringic acid	3-Methyl-2-oxovaleric ac...-Methyl-2-oxovaleric acid	-0.375818	0.0200573
alpha-Tocopherol	3-Methyl-2-oxovaleric ac...-Methyl-2-oxovaleric acid	0.329821	0.0431541
Thymine	Salicylic acid	0.325003	0.0464872
D-Arabinose	Salicylic acid	0.381058	0.018257
beta-D-Glucosamine	Salicylic acid	-0.321812	0.0488061
Pyridoxamine	Salicylic acid	0.361524	0.0257361
5-Hydroxyindoleacetic ac...-Hydroxyindoleacetic acid	Salicylic acid	0.454213	0.0041758
3,3'-Dimethoxybenzidine	Salicylic acid	0.387119	0.0163457
Nitrendipine	Salicylic acid	0.339817	0.0368554
Riboflavin reduced	Salicylic acid	0.428913	0.00721128
Dammarenediol II	Salicylic acid	0.331287	0.0421793
Glyceric acid	Salicylic acid	-0.373872	0.0207625
Salicylic acid	Salicylic acid	1	0
2-Pyrocatechuic acid	Salicylic acid	0.443152	0.00532902
Vanillic acid	Salicylic acid	-0.371143	0.0217864
Shikimic acid	Salicylic acid	0.791165	3.37921e-09
N-Acetyl-L-aspartic acid	Salicylic acid	0.358567	0.0270628
Gulonic acid	Salicylic acid	-0.498497	0.00144602
Isosakuranetin	Salicylic acid	0.339287	0.0371694
Formononetin	Salicylic acid	0.366251	0.0237268
Chalconaringenin	Salicylic acid	0.38435	0.0171971
p-Coumaroyl-D-glucose	Salicylic acid	0.332463	0.0414102
4-Hydroxybenzoic acid	trans-Cinnamate	-0.371524	0.021641
Spermidine	trans-Cinnamate	0.522266	0.000770021
5-Hydroxyindoleacetic ac...-Hydroxyindoleacetic acid	trans-Cinnamate	0.488632	0.00185398
Traumatic Acid	trans-Cinnamate	-0.330208	0.0428952
Cyclopeptine	trans-Cinnamate	-0.422129	0.00829268
Sphinganine	trans-Cinnamate	-0.333668	0.0406342
N1,N8-Bis(4-coumaroyl)sp...is(4-coumaroyl)spermidine	trans-Cinnamate	-0.33141	0.0420981
trans-Cinnamate	trans-Cinnamate	1	0
Vanillic acid	trans-Cinnamate	-0.412723	0.0100199
N-Acetyl-L-aspartic acid	trans-Cinnamate	0.423178	0.00811691
Isosakuranetin	trans-Cinnamate	0.427075	0.00749163
5'-S-Methyl-5'-thioinosi...'-S-Methyl-5'-thioinosine	trans-Cinnamate	-0.344939	0.0339305
Prostaglandin F1a	trans-Cinnamate	-0.402563	0.012221
Valeric acid	p-Anisic acid	0.45164	0.00442272
Dihydrouracil	p-Anisic acid	-0.498933	0.00142998
5-Hydroxypentanoic acid	p-Anisic acid	-0.597995	7.34472e-05
Thymine	p-Anisic acid	0.575527	0.00015666
1,1-Dimethylbiguanide	p-Anisic acid	0.550701	0.000340206
cis-4-Hydroxy-L-proline	p-Anisic acid	0.527275	0.000670274
Spermidine	p-Anisic acid	0.346817	0.0329075
Acetylcholine	p-Anisic acid	0.690469	1.60935e-06
Jasmone	p-Anisic acid	0.71859	3.76155e-07
3-Amino-4-hydroxybenzoat...3-Amino-4-hydroxybenzoate	p-Anisic acid	-0.57333	0.000168211
4-Imidazolone-5-propioni...dazolone-5-propionic acid	p-Anisic acid	-0.574945	0.000159652
4-Hydroxy-2-quinolone	p-Anisic acid	0.482957	0.00213193
beta-D-Glucosamine	p-Anisic acid	-0.632827	2.01526e-05
Pyridoxamine	p-Anisic acid	0.540384	0.000461422
Gabapentin	p-Anisic acid	0.538194	0.000491635
Indole-3-acetate	p-Anisic acid	-0.326803	0.0452182
5-Hydroxyindoleacetic ac...-Hydroxyindoleacetic acid	p-Anisic acid	0.553545	0.000312241
N-Acetyl-beta-glucosamin...yl-beta-glucosaminylamine	p-Anisic acid	-0.541766	0.000443213
N5-(L-1-Carboxyethyl)-L-...Carboxyethyl)-L-ornithine	p-Anisic acid	0.326984	0.0450925
Procaine	p-Anisic acid	0.356454	0.0280454
3,3'-Dimethoxybenzidine	p-Anisic acid	0.531486	0.000595503
Rivastigmine	p-Anisic acid	-0.371331	0.0217145
9-OxoODE	p-Anisic acid	-0.33195	0.0417445
(R,S)-Coclaurine	p-Anisic acid	-0.406175	0.0113958
Sphinganine	p-Anisic acid	-0.477455	0.00243559
(-)-Matairesinol	p-Anisic acid	0.675714	3.24037e-06
Cortisol	p-Anisic acid	0.333748	0.0405827
Riboflavin reduced	p-Anisic acid	0.484707	0.00204254
Coleonol	p-Anisic acid	0.597463	7.48257e-05
alpha-Spinasterol	p-Anisic acid	0.399035	0.0130758
Retinoyl b-glucuronide	p-Anisic acid	-0.412365	0.0100912
Antibiotic JI-20A	p-Anisic acid	0.335111	0.0397199
2-Aminoisobutyric acid	p-Anisic acid	0.348144	0.0321993
Glyceric acid	p-Anisic acid	-0.43281	0.00664661
3-Methyl-2-oxovaleric ac...-Methyl-2-oxovaleric acid	p-Anisic acid	-0.35987	0.0264715
p-Anisic acid	p-Anisic acid	1	0
Alpha-D-Glucose	p-Anisic acid	0.473745	0.00266112
Norepinephrine	p-Anisic acid	0.626582	2.57062e-05
N-Acetyl-L-aspartic acid	p-Anisic acid	0.322116	0.0485815
Nicotinuric acid	p-Anisic acid	0.497677	0.00147663
Syringic acid	p-Anisic acid	0.5269	0.000677323
N-[(2S)-2-Amino-2-carbox...carboxyethyl]-L-glutamate	p-Anisic acid	0.470449	0.00287664
Formononetin	p-Anisic acid	0.378768	0.0190266
p-Coumaroyl-D-glucose	p-Anisic acid	0.544822	0.000405216
Gibberellin A53	p-Anisic acid	-0.320725	0.0496174
Prostaglandin G2	p-Anisic acid	0.466092	0.00318483
Quetiapine	p-Anisic acid	0.36097	0.0259804
Valeric acid	2-Pyrocatechuic acid	0.32142	0.0490977
Dihydrouracil	2-Pyrocatechuic acid	-0.320449	0.0498251
5-Hydroxypentanoic acid	2-Pyrocatechuic acid	-0.466722	0.00313859
Acetylcholine	2-Pyrocatechuic acid	0.353005	0.0297125
3-Amino-4-hydroxybenzoat...3-Amino-4-hydroxybenzoate	2-Pyrocatechuic acid	-0.471381	0.00281424
4-Imidazolone-5-propioni...dazolone-5-propionic acid	2-Pyrocatechuic acid	-0.468146	0.00303613
Pyridoxamine	2-Pyrocatechuic acid	0.489423	0.00181792
Gabapentin	2-Pyrocatechuic acid	0.364115	0.0246179
5-Hydroxyindoleacetic ac...-Hydroxyindoleacetic acid	2-Pyrocatechuic acid	0.332606	0.0413174
N-Acetyl-beta-glucosamin...yl-beta-glucosaminylamine	2-Pyrocatechuic acid	-0.460172	0.00364959
Procaine	2-Pyrocatechuic acid	0.334647	0.0400125
3,3'-Dimethoxybenzidine	2-Pyrocatechuic acid	0.320518	0.0497727
Rivastigmine	2-Pyrocatechuic acid	-0.332387	0.0414596
Sphinganine	2-Pyrocatechuic acid	-0.320774	0.049581
Nitrendipine	2-Pyrocatechuic acid	0.385391	0.0168727
Retinoyl b-glucuronide	2-Pyrocatechuic acid	-0.343859	0.0345312
Salicylic acid	2-Pyrocatechuic acid	0.443152	0.00532902
2-Pyrocatechuic acid	2-Pyrocatechuic acid	1	0
Alpha-D-Glucose	2-Pyrocatechuic acid	0.372759	0.0211749
Norepinephrine	2-Pyrocatechuic acid	0.378822	0.0190081
N-Acetyl-L-aspartic acid	2-Pyrocatechuic acid	0.509088	0.00109817
Nicotinuric acid	2-Pyrocatechuic acid	0.361087	0.0259286
N-[(2S)-2-Amino-2-carbox...carboxyethyl]-L-glutamate	2-Pyrocatechuic acid	0.519848	0.000822742
Gibberellin A53	2-Pyrocatechuic acid	-0.36439	0.0245016
alpha-Tocopherol	2-Pyrocatechuic acid	-0.39849	0.0132121
cis-4-Hydroxy-L-proline	Protocatechuic acid	-0.373818	0.0207823
Propylthiouracil	Protocatechuic acid	0.658732	6.91675e-06
4-Hydroxy-2-quinolone	Protocatechuic acid	-0.442599	0.00539332
Traumatic Acid	Protocatechuic acid	0.455584	0.00404922
Rivastigmine	Protocatechuic acid	0.40597	0.0114413
Midodrine	Protocatechuic acid	0.606891	5.35556e-05
9-OxoODE	Protocatechuic acid	0.397024	0.0135852
Cyclopeptine	Protocatechuic acid	0.396088	0.013828
(R,S)-Coclaurine	Protocatechuic acid	0.444394	0.00518717
Sphinganine	Protocatechuic acid	0.405654	0.0115117
Lacto-N-biose I	Protocatechuic acid	0.454133	0.00418335
Protocatechuic acid	Protocatechuic acid	1	0
Vanillic acid	Protocatechuic acid	0.405483	0.0115501
Gulonic acid	Protocatechuic acid	0.331993	0.0417165
Syringic acid	Protocatechuic acid	-0.342183	0.0354796
1,1-Dimethylbiguanide	Alpha-D-Glucose	0.396331	0.0137645
cis-4-Hydroxy-L-proline	Alpha-D-Glucose	0.431749	0.00679646
4-Hydroxy-2-quinolone	Alpha-D-Glucose	0.470712	0.00285894
beta-D-Glucosamine	Alpha-D-Glucose	-0.356957	0.0278088
Gabapentin	Alpha-D-Glucose	0.411102	0.0103465
5-Hydroxyindoleacetic ac...-Hydroxyindoleacetic acid	Alpha-D-Glucose	0.363813	0.0247459
Procaine	Alpha-D-Glucose	0.350887	0.0307758
(-)-Matairesinol	Alpha-D-Glucose	0.422287	0.00826603
Coleonol	Alpha-D-Glucose	0.357172	0.0277085
p-Anisic acid	Alpha-D-Glucose	0.473745	0.00266112
2-Pyrocatechuic acid	Alpha-D-Glucose	0.372759	0.0211749
Alpha-D-Glucose	Alpha-D-Glucose	1	0
N-Acetyl-L-aspartic acid	Alpha-D-Glucose	0.321126	0.0493167
Gulonic acid	Alpha-D-Glucose	-0.385379	0.0168763
Carnosine	Alpha-D-Glucose	0.543523	0.000420989
Formononetin	Alpha-D-Glucose	0.323376	0.0476584
N,N-Dimethylsphingosine	3-Hydroxymethylglutaric ...ydroxymethylglutaric acid	0.344207	0.0343364
3-Hydroxymethylglutaric ...ydroxymethylglutaric acid	3-Hydroxymethylglutaric ...ydroxymethylglutaric acid	1	0
FMN	3-Hydroxymethylglutaric ...ydroxymethylglutaric acid	0.343916	0.0344989
cis-4-Hydroxy-L-proline	Vanillic acid	-0.36809	0.0229812
4-Hydroxybenzoic acid	Vanillic acid	0.578501	0.000142166
D-Arabinose	Vanillic acid	-0.371391	0.0216915
Traumatic Acid	Vanillic acid	0.452135	0.00437429
Rivastigmine	Vanillic acid	0.372167	0.0213973
Midodrine	Vanillic acid	0.616651	3.74535e-05
Cyclopeptine	Vanillic acid	0.535186	0.000536016
(R,S)-Coclaurine	Vanillic acid	0.447095	0.00488982
Sphinganine	Vanillic acid	0.42618	0.00763146
Lacto-N-biose I	Vanillic acid	0.525018	0.000713693
N1,N8-Bis(4-coumaroyl)sp...is(4-coumaroyl)spermidine	Vanillic acid	0.355335	0.0285778
Salicylic acid	Vanillic acid	-0.371143	0.0217864
trans-Cinnamate	Vanillic acid	-0.412723	0.0100199
Protocatechuic acid	Vanillic acid	0.405483	0.0115501
Vanillic acid	Vanillic acid	1	0
Shikimic acid	Vanillic acid	-0.457721	0.00385855
L-Idonate	Vanillic acid	0.348499	0.0320121
Isosakuranetin	Vanillic acid	-0.356456	0.0280444
5'-S-Methyl-5'-thioinosi...'-S-Methyl-5'-thioinosine	Vanillic acid	0.488015	0.00188257
Valeric acid	Norepinephrine	0.365848	0.0238926
Dihydrouracil	Norepinephrine	-0.596991	7.60687e-05
5-Hydroxypentanoic acid	Norepinephrine	-0.56291	0.000234128
Thymine	Norepinephrine	0.431029	0.00689986
1,1-Dimethylbiguanide	Norepinephrine	0.439748	0.00573528
L-Aspartic acid	Norepinephrine	0.422393	0.00824816
4-Hydroxybenzoic acid	Norepinephrine	-0.3245	0.0468467
Spermidine	Norepinephrine	0.434979	0.0063492
Acetylcholine	Norepinephrine	0.643046	1.33741e-05
Jasmone	Norepinephrine	0.734568	1.52072e-07
3-Amino-4-hydroxybenzoat...3-Amino-4-hydroxybenzoate	Norepinephrine	-0.564094	0.000225618
4-Imidazolone-5-propioni...dazolone-5-propionic acid	Norepinephrine	-0.577339	0.000147677
beta-D-Glucosamine	Norepinephrine	-0.551159	0.000335553
Pyridoxamine	Norepinephrine	0.807184	9.2578e-10
Gabapentin	Norepinephrine	0.345651	0.0335399
Indole-3-acetate	Norepinephrine	-0.33254	0.0413602
5-Hydroxyindoleacetic ac...-Hydroxyindoleacetic acid	Norepinephrine	0.733078	1.65927e-07
N-Acetyl-beta-glucosamin...yl-beta-glucosaminylamine	Norepinephrine	-0.570457	0.000184471
N5-(L-1-Carboxyethyl)-L-...Carboxyethyl)-L-ornithine	Norepinephrine	0.377193	0.0195711
3,3'-Dimethoxybenzidine	Norepinephrine	0.478806	0.00235768
Rivastigmine	Norepinephrine	-0.379197	0.0188802
(R,S)-Coclaurine	Norepinephrine	-0.402069	0.0123379
Sphinganine	Norepinephrine	-0.464106	0.00333464
(-)-Matairesinol	Norepinephrine	0.520936	0.000798626
Lithocholic acid	Norepinephrine	0.371508	0.0216468
Riboflavin reduced	Norepinephrine	0.379521	0.0187706
Coleonol	Norepinephrine	0.473885	0.00265229
Retinoyl b-glucuronide	Norepinephrine	-0.403887	0.0119128
p-Anisic acid	Norepinephrine	0.626582	2.57062e-05
2-Pyrocatechuic acid	Norepinephrine	0.378822	0.0190081
Norepinephrine	Norepinephrine	1	0
N-Acetyl-L-aspartic acid	Norepinephrine	0.628383	2.39767e-05
Nicotinuric acid	Norepinephrine	0.47549	0.00255287
Syringic acid	Norepinephrine	0.332564	0.0413449
N-[(2S)-2-Amino-2-carbox...carboxyethyl]-L-glutamate	Norepinephrine	0.659887	6.57906e-06
Formononetin	Norepinephrine	0.350016	0.0312223
Chalconaringenin	Norepinephrine	0.337769	0.0380805
p-Coumaroyl-D-glucose	Norepinephrine	0.467181	0.00310524
Dihydrouracil	Shikimic acid	-0.325581	0.0460763
Thymine	Shikimic acid	0.35626	0.0281372
cis-4-Hydroxy-L-proline	Shikimic acid	0.333368	0.0408265
4-Hydroxybenzoic acid	Shikimic acid	-0.337585	0.0381925
Propylthiouracil	Shikimic acid	-0.351463	0.0304838
beta-D-Glucosamine	Shikimic acid	-0.367087	0.0233851
3,3'-Dimethoxybenzidine	Shikimic acid	0.393261	0.0145835
Rivastigmine	Shikimic acid	-0.345044	0.033873
Sphinganine	Shikimic acid	-0.337387	0.038313
Riboflavin reduced	Shikimic acid	0.477481	0.00243407
alpha-Spinasterol	Shikimic acid	0.339668	0.0369432
Glyceric acid	Shikimic acid	-0.483806	0.00208812
Salicylic acid	Shikimic acid	0.791165	3.37921e-09
Vanillic acid	Shikimic acid	-0.457721	0.00385855
Shikimic acid	Shikimic acid	1	0
Isosakuranetin	Shikimic acid	0.359952	0.0264346
Formononetin	Shikimic acid	0.365484	0.0240435
p-Coumaroyl-D-glucose	Shikimic acid	0.393256	0.0145848
5-Hydroxypentanoic acid	N-Acetyl-L-aspartic acid	-0.370527	0.0220231
L-Aspartic acid	N-Acetyl-L-aspartic acid	0.462208	0.00348352
4-Hydroxybenzoic acid	N-Acetyl-L-aspartic acid	-0.449545	0.00463303
Spermidine	N-Acetyl-L-aspartic acid	0.356084	0.0282205
3-Amino-4-hydroxybenzoat...3-Amino-4-hydroxybenzoate	N-Acetyl-L-aspartic acid	-0.337915	0.0379919
4-Imidazolone-5-propioni...dazolone-5-propionic acid	N-Acetyl-L-aspartic acid	-0.355696	0.0284052
Pyridoxamine	N-Acetyl-L-aspartic acid	0.829287	1.25567e-10
Gabapentin	N-Acetyl-L-aspartic acid	0.338595	0.0375825
5-Hydroxyindoleacetic ac...-Hydroxyindoleacetic acid	N-Acetyl-L-aspartic acid	0.697402	1.14194e-06
N-Acetyl-beta-glucosamin...yl-beta-glucosaminylamine	N-Acetyl-L-aspartic acid	-0.362749	0.025202
3,3'-Dimethoxybenzidine	N-Acetyl-L-aspartic acid	0.337745	0.0380949
Rivastigmine	N-Acetyl-L-aspartic acid	-0.363674	0.0248052
Cyclopeptine	N-Acetyl-L-aspartic acid	-0.394369	0.0142832
(R,S)-Coclaurine	N-Acetyl-L-aspartic acid	-0.325704	0.0459897
Sphinganine	N-Acetyl-L-aspartic acid	-0.369526	0.0224123
N,N-Dimethylsphingosine	N-Acetyl-L-aspartic acid	0.457146	0.00390908
Riboflavin reduced	N-Acetyl-L-aspartic acid	0.428156	0.0073256
Salicylic acid	N-Acetyl-L-aspartic acid	0.358567	0.0270628
trans-Cinnamate	N-Acetyl-L-aspartic acid	0.423178	0.00811691
p-Anisic acid	N-Acetyl-L-aspartic acid	0.322116	0.0485815
2-Pyrocatechuic acid	N-Acetyl-L-aspartic acid	0.509088	0.00109817
Alpha-D-Glucose	N-Acetyl-L-aspartic acid	0.321126	0.0493167
Norepinephrine	N-Acetyl-L-aspartic acid	0.628383	2.39767e-05
N-Acetyl-L-aspartic acid	N-Acetyl-L-aspartic acid	1	0
N-[(2S)-2-Amino-2-carbox...carboxyethyl]-L-glutamate	N-Acetyl-L-aspartic acid	0.60807	5.13238e-05
Prostaglandin G2	N-Acetyl-L-aspartic acid	0.327934	0.044436
Valeric acid	Nicotinuric acid	0.352673	0.0298772
Dihydrouracil	Nicotinuric acid	-0.57369	0.000166267
5-Hydroxypentanoic acid	Nicotinuric acid	-0.443627	0.00527442
Thymine	Nicotinuric acid	0.45275	0.00431468
1,1-Dimethylbiguanide	Nicotinuric acid	0.417331	0.00913877
Acetylcholine	Nicotinuric acid	0.671697	3.89408e-06
Jasmone	Nicotinuric acid	0.558265	0.000270351
3-Amino-4-hydroxybenzoat...3-Amino-4-hydroxybenzoate	Nicotinuric acid	-0.393332	0.014564
4-Imidazolone-5-propioni...dazolone-5-propionic acid	Nicotinuric acid	-0.404367	0.0118028
Pyridoxamine	Nicotinuric acid	0.433701	0.00652302
2-Keto-6-acetamidocaproa...-Keto-6-acetamidocaproate	Nicotinuric acid	0.343352	0.0348159
N-Acetyl-beta-glucosamin...yl-beta-glucosaminylamine	Nicotinuric acid	-0.387555	0.0162151
N5-(L-1-Carboxyethyl)-L-...Carboxyethyl)-L-ornithine	Nicotinuric acid	0.93639	0
3,3'-Dimethoxybenzidine	Nicotinuric acid	0.374925	0.0203785
Ethyl icosapentate	Nicotinuric acid	0.477545	0.00243034
(-)-Matairesinol	Nicotinuric acid	0.327837	0.0445024
Nitrendipine	Nicotinuric acid	0.505331	0.00121202
N1,N8-Bis(4-coumaroyl)sp...is(4-coumaroyl)spermidine	Nicotinuric acid	0.511285	0.00103609
Glycyrrhetinate	Nicotinuric acid	0.356576	0.0279879
Retinoyl b-glucuronide	Nicotinuric acid	-0.340952	0.0361902
Brassinolide	Nicotinuric acid	0.519521	0.000830099
Taurochenodesoxycholic a...urochenodesoxycholic acid	Nicotinuric acid	0.353613	0.0294127
2-Aminoisobutyric acid	Nicotinuric acid	0.532411	0.000580107
p-Anisic acid	Nicotinuric acid	0.497677	0.00147663
2-Pyrocatechuic acid	Nicotinuric acid	0.361087	0.0259286
Norepinephrine	Nicotinuric acid	0.47549	0.00255287
Nicotinuric acid	Nicotinuric acid	1	0
L-Idonate	Nicotinuric acid	0.539106	0.00047885
N-[(2S)-2-Amino-2-carbox...carboxyethyl]-L-glutamate	Nicotinuric acid	0.558774	0.000266149
5'-S-Methyl-5'-thioinosi...'-S-Methyl-5'-thioinosine	Nicotinuric acid	0.504276	0.0012458
p-Coumaroyl-D-glucose	Nicotinuric acid	0.406903	0.0112353
Quetiapine	Nicotinuric acid	0.538774	0.000483464
Quinacrine	Nicotinuric acid	-0.44151	0.00552179
alpha-Tocopherol	Nicotinuric acid	-0.379336	0.0188331
Cortisol	Gulonic acid	-0.327072	0.0450313
Salicylic acid	Gulonic acid	-0.498497	0.00144602
Protocatechuic acid	Gulonic acid	0.331993	0.0417165
Alpha-D-Glucose	Gulonic acid	-0.385379	0.0168763
Gulonic acid	Gulonic acid	1	0
4-Hydroxybenzoic acid	L-Idonate	0.348208	0.0321655
Spermidine	L-Idonate	-0.3433	0.0348448
2-Keto-6-acetamidocaproa...-Keto-6-acetamidocaproate	L-Idonate	0.646702	1.15071e-05
N5-(L-1-Carboxyethyl)-L-...Carboxyethyl)-L-ornithine	L-Idonate	0.529676	0.000626679
Sarsasapogenin	L-Idonate	0.482888	0.00213549
N1,N8-Bis(4-coumaroyl)sp...is(4-coumaroyl)spermidine	L-Idonate	0.659609	6.65886e-06
Brassinolide	L-Idonate	0.558911	0.000265034
2-Aminoisobutyric acid	L-Idonate	0.40288	0.0121466
Vanillic acid	L-Idonate	0.348499	0.0320121
Nicotinuric acid	L-Idonate	0.539106	0.00047885
L-Idonate	L-Idonate	1	0
5'-S-Methyl-5'-thioinosi...'-S-Methyl-5'-thioinosine	L-Idonate	0.543331	0.000423375
Quetiapine	L-Idonate	0.442579	0.00539562
Quinacrine	L-Idonate	-0.393253	0.0145857
Thymine	Syringic acid	0.320353	0.0498975
1,1-Dimethylbiguanide	Syringic acid	0.321998	0.0486686
cis-4-Hydroxy-L-proline	Syringic acid	0.506816	0.00116583
Acetylcholine	Syringic acid	0.329502	0.043369
Jasmone	Syringic acid	0.619176	3.4077e-05
Propylthiouracil	Syringic acid	-0.382289	0.0178545
4-Hydroxy-2-quinolone	Syringic acid	0.758252	3.50632e-08
beta-D-Glucosamine	Syringic acid	-0.530752	0.000607973
Indole-3-acetate	Syringic acid	-0.357512	0.0275501
5-Hydroxyindoleacetic ac...-Hydroxyindoleacetic acid	Syringic acid	0.623127	2.93455e-05
Rivastigmine	Syringic acid	-0.377861	0.0193384
9-OxoODE	Syringic acid	-0.466182	0.00317821
(R,S)-Coclaurine	Syringic acid	-0.369231	0.0225282
Sphinganine	Syringic acid	-0.425802	0.00769108
(-)-Matairesinol	Syringic acid	0.39296	0.014666
Coleonol	Syringic acid	0.527789	0.000660725
alpha-Spinasterol	Syringic acid	0.449359	0.00465204
3-Methyl-2-oxovaleric ac...-Methyl-2-oxovaleric acid	Syringic acid	-0.375818	0.0200573
p-Anisic acid	Syringic acid	0.5269	0.000677323
Protocatechuic acid	Syringic acid	-0.342183	0.0354796
Norepinephrine	Syringic acid	0.332564	0.0413449
Syringic acid	Syringic acid	1	0
Isosakuranetin	Syringic acid	0.511223	0.00103779
Formononetin	Syringic acid	0.544522	0.000408806
p-Coumaroyl-D-glucose	Syringic acid	0.36099	0.0259715
Propylthiouracil	Genipin	0.423316	0.00809408
Genipin	Genipin	1	0
Valeric acid	Carnosine	0.348227	0.0321554
Thymine	Carnosine	0.386031	0.016676
1,1-Dimethylbiguanide	Carnosine	0.503718	0.00126398
cis-4-Hydroxy-L-proline	Carnosine	0.415679	0.00944672
beta-D-Glucosamine	Carnosine	-0.370354	0.0220898
Procaine	Carnosine	0.358342	0.0271661
9-OxoODE	Carnosine	-0.48806	0.00188049
Coleonol	Carnosine	0.41692	0.00921466
Dammarenediol II	Carnosine	0.370885	0.0218854
Alpha-D-Glucose	Carnosine	0.543523	0.000420989
Carnosine	Carnosine	1	0
Dihydrouracil	N-[(2S)-2-Amino-2-carbox...carboxyethyl]-L-glutamate	-0.558695	0.000266797
5-Hydroxypentanoic acid	N-[(2S)-2-Amino-2-carbox...carboxyethyl]-L-glutamate	-0.505705	0.00120023
Thymine	N-[(2S)-2-Amino-2-carbox...carboxyethyl]-L-glutamate	0.33995	0.0367766
L-Aspartic acid	N-[(2S)-2-Amino-2-carbox...carboxyethyl]-L-glutamate	0.35556	0.0284702
Spermidine	N-[(2S)-2-Amino-2-carbox...carboxyethyl]-L-glutamate	0.4317	0.00680352
Acetylcholine	N-[(2S)-2-Amino-2-carbox...carboxyethyl]-L-glutamate	0.598175	7.29855e-05
Jasmone	N-[(2S)-2-Amino-2-carbox...carboxyethyl]-L-glutamate	0.546154	0.000389582
3-Amino-4-hydroxybenzoat...3-Amino-4-hydroxybenzoate	N-[(2S)-2-Amino-2-carbox...carboxyethyl]-L-glutamate	-0.452565	0.00433252
4-Imidazolone-5-propioni...dazolone-5-propionic acid	N-[(2S)-2-Amino-2-carbox...carboxyethyl]-L-glutamate	-0.466757	0.00313603
beta-D-Glucosamine	N-[(2S)-2-Amino-2-carbox...carboxyethyl]-L-glutamate	-0.431665	0.00680842
Pyridoxamine	N-[(2S)-2-Amino-2-carbox...carboxyethyl]-L-glutamate	0.708939	6.3133e-07
Indole-3-acetate	N-[(2S)-2-Amino-2-carbox...carboxyethyl]-L-glutamate	-0.353384	0.0295254
5-Hydroxyindoleacetic ac...-Hydroxyindoleacetic acid	N-[(2S)-2-Amino-2-carbox...carboxyethyl]-L-glutamate	0.43331	0.00657713
N-Acetyl-beta-glucosamin...yl-beta-glucosaminylamine	N-[(2S)-2-Amino-2-carbox...carboxyethyl]-L-glutamate	-0.474691	0.00260195
N5-(L-1-Carboxyethyl)-L-...Carboxyethyl)-L-ornithine	N-[(2S)-2-Amino-2-carbox...carboxyethyl]-L-glutamate	0.407707	0.0110601
Traumatic Acid	N-[(2S)-2-Amino-2-carbox...carboxyethyl]-L-glutamate	-0.341964	0.0356051
3,3'-Dimethoxybenzidine	N-[(2S)-2-Amino-2-carbox...carboxyethyl]-L-glutamate	0.485201	0.00201794
Rivastigmine	N-[(2S)-2-Amino-2-carbox...carboxyethyl]-L-glutamate	-0.493707	0.00163297
Cyclopeptine	N-[(2S)-2-Amino-2-carbox...carboxyethyl]-L-glutamate	-0.39234	0.014837
(R,S)-Coclaurine	N-[(2S)-2-Amino-2-carbox...carboxyethyl]-L-glutamate	-0.406087	0.0114152
Sphinganine	N-[(2S)-2-Amino-2-carbox...carboxyethyl]-L-glutamate	-0.545175	0.00040101
N,N-Dimethylsphingosine	N-[(2S)-2-Amino-2-carbox...carboxyethyl]-L-glutamate	0.339484	0.0370525
(-)-Matairesinol	N-[(2S)-2-Amino-2-carbox...carboxyethyl]-L-glutamate	0.377887	0.0193295
Nitrendipine	N-[(2S)-2-Amino-2-carbox...carboxyethyl]-L-glutamate	0.431135	0.00688458
Riboflavin reduced	N-[(2S)-2-Amino-2-carbox...carboxyethyl]-L-glutamate	0.461356	0.00355221
Retinoyl b-glucuronide	N-[(2S)-2-Amino-2-carbox...carboxyethyl]-L-glutamate	-0.464336	0.003317
Glyceric acid	N-[(2S)-2-Amino-2-carbox...carboxyethyl]-L-glutamate	-0.430162	0.00702601
p-Anisic acid	N-[(2S)-2-Amino-2-carbox...carboxyethyl]-L-glutamate	0.470449	0.00287664
2-Pyrocatechuic acid	N-[(2S)-2-Amino-2-carbox...carboxyethyl]-L-glutamate	0.519848	0.000822742
Norepinephrine	N-[(2S)-2-Amino-2-carbox...carboxyethyl]-L-glutamate	0.659887	6.57906e-06
N-Acetyl-L-aspartic acid	N-[(2S)-2-Amino-2-carbox...carboxyethyl]-L-glutamate	0.60807	5.13238e-05
Nicotinuric acid	N-[(2S)-2-Amino-2-carbox...carboxyethyl]-L-glutamate	0.558774	0.000266149
N-[(2S)-2-Amino-2-carbox...carboxyethyl]-L-glutamate	N-[(2S)-2-Amino-2-carbox...carboxyethyl]-L-glutamate	1	0
Chalconaringenin	N-[(2S)-2-Amino-2-carbox...carboxyethyl]-L-glutamate	0.348148	0.0321973
p-Coumaroyl-D-glucose	N-[(2S)-2-Amino-2-carbox...carboxyethyl]-L-glutamate	0.47642	0.00249673
Jasmone	Isosakuranetin	0.37757	0.0194396
beta-D-Glucosamine	Isosakuranetin	-0.355273	0.0286075
Gabapentin	Isosakuranetin	0.460848	0.00359366
5-Hydroxyindoleacetic ac...-Hydroxyindoleacetic acid	Isosakuranetin	0.398477	0.0132153
Felbamate	Isosakuranetin	0.459105	0.00373927
3,3'-Dimethoxybenzidine	Isosakuranetin	0.460857	0.00359292
(-)-Matairesinol	Isosakuranetin	0.323712	0.0474141
Riboflavin reduced	Isosakuranetin	0.400716	0.0126625
Sarsasapogenin	Isosakuranetin	-0.359092	0.0268233
N1,N8-Bis(4-coumaroyl)sp...is(4-coumaroyl)spermidine	Isosakuranetin	-0.357804	0.0274143
Glycyrrhetinate	Isosakuranetin	-0.364815	0.0243227
Retinoyl b-glucuronide	Isosakuranetin	-0.338048	0.0379115
2-Aminoisobutyric acid	Isosakuranetin	-0.324511	0.0468389
Glyceric acid	Isosakuranetin	-0.323625	0.0474777
Salicylic acid	Isosakuranetin	0.339287	0.0371694
trans-Cinnamate	Isosakuranetin	0.427075	0.00749163
Vanillic acid	Isosakuranetin	-0.356456	0.0280444
Shikimic acid	Isosakuranetin	0.359952	0.0264346
Syringic acid	Isosakuranetin	0.511223	0.00103779
Isosakuranetin	Isosakuranetin	1	0
Formononetin	Isosakuranetin	0.400191	0.0127903
Chalconaringenin	Isosakuranetin	0.334101	0.0403582
5'-S-Methyl-5'-thioinosi...'-S-Methyl-5'-thioinosine	Isosakuranetin	-0.342756	0.0351529
p-Coumaroyl-D-glucose	Isosakuranetin	0.516629	0.000897869
Prostaglandin F1a	Isosakuranetin	-0.334043	0.0403947
Quinacrine	Isosakuranetin	0.576388	0.000152335
Valeric acid	Formononetin	0.397463	0.0134724
Thymine	Formononetin	0.330301	0.0428329
1,1-Dimethylbiguanide	Formononetin	0.396411	0.0137436
Jasmone	Formononetin	0.40105	0.0125816
3-Amino-4-hydroxybenzoat...3-Amino-4-hydroxybenzoate	Formononetin	-0.325523	0.0461175
4-Hydroxy-2-quinolone	Formononetin	0.426969	0.00750808
beta-D-Glucosamine	Formononetin	-0.516201	0.0009083
Gabapentin	Formononetin	0.397751	0.0133992
5-Hydroxyindoleacetic ac...-Hydroxyindoleacetic acid	Formononetin	0.384409	0.0171785
N-Acetyl-beta-glucosamin...yl-beta-glucosaminylamine	Formononetin	-0.321972	0.0486883
3,3'-Dimethoxybenzidine	Formononetin	0.42147	0.00840477
(R,S)-Coclaurine	Formononetin	-0.408776	0.010831
Sphinganine	Formononetin	-0.460705	0.00360541
(-)-Matairesinol	Formononetin	0.505733	0.00119935
Riboflavin reduced	Formononetin	0.451084	0.00447772
Lacto-N-biose I	Formononetin	-0.37691	0.0196703
Coleonol	Formononetin	0.401089	0.0125722
alpha-Spinasterol	Formononetin	0.387229	0.0163126
26-Hydroxyecdysone	Formononetin	0.322798	0.0480804
Glyceric acid	Formononetin	-0.353675	0.0293826
Salicylic acid	Formononetin	0.366251	0.0237268
p-Anisic acid	Formononetin	0.378768	0.0190266
Alpha-D-Glucose	Formononetin	0.323376	0.0476584
Norepinephrine	Formononetin	0.350016	0.0312223
Shikimic acid	Formononetin	0.365484	0.0240435
Syringic acid	Formononetin	0.544522	0.000408806
Isosakuranetin	Formononetin	0.400191	0.0127903
Formononetin	Formononetin	1	0
Chalconaringenin	Formononetin	0.374297	0.0206066
p-Coumaroyl-D-glucose	Formononetin	0.454282	0.00416936
Dihydrouracil	Chalconaringenin	-0.377213	0.0195641
4-Hydroxy-2-quinolone	Chalconaringenin	0.355328	0.0285808
beta-D-Glucosamine	Chalconaringenin	-0.388224	0.0160161
Gabapentin	Chalconaringenin	0.457732	0.00385759
3,3'-Dimethoxybenzidine	Chalconaringenin	0.456373	0.00397791
(-)-Matairesinol	Chalconaringenin	0.325177	0.0463634
Riboflavin reduced	Chalconaringenin	0.445084	0.00510979
Salicylic acid	Chalconaringenin	0.38435	0.0171971
Norepinephrine	Chalconaringenin	0.337769	0.0380805
N-[(2S)-2-Amino-2-carbox...carboxyethyl]-L-glutamate	Chalconaringenin	0.348148	0.0321973
Isosakuranetin	Chalconaringenin	0.334101	0.0403582
Formononetin	Chalconaringenin	0.374297	0.0206066
Chalconaringenin	Chalconaringenin	1	0
Quinacrine	Chalconaringenin	0.376661	0.0197582
Valeric acid	5'-S-Methyl-5'-thioinosi...'-S-Methyl-5'-thioinosine	0.363775	0.0247623
2-Keto-6-acetamidocaproa...-Keto-6-acetamidocaproate	5'-S-Methyl-5'-thioinosi...'-S-Methyl-5'-thioinosine	0.711102	5.63184e-07
N5-(L-1-Carboxyethyl)-L-...Carboxyethyl)-L-ornithine	5'-S-Methyl-5'-thioinosi...'-S-Methyl-5'-thioinosine	0.545638	0.000395572
Lithocholic acid	5'-S-Methyl-5'-thioinosi...'-S-Methyl-5'-thioinosine	-0.353395	0.0295201
Sarsasapogenin	5'-S-Methyl-5'-thioinosi...'-S-Methyl-5'-thioinosine	0.481056	0.00223285
N1,N8-Bis(4-coumaroyl)sp...is(4-coumaroyl)spermidine	5'-S-Methyl-5'-thioinosi...'-S-Methyl-5'-thioinosine	0.578717	0.000141159
Dammarenediol II	5'-S-Methyl-5'-thioinosi...'-S-Methyl-5'-thioinosine	-0.371773	0.0215463
Brassinolide	5'-S-Methyl-5'-thioinosi...'-S-Methyl-5'-thioinosine	0.425103	0.00780264
2-Aminoisobutyric acid	5'-S-Methyl-5'-thioinosi...'-S-Methyl-5'-thioinosine	0.419533	0.00874171
trans-Cinnamate	5'-S-Methyl-5'-thioinosi...'-S-Methyl-5'-thioinosine	-0.344939	0.0339305
Vanillic acid	5'-S-Methyl-5'-thioinosi...'-S-Methyl-5'-thioinosine	0.488015	0.00188257
Nicotinuric acid	5'-S-Methyl-5'-thioinosi...'-S-Methyl-5'-thioinosine	0.504276	0.0012458
L-Idonate	5'-S-Methyl-5'-thioinosi...'-S-Methyl-5'-thioinosine	0.543331	0.000423375
Isosakuranetin	5'-S-Methyl-5'-thioinosi...'-S-Methyl-5'-thioinosine	-0.342756	0.0351529
5'-S-Methyl-5'-thioinosi...'-S-Methyl-5'-thioinosine	5'-S-Methyl-5'-thioinosi...'-S-Methyl-5'-thioinosine	1	0
Prostaglandin F1a	5'-S-Methyl-5'-thioinosi...'-S-Methyl-5'-thioinosine	0.412879	0.00998894
Prostaglandin G2	5'-S-Methyl-5'-thioinosi...'-S-Methyl-5'-thioinosine	-0.320611	0.0497029
Quetiapine	5'-S-Methyl-5'-thioinosi...'-S-Methyl-5'-thioinosine	0.408149	0.010965
Quinacrine	5'-S-Methyl-5'-thioinosi...'-S-Methyl-5'-thioinosine	-0.407978	0.0110017
alpha-Tocopherol	5'-S-Methyl-5'-thioinosi...'-S-Methyl-5'-thioinosine	-0.343193	0.0349057
Dihydrouracil	p-Coumaroyl-D-glucose	-0.536166	0.000521192
5-Hydroxypentanoic acid	p-Coumaroyl-D-glucose	-0.467581	0.00307645
Thymine	p-Coumaroyl-D-glucose	0.417491	0.00910939
1,1-Dimethylbiguanide	p-Coumaroyl-D-glucose	0.338546	0.0376119
4-Hydroxybenzoic acid	p-Coumaroyl-D-glucose	-0.348171	0.0321849
Acetylcholine	p-Coumaroyl-D-glucose	0.547002	0.000379912
Jasmone	p-Coumaroyl-D-glucose	0.644625	1.25364e-05
3-Amino-4-hydroxybenzoat...3-Amino-4-hydroxybenzoate	p-Coumaroyl-D-glucose	-0.435988	0.00621487
4-Imidazolone-5-propioni...dazolone-5-propionic acid	p-Coumaroyl-D-glucose	-0.398072	0.0133177
beta-D-Glucosamine	p-Coumaroyl-D-glucose	-0.623231	2.92298e-05
Pyridoxamine	p-Coumaroyl-D-glucose	0.450809	0.00450514
Gabapentin	p-Coumaroyl-D-glucose	0.466668	0.0031425
5-Hydroxyindoleacetic ac...-Hydroxyindoleacetic acid	p-Coumaroyl-D-glucose	0.418563	0.00891485
N-Acetyl-beta-glucosamin...yl-beta-glucosaminylamine	p-Coumaroyl-D-glucose	-0.432619	0.00667345
Procaine	p-Coumaroyl-D-glucose	0.502517	0.00130396
3,3'-Dimethoxybenzidine	p-Coumaroyl-D-glucose	0.902034	1.06581e-14
Rivastigmine	p-Coumaroyl-D-glucose	-0.381616	0.0180736
(R,S)-Coclaurine	p-Coumaroyl-D-glucose	-0.365698	0.023955
Sphinganine	p-Coumaroyl-D-glucose	-0.542888	0.000428909
(-)-Matairesinol	p-Coumaroyl-D-glucose	0.462136	0.00348926
Nitrendipine	p-Coumaroyl-D-glucose	0.552995	0.00031748
Riboflavin reduced	p-Coumaroyl-D-glucose	0.68296	2.30944e-06
Lacto-N-biose I	p-Coumaroyl-D-glucose	-0.385813	0.0167426
Coleonol	p-Coumaroyl-D-glucose	0.464582	0.0032982
alpha-Spinasterol	p-Coumaroyl-D-glucose	0.34351	0.0347266
Retinoyl b-glucuronide	p-Coumaroyl-D-glucose	-0.400898	0.0126183
Glyceric acid	p-Coumaroyl-D-glucose	-0.373845	0.0207723
Salicylic acid	p-Coumaroyl-D-glucose	0.332463	0.0414102
p-Anisic acid	p-Coumaroyl-D-glucose	0.544822	0.000405216
Norepinephrine	p-Coumaroyl-D-glucose	0.467181	0.00310524
Shikimic acid	p-Coumaroyl-D-glucose	0.393256	0.0145848
Nicotinuric acid	p-Coumaroyl-D-glucose	0.406903	0.0112353
Syringic acid	p-Coumaroyl-D-glucose	0.36099	0.0259715
N-[(2S)-2-Amino-2-carbox...carboxyethyl]-L-glutamate	p-Coumaroyl-D-glucose	0.47642	0.00249673
Isosakuranetin	p-Coumaroyl-D-glucose	0.516629	0.000897869
Formononetin	p-Coumaroyl-D-glucose	0.454282	0.00416936
p-Coumaroyl-D-glucose	p-Coumaroyl-D-glucose	1	0
Quetiapine	p-Coumaroyl-D-glucose	0.61169	4.49868e-05
Dihydrouracil	Gibberellin A53	0.362284	0.0254038
Thymine	Gibberellin A53	-0.523196	0.00075056
1,1-Dimethylbiguanide	Gibberellin A53	-0.425542	0.00773236
4-Hydroxybenzoic acid	Gibberellin A53	0.450447	0.00454141
Spermidine	Gibberellin A53	-0.338535	0.0376187
Acetylcholine	Gibberellin A53	-0.359905	0.0264557
Propylthiouracil	Gibberellin A53	0.465465	0.00323147
beta-D-Glucosamine	Gibberellin A53	0.354744	0.028862
Traumatic Acid	Gibberellin A53	0.595071	8.13155e-05
Rivastigmine	Gibberellin A53	0.434749	0.00638018
Midodrine	Gibberellin A53	0.371439	0.0216734
Cyclopeptine	Gibberellin A53	0.740715	1.05501e-07
(R,S)-Coclaurine	Gibberellin A53	0.570609	0.000183579
Sphinganine	Gibberellin A53	0.719168	3.64426e-07
Prostaglandin E1	Gibberellin A53	0.394479	0.0142538
Nitrendipine	Gibberellin A53	-0.367634	0.0231641
Lacto-N-biose I	Gibberellin A53	0.326175	0.0456579
Glutathionylspermidine	Gibberellin A53	0.370158	0.0221659
Retinoyl b-glucuronide	Gibberellin A53	0.493855	0.00162692
p-Anisic acid	Gibberellin A53	-0.320725	0.0496174
2-Pyrocatechuic acid	Gibberellin A53	-0.36439	0.0245016
Gibberellin A53	Gibberellin A53	1	0
Quinacrine	Gibberellin A53	0.487243	0.00191891
alpha-Tocopherol	Gibberellin A53	0.613802	4.16264e-05
5-Hydroxyindoleacetic ac...-Hydroxyindoleacetic acid	Prostaglandin F1a	-0.353471	0.0294824
Traumatic Acid	Prostaglandin F1a	0.349926	0.0312687
Cyclopeptine	Prostaglandin F1a	0.33566	0.039377
(R,S)-Coclaurine	Prostaglandin F1a	0.362049	0.025506
Sphinganine	Prostaglandin F1a	0.35644	0.0280521
Ethyl icosapentate	Prostaglandin F1a	0.386346	0.0165796
Glutathionylspermidine	Prostaglandin F1a	-0.334408	0.0401634
Sarsasapogenin	Prostaglandin F1a	0.519343	0.000834146
N1,N8-Bis(4-coumaroyl)sp...is(4-coumaroyl)spermidine	Prostaglandin F1a	0.513379	0.000979822
Glycyrrhetinate	Prostaglandin F1a	0.385371	0.016879
2-Aminoisobutyric acid	Prostaglandin F1a	0.497973	0.00146553
trans-Cinnamate	Prostaglandin F1a	-0.402563	0.012221
Isosakuranetin	Prostaglandin F1a	-0.334043	0.0403947
5'-S-Methyl-5'-thioinosi...'-S-Methyl-5'-thioinosine	Prostaglandin F1a	0.412879	0.00998894
Prostaglandin F1a	Prostaglandin F1a	1	0
cis-4-Hydroxy-L-proline	Prostaglandin G2	0.417826	0.00904822
Spermidine	Prostaglandin G2	0.357544	0.027535
Gabapentin	Prostaglandin G2	0.507573	0.00114287
5-Hydroxyindoleacetic ac...-Hydroxyindoleacetic acid	Prostaglandin G2	0.476881	0.00246936
(R,S)-Coclaurine	Prostaglandin G2	-0.406275	0.0113736
[truncated: 83 more rows]

## Sheet: Table4
name	ID	mz	rt	ppm	formula	KEGG	M_Mean	M_Median	M_RSD	NC_Mean	NC_Median	NC_RSD	FC	log2FC	P.value	-log10(P.value)	FDR	VIP	posneg
Triethylamine	M101T112	101.06	112.2	2.18944	C6H15N	C14691	1.39909e+08	4.11346e+07	137.49	1.71867e+08	7.60729e+07	88.29	0.81	-0.3	0.130844	0.88	1	1.15857	pos
Gyromitrin	M101T83	101.071	83.1	0.237457	C4H8N2O	C08305	3.3046e+07	3.10542e+07	20.93	3.13857e+07	3.12569e+07	10.76	1.05	0.07	1	0	1	0.704255	pos
1-Aminocyclopropanecarboxylic acid	M102T129	102.055	129.3	0.235167	C4H7NO2	C01234	3.30971e+07	3.08091e+07	30.96	3.51148e+07	3.12223e+07	20.81	0.94	-0.09	0.402547	0.4	1	0.40002	pos
Isovaleric acid	M102T587	102.034	586.8	5.83891	C5H10O2	C08262	2.59019e+06	1.3015e+06	86.98	2.94084e+06	3.30751e+06	64.44	0.88	-0.18	0.667254	0.18	1	0.318272	pos
(R)-Methylmalonate semialdehyde	M102T68_1	102.022	67.9	6.7695	C4H6O3	C21030	8.85675e+07	8.08276e+07	58.5	9.83796e+07	9.27787e+07	39.64	0.9	-0.15	0.462387	0.33	1	0.451729	pos
(S)-Methylmalonic acid semialdehyde	M102T738	102.034	737.6	5.96596	C4H6O3	C06002	2.96233e+07	1.61262e+07	85.34	4.1454e+07	3.39554e+07	87.15	0.71	-0.48	0.347446	0.46	1	1.08848	pos
2-Hydroxybutyric acid	M104T119	104.053	119.4	4.69817	C4H8O3	C05984	9.8999e+07	8.74961e+07	63.94	1.8496e+08	8.39607e+07	174.65	0.54	-0.9	0.979843	0.01	1	0.0376287	pos
Choline	M104T124	104.107	124.1	5.76327	C5H14NO	C00114	6.21753e+07	5.62218e+07	28.85	6.38755e+07	5.79719e+07	24.28	0.97	-0.04	0.630785	0.2	1	0.0479068	pos
4-Hydroxybutanoic acid	M104T130	104.053	130.4	5.31629	C4H8O3	C00989	1.25227e+09	1.05284e+09	44.05	1.0309e+09	9.73564e+08	37.4	1.21	0.28	0.431892	0.36	1	1.33693	pos
D-alpha-Aminobutyric acid	M104T535	104.07	535.3	7.45653	C4H9NO2	C02261	8.65944e+06	6.0953e+06	87.56	7.33077e+06	5.54329e+06	69.19	1.18	0.24	0.82009	0.09	1	0.182352	pos
(R)-b-aminoisobutyric acid	M104T626	104.07	625.6	6.49563	C4H9NO2	C01205	9.44028e+06	9.69852e+06	39.2	7.85646e+06	6.53706e+06	54.07	1.2	0.26	0.402547	0.4	1	1.27476	pos
2-Aminoisobutyric acid	M104T646	104.07	645.9	6.49563	C4H9NO2	C03665	1.7219e+07	1.41755e+07	82.58	1.00347e+07	8.65185e+06	74.6	1.72	0.78	0.211556	0.67	1	1.34034	pos
gamma-Aminobutyric acid	M104T84	104.071	84.4	0.230613	C4H9NO2	C00334	1.02916e+09	9.25436e+08	49.19	8.56568e+08	7.5956e+08	44.58	1.2	0.26	0.494013	0.31	1	1.13226	pos
Benzaldehyde	M107T732	107.049	732.3	0	C7H6O	C00261	3.28129e+06	2.62808e+06	56.69	4.02956e+06	4.47683e+06	45.47	0.81	-0.3	0.374396	0.43	1	0.376971	pos
m-Cresol	M109T542	109.101	542.3	3.3301	C7H8O	C01467	3.60339e+06	3.60354e+06	52.7	3.81438e+06	3.71067e+06	30.66	0.94	-0.08	0.82009	0.09	1	0.384568	pos
Hydroquinone	M110T395	110.02	394.8	2.29819	C6H6O2	C00530	2.70682e+07	3.02834e+07	74.09	3.87431e+07	3.51721e+07	68.02	0.7	-0.52	0.347446	0.46	1	0.982585	pos
2-Aminophenol	M110T52	110.019	52.4	10.9931	C6H7NO	C01987	2.3777e+06	1.90406e+06	61.63	4.37161e+06	2.82792e+06	81.19	0.54	-0.88	0.117926	0.93	1	1.30517	pos
Catechol	M110T586	110.02	585.8	3.39214	C6H6O2	C00090	2.60756e+07	2.20941e+07	88.5	1.48571e+07	7.22556e+06	75.43	1.76	0.81	0.56045	0.25	1	0.936541	pos
Pyrrole-2-carboxylic acid	M111T698	111.02	698.4	0.533383	C5H5NO2	C05942	1.58046e+08	1.59221e+08	8.81	1.58179e+08	1.61075e+08	9.98	1	0	0.595155	0.23	1	0.0447081	pos
Cytosine	M112T112	112.05	111.7	0.678266	C4H5N3O	C00380	2.70569e+08	2.22672e+08	81.18	2.69976e+08	2.58527e+08	74.12	1	0	0.859616	0.07	1	0.192394	pos
Creatinine	M114T447	114.065	447.4	9.43321	C4H7N3O	C00791	9.24728e+07	9.01527e+07	70.59	8.28907e+07	6.24042e+07	88.86	1.12	0.16	0.462387	0.33	1	0.909075	pos
1-Pyrroline-2-carboxylic acid	M114T472	114.065	471.8	11.1221	C5H7NO2	C03564	5.86974e+07	4.76706e+07	87.97	6.02295e+07	4.03915e+07	84.9	0.97	-0.04	0.979843	0.01	1	0.283637	pos
Beta-Guanidinopropionic acid	M114T733	114.065	733.4	26.5988	C4H9N3O2	C03065	4.20647e+07	4.27829e+07	23.26	3.98924e+07	3.51884e+07	40.5	1.05	0.08	0.106	0.97	0.982305	0.981395	pos
Dihydrouracil	M115T292	115.04	292.4	1.08393	C4H6N2O2	C00429	1.03845e+08	1.10786e+08	32.72	1.25572e+08	1.25087e+08	24.1	0.83	-0.27	0.0233637	1.63	0.581199	0.946856	pos
L-Proline	M116T93	116.07	92.5	4.10097	C5H9NO2	C00148	1.27763e+09	1.16856e+09	32.84	1.1897e+09	1.16346e+09	31.66	1.07	0.1	0.78101	0.11	1	0.917971	pos
5-Aminopentanoic acid	M118T100	118.086	99.7	2.33728	C5H11NO2	C00431	6.72351e+09	5.82253e+09	42.23	7.09743e+09	7.11959e+09	27.37	0.95	-0.08	0.402547	0.4	1	0.169709	pos
Indole	M118T389	118.065	388.9	0.643713	C8H7N	C00463	3.41274e+07	3.40203e+07	5.15	3.36186e+07	3.31493e+07	5.1	1.02	0.02	0.462387	0.33	1	1.06772	pos
2-Methylserine	M119T173	119.049	173.1	1.48285	C4H9NO3	C02115	6.73418e+07	6.79644e+07	5.82	6.58708e+07	6.59101e+07	4.37	1.02	0.03	0.347446	0.46	1	0.650534	pos
5-Hydroxypentanoic acid	M119T389	119.073	389.1	23.7165	C5H10O3	C02804	1.97252e+07	1.91169e+07	30.43	1.63893e+07	1.70622e+07	22.98	1.2	0.27	0.130844	0.88	1	1.47407	pos
L-Threonine	M120T97	120.065	96.6	2.29875	C4H9NO3	C00188	2.99374e+07	3.76818e+07	65.87	2.17537e+07	1.02793e+07	93.84	1.38	0.46	0.347446	0.46	1	1.07241	pos
N,N-Dimethylaniline	M122T398	122.096	397.9	0	C8H11N	C02846	2.2032e+07	1.57342e+07	55.92	1.93096e+07	1.61395e+07	58.91	1.14	0.19	0.78101	0.11	1	0.130543	pos
Niacinamide	M123T134	123.055	134.1	0	C6H6N2O	C00153	1.53585e+10	1.27455e+10	90.38	2.29494e+10	1.35104e+10	85.3	0.67	-0.58	0.56045	0.25	1	0.513758	pos
4-Hydroxybenzaldehyde	M123T173	123.044	172.9	3.86855	C7H6O2	C00633	5.12579e+07	4.79861e+07	54.85	3.92899e+07	3.7601e+07	68.04	1.3	0.38	0.251953	0.6	1	1.62655	pos
Aminohydroquinone	M126T59	126.055	59.5	3.33464	C6H7NO2	C14604	6.18184e+06	3.28029e+06	80.93	4.37134e+06	3.27569e+06	77.16	1.41	0.5	0.93959	0.03	1	0.394302	pos
Ciliatine	M126T68_1	125.986	67.6	4.97269	C2H8NO3P	C03557	5.35791e+08	4.2885e+08	49.46	4.5605e+08	4.13868e+08	39.52	1.17	0.23	0.374396	0.43	1	0.496321	pos
1-Methylhistamine	M126T71	126.103	70.6	0.00571134	C6H11N3	C05127	6.19659e+07	6.92576e+07	51.2	7.69449e+07	7.25111e+07	34.77	0.81	-0.31	0.273981	0.56	1	0.887042	pos
Taurine	M126T97	126.022	96.6	0.190443	C2H7NO3S	C00245	8.54335e+07	8.33074e+07	33.39	8.90752e+07	9.20543e+07	21.56	0.96	-0.06	0.859616	0.07	1	0.236724	pos
Thymine	M127T329	127.05	329	0.188902	C5H6N2O2	C00178	1.21096e+08	1.33688e+08	35.25	1.0028e+08	1.05161e+08	45.27	1.21	0.27	0.231155	0.64	1	1.17004	pos
1,2,3-Trihydroxybenzene	M127T60	127.038	60.1	9.25709	C6H6O3	C01108	1.62306e+07	1.67217e+07	27.83	19433284	1.8785e+07	33.17	0.84	-0.26	0.297233	0.53	1	1.3346	pos
gamma-Amino-gamma-cyanobutanoate	M129T89	129.066	88.8	2.13844	C5H8N2O2	C05715	1.29048e+08	1.29062e+08	14.37	1.32164e+08	1.30159e+08	14.16	0.98	-0.03	0.526711	0.28	1	0.376296	pos
Pipecolic acid	M130T127	130.05	127.3	19.5057	C6H11NO2	C00408	4.38176e+08	2.34034e+08	84.86	3.11081e+08	2.61151e+08	66.8	1.41	0.49	0.78101	0.11	1	0.25917	pos
(2E)-Decenoyl-ACP	M130T293	130.087	293.2	6.14973	C6H11NO2	C03969	1.84879e+07	1.7646e+07	16.95	1.84555e+07	1.81007e+07	10.5	1	0	0.630785	0.2	1	0.0759808	pos
Pyrrolidonecarboxylic acid	M130T372	130.051	372	9.99606	C5H7NO3	C02237	2.65504e+07	2.21995e+07	52.65	1.51782e+07	1.70543e+07	59.06	1.75	0.81	0.0406894	1.39	0.744325	1.93026	pos
Pyroglutamic acid	M130T96	130.05	96.3	0.184545	C5H7NO3	C01879	4.93841e+08	4.88499e+08	42.49	5.91298e+08	4.62694e+08	55.52	0.84	-0.26	0.56045	0.25	1	0.189914	pos
L-Glutamic gamma-semialdehyde	M131T127	131.053	127.3	0.00176976	C5H9NO3	C01165	2.75198e+06	2.91032e+06	17.69	2.70006e+06	2.97122e+06	22.6	1.02	0.03	0.859616	0.07	1	0.767859	pos
5-Amino-2-oxopentanoic acid	M131T181	131.053	180.6	8.77436	C5H9NO3	C01110	5.28585e+06	4.99016e+06	18.68	5.27494e+06	5.16681e+06	11.45	1	0	0.667254	0.18	1	0.0260442	pos
Heptanoic acid	M131T34	130.967	34.5	8.08793	C7H14O2	C17714	6.72115e+06	6.74967e+06	53.78	5.4809e+06	5.24567e+06	37.52	1.23	0.29	0.494013	0.31	1	1.02382	pos
L-Leucine	M132T187	132.065	186.9	1.97046	C6H13NO2	C00123	7.34438e+07	8.61068e+07	52.15	6.68151e+07	6.10617e+07	61.34	1.1	0.14	0.667254	0.18	1	0.674326	pos
L-Isoleucine	M132T264	132.1	264	14.2014	C6H13NO2	C00407	5.5494e+07	3.89906e+07	73.33	6.69216e+07	4.4848e+07	81.37	0.83	-0.27	0.704507	0.15	1	0.399871	pos
Beta-Leucine	M132T311	132.1	310.6	14.135	C6H13NO2	C02486	3.49489e+07	3.17042e+07	76.44	3.81369e+07	3.65326e+07	69.71	0.92	-0.13	0.859616	0.07	1	0.168553	pos
N,N-Diethylglycine	M132T395	132.1	395.1	11.1733	C6H13NO2	C16647	2.37056e+07	2.503e+07	46.97	3.26956e+07	3.46088e+07	43.53	0.73	-0.46	0.0355979	1.45	0.704688	1.09996	pos
cis-4-Hydroxy-D-proline	M132T57	131.974	57.3	6.4405	C5H9NO3	C03440	5.97186e+07	1.2085e+07	242.88	5.78307e+07	2.51775e+07	186.91	1.03	0.05	0.211556	0.67	1	0.99136	pos
Leucine	M132T586	132.1	586.2	12.6873	C6H13NO2	C16439	4.13684e+07	3.55816e+07	80.6	6.07394e+07	3.72264e+07	107.67	0.68	-0.55	0.462387	0.33	1	0.680636	pos
N-Carbamoylputrescine	M132T605	132.1	605.1	14.525	C5H13N3O	C00436	2.66619e+07	2.66896e+07	30.81	2.668e+07	2.58552e+07	24.93	1	0	0.78101	0.11	1	0.280065	pos
(R)-Pantolactone	M132T799	131.534	798.7	0.00111366	C6H10O3	C01012	1.44365e+07	1.24974e+07	49.85	1.32574e+07	11697064	34.33	1.09	0.12	0.93959	0.03	1	0.601363	pos
Oxalureate	M133T142	133.032	141.7	1.36339	C3H4N2O4	C00802	6.18031e+08	4.17761e+08	77.96	5.5703e+08	3.40364e+08	98.25	1.11	0.15	0.462387	0.33	1	0.875944	pos
Glutaric acid	M133T68	132.998	67.8	0.396215	C5H8O4	C00489	5.00096e+08	1.2744e+08	144.93	2.50342e+08	6.00407e+07	198.61	2	1	0.82009	0.09	1	0.702026	pos
Ornithine	M133T72	133.097	71.9	0.571012	C5H12N2O2	C00077	2.87148e+07	2.2406e+07	81.66	5.07131e+07	4.38608e+07	85.1	0.57	-0.82	0.106	0.97	0.982305	1.61594	pos
L-Asparagine	M133T82	133.061	82.1	0.180369	C4H8N2O3	C00152	1.26182e+08	9.95963e+07	81.64	2.09778e+08	1.68209e+08	85.3	0.6	-0.73	0.231155	0.64	1	1.03472	pos
L-Aspartic acid	M134T83	134.045	82.5	0.0719244	C4H7NO4	C00049	9.39816e+08	9.07605e+08	75.6	1.0689e+09	1.04453e+09	66.07	0.88	-0.19	0.462387	0.33	1	0.0427274	pos
Chavicol	M135T732	135.08	732.1	0	C9H10O	C16930	1.20694e+07	1.17343e+07	46.39	1.59272e+07	1.64482e+07	40.35	0.76	-0.4	0.0950116	1.02	0.947084	1.0582	pos
Adenine	M136T114	136.062	113.7	1.0552	C5H5N5	C00147	1.79365e+08	1.94508e+08	23.25	1.59468e+08	1.61376e+08	14.28	1.12	0.17	0.0950116	1.02	0.947084	0.842923	pos
Tetrahydropteridine	M136T173	136.076	173.1	6.61396	C6H8N4	C05650	4.20049e+08	4.26299e+08	44.41	5.49914e+08	5.59323e+08	41.13	0.76	-0.39	0.106	0.97	0.982305	0.975831	pos
p-Aminobenzoic acid	M137T119	137.046	119.4	1.71546	C7H7NO2	C00568	380367	322875	54.31	364826	332843	43.42	1.04	0.06	1	0	1	0.532087	pos
allopurinol	M137T360	137.044	359.6	11.5517	C5H4N4O	C06816	6.64615e+06	5.43221e+06	74.39	3.26628e+06	2.70258e+06	72.09	2.03	1.02	0.0849271	1.07	0.947084	1.46337	pos
N-Methylnicotinate	M138T93	138.055	92.5	0.550506	C7H7NO2	C01004	2.98109e+07	3.11115e+07	14.47	3.18968e+07	3.11258e+07	7.44	0.93	-0.1	0.297233	0.53	1	1.41549	pos
Acetylphosphate	M140T378	139.982	378.1	0.0636095	C2H5O5P	C00227	1.90385e+07	2.12776e+07	34.93	2.34198e+07	2.39218e+07	26.92	0.81	-0.3	0.0526434	1.28	0.819081	1.55161	pos
O-Phosphoethanolamine	M142T83	142.026	83.3	0.704094	C2H8NO4P	C00346	3.36691e+08	3.89542e+08	70.79	3.8108e+08	4.11397e+08	46.61	0.88	-0.18	0.667254	0.18	1	1.0935	pos
Anabasine	M145T785	144.982	785.2	0.630128	C10H14N2	C06180	2.70509e+07	2.06021e+07	87.08	3.46844e+07	2.38101e+07	102.43	0.78	-0.36	1	0	1	0.473278	pos
3-Hydroxymethylglutaric acid	M145T839	144.982	838.5	2.54713	C6H10O5	C03761	2.27027e+08	1.69151e+08	62.12	2.28193e+08	2.08928e+08	47.5	0.99	-0.01	0.667254	0.18	1	0.221449	pos
(3S)-3,6-Diaminohexanoate	M146T117	146.092	116.8	0.0268118	C6H14N2O2	C01142	2.07627e+07	1.76496e+07	78.37	1.92651e+07	1.80849e+07	63.26	1.08	0.11	1	0	1	0.285343	pos
4-Guanidinobutanoic acid	M146T241	146.081	240.9	0.26991	C5H11N3O2	C01035	610202	607354	61.61	514790	399064	63.55	1.19	0.25	1	0	1	0.891853	pos
Spermidine	M146T66	146.165	65.9	0.441084	C7H19N3	C00315	7.23119e+07	6.78497e+07	46.09	8.94392e+07	8.6407e+07	56.33	0.81	-0.31	0.667254	0.18	1	0.610194	pos
Acetylcholine	M146T92	146.117	91.7	0.00314197	C7H16NO2	C01996	7.24602e+07	5.13882e+07	54.71	1.34125e+08	1.30681e+08	26.26	0.54	-0.89	0.00165319	2.78	0.139413	2.84761	pos
L-Lysine	M147T72	147.113	72	1.19636	C6H14N2O2	C00047	6.2712e+08	5.89143e+08	20.54	6.0226e+08	6.02129e+08	9.75	1.04	0.06	0.899475	0.05	1	0.627123	pos
(R) 2,3-Dihydroxy-3-methylvalerate	M148T96	148.08	95.7	0.0225873	C6H12O4	C06007	5.08215e+07	4.78517e+07	20.45	4.87725e+07	4.85922e+07	10.14	1.04	0.06	0.93959	0.03	1	0.643012	pos
3-Methyladenine	M149T446	149.024	446.5	2.77441	C6H7N5	C00913	1.41821e+07	1.43227e+07	49.06	1.35209e+07	1.53112e+07	33.29	1.05	0.07	0.859616	0.07	1	0.265295	pos
2-Methoxy-4-vinylphenol	M151T301	151.076	300.7	1.32384	C9H10O2	C17883	2.91013e+07	2.80705e+07	27.63	8.32776e+07	2.24724e+07	247.82	0.35	-1.52	0.211556	0.67	1	0.263441	pos
Guanine	M152T250	152.057	250	0	C5H5N5O	C00242	1.01054e+08	1.16703e+08	34.76	9.66294e+07	9.11267e+07	33.71	1.05	0.06	0.595155	0.23	1	0.560367	pos
Xanthine	M153T174	153.041	174	0.156821	C5H4N4O2	C00385	1.91026e+08	1.65592e+08	64.88	1.2243e+08	1.11572e+08	66.17	1.56	0.64	0.211556	0.67	1	1.49984	pos
2,3-Butanediol	M155T31	154.991	31.3	2.15345	C4H10O2S2	C00265	4.67372e+06	4.68799e+06	3.9	4.6358e+06	4.59257e+06	4.33	1.01	0.01	0.630785	0.2	1	0.32836	pos
Imidazol-5-yl-pyruvate	M155T389	155.045	389.1	0.49018	C6H6N2O3	C03277	3.61849e+07	3.57505e+07	20.16	45474284	4.66456e+07	16.68	0.8	-0.33	0.00768133	2.11	0.35987	2.4644	pos
Diethylphosphoric acid	M155T595	155.047	594.7	0.490175	C4H11O4P	C06608	3.3084e+07	1.48753e+07	110.74	7.62755e+07	8.86258e+07	77.3	0.43	-1.21	0.251953	0.6	1	1.37601	pos
Gentisic acid	M155T682	154.992	682.1	9.99235	C7H6O4	C00628	1.43682e+06	1.14064e+06	44.73	1.5221e+06	1.42458e+06	36.12	0.94	-0.08	0.595155	0.23	1	0.1846	pos
L-Histidine	M156T389	156.039	389.1	6.5717	C6H9N3O2	C00135	2.60921e+08	2.621e+08	4.1	2.59989e+08	2.59828e+08	4.33	1	0.01	0.93959	0.03	1	0.0147114	pos
Phosphoglycolic acid	M157T717	156.992	717	12.8924	C2H5O6P	C00988	4.3639e+06	4.96464e+06	74.84	4.68565e+06	4.52685e+06	84.67	0.93	-0.1	0.899475	0.05	1	0.37537	pos
4,5-Dihydroorotic acid	M158T56_2	158.001	56.1	12.7926	C5H6N2O4	C00337	1.01498e+07	1.06301e+07	37.04	1.13779e+07	1.10854e+07	31.09	0.89	-0.16	0.321727	0.49	1	0.526167	pos
Pelargonic acid	M158T751	158.154	751.5	0.759763	C9H18O2	C01601	1.48532e+08	1.46184e+08	5.46	1.36546e+08	1.37416e+08	3.83	1.09	0.12	7.7037e-05	4.11	0.0158452	3.1455	pos
1,5-Naphthalenediamine	M159T386	159.091	385.8	1.10628	C10H10N2	C19463	1.6134e+07	2.1e+07	63.35	1.72296e+07	2.08024e+07	55.05	0.94	-0.09	0.704507	0.15	1	0.105863	pos
Indoleacetaldehyde	M160T296	160.076	296.3	0.321631	C10H9NO	C00637	2.59883e+07	2.31525e+07	59.43	2.39822e+07	2.22713e+07	52.13	1.08	0.12	0.899475	0.05	1	0.556726	pos
L(-)-Carnitine	M162T108	162.112	108.3	1.66089	C7H15NO3	D02176	4.94694e+07	4.96597e+07	29.4	5.28873e+07	5.57106e+07	15.3	0.94	-0.1	0.321727	0.49	1	0.61911	pos
Nicotine	M162T124	162.113	124.4	19.7394	C10H14N2	C00745	8.13828e+06	7.448e+06	37.87	7.37271e+06	7.08424e+06	22.17	1.1	0.14	0.93959	0.03	1	0.830202	pos
S-Carboxymethyl-L-cysteine	M162T295	162.022	295.4	26.7494	C5H9NO4S	C03727	2.97892e+06	2.42279e+06	58.45	3.99213e+06	3.7297e+06	48.44	0.75	-0.42	0.0310434	1.51	0.667829	1.17275	pos
L-Carnitine	M162T86	162.112	85.6	2.76953	C7H15NO3	C00318	7.80459e+09	4.66428e+09	101.22	6.22891e+09	6.01193e+09	33.65	1.25	0.33	0.526711	0.28	1	0.0355242	pos
Aminoadipic acid	M162T93	162.076	93.4	0.468916	C6H11NO4	C00956	1.22896e+08	8.73923e+07	77.05	1.87224e+08	1.1193e+08	86.91	0.66	-0.61	0.347446	0.46	1	1.003	pos
2-Hydroxyadipic acid	M163T115	163.079	114.7	26.8641	C6H10O5	C02360	1.16311e+06	1.20823e+06	27.54	1.10533e+06	1.23114e+06	25.37	1.05	0.07	0.56045	0.25	1	0.473533	pos
Acetylcysteine	M163T624	163.001	624.3	17.3809	C5H9NO3S	C06809	3.5721e+06	2.10186e+06	71.83	4.08489e+06	2.11579e+06	86.26	0.87	-0.19	0.93959	0.03	1	0.15712	pos
Pterin	M163T696	163.039	696.2	1.44159	C6H5N5O	C00715	5.2015e+06	3.80615e+06	71.66	1.03535e+07	1.05454e+07	66.67	0.5	-0.99	0.0355979	1.45	0.704688	1.34353	pos
3,4-Dihydroxyphenylpropanoate	M165T173	165.055	173	26.2579	C9H10O4	C10447	1.68591e+09	1.78273e+09	17.97	1.71397e+09	1.89833e+09	29.22	0.98	-0.02	0.211556	0.67	1	0.0888096	pos
Normetanephrine	M166T119	166.086	119.3	24.8907	C9H13NO3	C05589	4.31477e+07	4.00416e+07	20.28	3.46871e+07	3.86057e+07	53.19	1.24	0.31	0.321727	0.49	1	1.72222	pos
7-Methylguanine	M166T314	166.073	314.2	0.0429264	C6H7N5O	C02242	5.39123e+06	5.18349e+06	13.51	4.43354e+06	5.15702e+06	45.28	1.22	0.28	0.374396	0.43	1	1.86556	pos
L-Methionine S-oxide	M166T86	166.053	86.2	0.457685	C5H11NO3S	C02989	5.05989e+07	3.80842e+07	56.35	4.00862e+07	3.71073e+07	32.75	1.26	0.34	0.494013	0.31	1	1.2382	pos
3-(2-Hydroxyphenyl)propanoic acid	M167T815	167.07	814.7	0.0196243	C9H10O3	C01198	29363372	3.10076e+07	34.19	3.37779e+07	3.34222e+07	13.47	0.87	-0.2	0.494013	0.31	1	1.5414	pos
3-Methoxytyramine	M168T301	168.102	300.7	0.110813	C9H13NO2	C05587	7.10457e+06	7.30302e+06	39.36	7.56856e+06	7.87019e+06	31.32	0.94	-0.09	0.595155	0.23	1	0.138452	pos
D-synephrine	M168T326	168.091	325.8	1.67492	C9H13NO2	C01869	2.02549e+07	2.02815e+07	4.93	2.05631e+07	2.0619e+07	4.31	0.99	-0.02	0.347446	0.46	1	0.892698	pos
Phosphoenolpyruvic acid	M169T107	168.989	106.5	1.63324	C3H5O6P	C00074	2.88037e+07	2.86871e+07	26.78	3.04712e+07	2.70487e+07	34.87	0.95	-0.08	0.859616	0.07	1	0.156096	pos
(R)-4-Hydroxymandelate	M169T132	169.061	132.2	13.2848	C8H8O4	C05343	4.08978e+07	4.67787e+07	57.99	3.61095e+07	3.20342e+07	58.23	1.13	0.18	0.595155	0.23	1	0.513396	pos
Pyridoxamine	M169T179	169.097	178.7	0.000721893	C8H12N2O2	C00534	1.43448e+07	1.43209e+07	5.07	1.39893e+07	1.39513e+07	8.46	1.03	0.04	0.273981	0.56	1	0.862685	pos
8-Amino-7-oxononanoate	M170T479	170.118	479.4	24.3009	C9H17NO3	C01092	2.74876e+07	3.26499e+07	52.64	3.47099e+07	33070022	19.76	0.79	-0.34	0.402547	0.4	1	1.87515	pos
Pyridoxine	M170T89	170.033	88.9	6.97805	C8H11NO3	C00314	4.21906e+07	3.50178e+07	33.95	3.75602e+07	3.657e+07	19.08	1.12	0.17	0.742446	0.13	1	1.04585	pos
Gabapentin	M172T510	172.133	510.1	0.0445353	C9H17NO2	C07018	2.73958e+07	2.72673e+07	22.77	3.05262e+07	3.1339e+07	15.96	0.9	-0.16	0.175903	0.75	1	1.19783	pos
Iminoarginine	M173T101	173.092	100.7	0.0184217	C6H12N4O2	C21026	6.82982e+07	7.41379e+07	65.67	8.11276e+07	9.1991e+07	41.88	0.84	-0.25	0.159796	0.8	1	0.95059	pos
Glycerol 3-phosphate	M173T106	173.021	106.2	1.4486	C3H9O6P	C00093	5.62114e+07	4.0527e+07	58.97	4.56428e+07	3.494e+07	56.95	1.23	0.3	0.347446	0.46	1	1.01288	pos
Formiminoglutamic acid	M175T108	175.071	108.3	0.708283	C6H10N2O4	C00439	8.04856e+06	8.36287e+06	9.15	7.51926e+06	7.76868e+06	9.97	1.07	0.1	0.0406894	1.39	0.744325	1.40574	pos
L-Arginine	M175T81	175.119	80.5	0.00902618	C6H14N4O2	C00062	1.13408e+09	9.87089e+08	56.12	1.16243e+09	9.93694e+08	46.19	0.98	-0.04	1	0	1	0.207141	pos
N-Acetylornithine	M175T99	175.108	98.9	0.0173305	C7H14N2O3	C00437	4.72975e+07	3.94636e+07	57.21	3.98913e+07	3.65445e+07	46.93	1.19	0.25	0.667254	0.18	1	0.877227	pos
N-Acetyl-L-aspartic acid	M176T140	176.055	140.3	3.27171	C6H9NO5	C01042	6.6694e+08	6.02739e+08	48.09	7.20612e+08	6.95122e+08	35.34	0.93	-0.11	0.402547	0.4	1	0.303191	pos
Citrulline	M176T85	176.103	85.4	1.56727	C6H13N3O3	C00327	2.2153e+07	2.15227e+07	85.47	2.91981e+07	2.78959e+07	38.6	0.76	-0.4	0.175903	0.75	1	1.27944	pos
Rimantadine	M180T682	180.175	682.4	0.419993	C12H21N	C07236	2.64153e+06	2.77466e+06	16.34	2.58113e+06	2.63932e+06	12.52	1.02	0.03	0.374396	0.43	1	0.513276	pos
Beta-Tyrosine	M182T288	182.081	288.2	0.82162	C9H11NO3	C04368	569109	487224	50.99	507615	426064	58.6	1.12	0.16	0.667254	0.18	1	1.02613	pos
Hydroxyphenyllactic acid	M183T142	183.051	141.8	22.3723	C9H10O4	C03672	4.15792e+07	3.55065e+07	54.18	3.68989e+07	2.45733e+07	64.99	1.13	0.17	0.494013	0.31	1	0.932789	pos
Se-Methylselenocysteine	M183T395	182.983	394.6	11.826	C4H9NO2Se	C05689	2.42789e+08	2.26484e+08	79.38	1.84891e+08	1.61587e+08	61.63	1.31	0.39	0.630785	0.2	1	0.375981	pos
Mannitol	M183T440	182.986	440.3	4.61046	C6H14O6	C00392	1.46479e+08	1.40862e+08	47.05	1.32958e+08	1.23413e+08	44.68	1.1	0.14	0.742446	0.13	1	0.805958	pos
3,4-Dihydroxymandelic acid	M185T61	184.984	61.2	10.083	C8H8O5	C05580	4.90815e+06	4.71366e+06	85.29	5.98899e+06	5.94002e+06	40.27	0.82	-0.29	0.0950116	1.02	0.947084	1.02235	pos
Phosphorylcholine	M185T83	185.077	83.1	24.7249	C5H15NO4P	C00588	3.6214e+07	3.60133e+07	48.9	4.10614e+07	4.0964e+07	33.65	0.88	-0.18	0.374396	0.43	1	0.542218	pos
L-Serine O-sulfate	M186T85	186.016	85.4	0.675659	C3H7NO6S	C02703	2.98366e+07	2.91324e+07	23.54	2.9514e+07	2.72466e+07	24.08	1.01	0.02	0.704507	0.15	1	0.299821	pos
3-Phosphoglyceric acid	M187T124	187	124.4	0.453507	C3H7O7P	C00597	1.8268e+07	2.04511e+07	43.51	2.25909e+07	2.29456e+07	33.69	0.81	-0.31	0.106	0.97	0.982305	0.982352	pos
(Z)-But-1-ene-1,2,4-tricarboxylate	M188T380	188.038	380.3	29.7821	C7H8O6	C04002	1931078	1.24497e+06	75.07	2.18939e+06	2.43586e+06	63.93	0.88	-0.18	0.742446	0.13	1	0.0722683	pos
N-Alpha-acetyllysine	M188T386	188.07	385.9	2.30576	C8H16N2O3	C12989	3.00537e+09	2.12975e+09	67.95	2.53382e+09	2.11198e+09	63.96	1.19	0.25	0.667254	0.18	1	0.909384	pos
Azelaic acid	M188T479	188.128	479.4	1.75344	C9H16O4	C08261	1.8999e+07	1.79336e+07	48.83	1.54787e+07	1.02013e+07	60.52	1.23	0.3	0.211556	0.67	1	0.679663	pos
N-Acetylglutamic acid	M189T119	189.087	119.1	0.358924	C7H11NO5	C00624	1.1868e+07	8.98106e+06	63.62	1.06861e+07	9.59668e+06	56.28	1.11	0.15	0.859616	0.07	1	0.480065	pos
Glycyl-leucine	M189T352	189.124	351.8	0.655656	C8H16N2O3	C02155	2.47982e+07	1.92859e+07	68.87	2.52058e+07	1.93892e+07	73.98	0.98	-0.02	0.93959	0.03	1	0.27244	pos
5-Hydroxyindoleacetic acid	M192T433	192.065	432.6	1.06446	C10H9NO3	C05635	1.0611e+07	1.10748e+07	58.94	1.22832e+07	1.00454e+07	67.22	0.86	-0.21	0.595155	0.23	1	0.0630738	pos
Isocitric acid	M193T115	193.036	115.3	6.3408	C6H8O7	C00311	1.23271e+06	1.01826e+06	64.14	1.025e+06	1.04221e+06	55.2	1.2	0.27	0.56045	0.25	1	0.844734	pos
3-Carbamoyl-2-phenylpropionaldehyde	M193T158	193.068	158.1	1.64708	C10H11NO3	C16587	5.74945e+07	6.33133e+07	65.62	8.46747e+07	7.9377e+07	44.47	0.68	-0.56	0.0756907	1.12	0.909259	1.69789	pos
3-Methyl-L-tyrosine	M196T350	196.097	350.3	1.14229	C10H13NO3	C20800	5.13268e+06	5.17191e+06	46.46	5.52891e+06	5.64142e+06	36.6	0.93	-0.11	0.704507	0.15	1	0.179531	pos
Vanillylmandelic acid	M198T682	198.185	682.4	2.18205	C9H10O5	C05584	816508	267334	134.27	990488	1.07921e+06	50.09	0.82	-0.28	0.159796	0.8	1	1.75727	pos
N-Acetylhistidine	M198T80	198.087	79.6	2.40299	C8H11N3O3	C02997	5.45234e+06	4.71661e+06	59.84	8.05877e+06	6.39404e+06	68.03	0.68	-0.56	0.117926	0.93	1	1.42373	pos
gamma-Glutamyl-beta-aminopropiononitrile	M200T318	200.091	318.1	0.949883	C8H13N3O3	C06114	2.90811e+07	2.75469e+07	25.36	2.55394e+07	2.51751e+07	13.12	1.14	0.19	0.321727	0.49	1	1.54796	pos
Dodecanoic acid	M200T641	200.165	641.3	3.4898	C12H24O2	C02679	2.82234e+07	1.77102e+07	138.76	2.01204e+07	1.64418e+07	72.06	1.4	0.49	0.494013	0.31	1	0.922069	pos
Thiabendazole	M202T389	202.044	389.1	0.0169893	C10H7N3S	C07131	1.71116e+09	1.60965e+09	43.49	1.98461e+09	1.82143e+09	25.11	0.86	-0.21	0.144784	0.84	1	1.14786	pos
N-Acetylmannosamine	M204T95	204.086	95.1	17.8062	C8H15NO6	C00645	3.31338e+08	3.41588e+08	72.54	223806726	2.17366e+08	61.61	1.48	0.57	0.374396	0.43	1	0.428316	pos
L-Tryptophan	M205T386	205.097	385.9	0.858131	C11H12N2O2	C00078	7.19917e+08	7.3794e+08	64.33	659636070	6.5501e+08	55.21	1.09	0.13	0.859616	0.07	1	0.439967	pos
Homoisocitrate	M206T336	206.048	336.2	25.2375	C7H10O7	C05662	4.00183e+06	3.86497e+06	54.23	3.9953e+06	3.91337e+06	60.2	1	0	0.859616	0.07	1	0.450261	pos
Pantothenol	M206T349	206.138	348.6	1.33891	C9H19NO4	C05944	2.6023e+06	2.42218e+06	36.01	2.4473e+06	2.14272e+06	29.73	1.06	0.09	0.93959	0.03	1	0.698691	pos
Homocitric acid	M206T380	206.048	380.5	24.7522	C7H10O7	C01251	4.22343e+07	3.03732e+07	65.12	3.27174e+07	2.64933e+07	79.38	1.29	0.37	0.402547	0.4	1	1.43864	pos
Xanthurenic acid	M206T431	206.048	431.2	15.5304	C10H7NO4	C02470	6.74668e+06	4.96669e+06	69.6	8.19856e+06	7.25734e+06	51.47	0.82	-0.28	0.211556	0.67	1	0.632638	pos
L-Kynurenine	M209T319	209.092	319	0.108791	C10H12N2O3	C00328	1.96914e+07	1.95039e+07	11.68	2.18847e+07	2.19719e+07	10.26	0.9	-0.15	0.0310434	1.51	0.667829	2.2201	pos
N-Acetyldemethylphosphinothricin	M210T147	210.061	147	0.256173	C6H12NO5P	C17949	4.70968e+06	4.99393e+06	32.73	4.82087e+06	4.07919e+06	43.32	0.98	-0.03	0.899475	0.05	1	0.200102	pos
Phosphocreatine	M212T112	212.043	112.2	0.551539	C4H10N3O5P	C02305	7.74774e+06	4.87793e+06	80.37	7.28351e+06	5.40971e+06	76.06	1.06	0.09	0.630785	0.2	1	0.216717	pos
Dethiobiotin	M215T226	215.139	225.5	0.0116885	C10H18N2O3	C01909	1.12827e+07	1.02014e+07	32.7	9.63073e+06	9.67354e+06	9.06	1.17	0.23	0.0595956	1.22	0.847503	1.70494	pos
12-Hydroxydodecanoic acid	M216T649	216.196	649.1	0.503646	C12H24O3	C08317	1.12726e+07	9.66724e+06	69.3	9.95089e+06	9.57345e+06	69.86	1.13	0.18	0.667254	0.18	1	0.745385	pos
gamma-L-Glutamyl-D-alanine	M218T371	218.103	370.9	0.83909	C8H14N2O5	C03738	1.75707e+07	1.03087e+07	96.01	2.47955e+07	2.19431e+07	53.53	0.71	-0.5	0.0849271	1.07	0.947084	1.21849	pos
gamma-Glutamylalanine	M219T119	219.097	118.8	1.82567	C7H11N2O5R	C03740	2.9844e+07	1.57088e+07	138.14	2.43623e+07	1.72318e+07	83.44	1.23	0.29	0.899475	0.05	1	0.381225	pos
N-Acetylserotonin	M219T462	219.113	462.3	0.149681	C12H14N2O2	C00978	1.78071e+07	1.78593e+07	9.01	1.75945e+07	1.76187e+07	8.96	1.01	0.02	0.704507	0.15	1	0.643461	pos
5-Hydroxy-L-tryptophan	M220T119	220.081	119.4	15.4488	C11H12N2O3	C00643	2.21272e+06	2.26394e+06	71.25	2.36908e+06	1.96835e+06	57.14	0.93	-0.1	0.494013	0.31	1	0.196842	pos
8-Methoxykynurenate	M220T450	220.064	449.6	14.6505	C11H9NO4	C05830	3.41624e+06	3.96605e+06	51.83	2.49194e+06	2.15441e+06	71.07	1.37	0.46	0.130844	0.88	1	1.44543	pos
Prephenate	M226T312	226.071	312	8.81855	C10H10O6	C00254	981209	745897	51.44	857803	777492	57.5	1.14	0.19	0.595155	0.23	1	1.09473	pos
Terbutaline	M226T368	226.143	368.4	1.22046	C12H19NO3	C07129	1.31038e+06	1.17854e+06	29.74	1.33619e+06	1.33327e+06	15.87	0.98	-0.03	0.374396	0.43	1	0.221993	pos
Porphobilinogen	M226T682	226.18	682.4	3.01069	C10H14N2O4	C00931	8.88196e+07	8.06827e+07	31.81	7.09002e+07	6.97032e+07	9.28	1.25	0.33	0.000671796	3.17	0.0726314	2.42885	pos
Carnosine	M227T80	227.113	79.9	2.53618	C9H14N4O3	C00386	4.12486e+07	3.69758e+07	68.72	4.37305e+07	4.43173e+07	56.49	0.94	-0.08	0.859616	0.07	1	0.00966765	pos
Deoxyuridine	M228T781	228.195	780.7	2.6483	C9H12N2O5	C00526	1.8882e+08	1.68547e+08	62.27	2.25319e+08	2.15159e+08	63.98	0.84	-0.25	0.431892	0.36	1	0.00674577	pos
Ergothioneine	M230T99	230.095	98.5	1.30381	C9H16N3O2S	C05570	2.44994e+07	2.45728e+07	19.83	2.9865e+07	2.93009e+07	15.35	0.82	-0.29	0.00644729	2.19	0.329515	2.05152	pos
Guanabenz	M231T350	231.025	350.3	23.8069	C8H8Cl2N4	C07034	3.62982e+06	3.52079e+06	59.28	4.09396e+06	3.8002e+06	50.26	0.89	-0.17	0.526711	0.28	1	0.329915	pos
Butyryl-L-carnitine	M232T364	232.154	363.7	0.0184333	C11H21NO4	C02862	2.64943e+07	2.52708e+07	18.47	1.98346e+07	1.97637e+07	10.36	1.34	0.42	1.44962e-06	5.84	0.00111133	3.5764	pos
Anserine	M241T81_2	241.13	80.7	0.0995316	C10H16N4O3	C01262	7.85316e+08	1.30985e+08	219.48	1.31545e+08	8.76794e+07	114.45	5.97	2.58	0.595155	0.23	1	0.702688	pos
Equol	M242T348	242.1	348.4	21.4039	C15H14O3	C14131	3.21559e+07	3.25343e+07	63.2	3.42938e+07	3.40942e+07	48.61	0.94	-0.09	0.494013	0.31	1	0.536533	pos
Cytidine	M243T293	243.08	292.8	23.8605	C9H13N3O5	C00475	8.7019e+07	4.76081e+07	70.94	1.107e+08	5.90024e+07	108	0.79	-0.35	0.78101	0.11	1	0.390909	pos
Lumichrome	M243T557	243.088	556.6	0.312644	C12H10N4O2	C01727	1.80873e+06	1.55936e+06	57.3	1.65735e+06	1.28765e+06	60.85	1.09	0.13	0.82009	0.09	1	0.708837	pos
Ribavirin	M244T364	244.081	363.9	2.5831	C8H12N4O5	C07234	3.54462e+06	3.24286e+06	68.09	2.97765e+06	2.74791e+06	63.63	1.19	0.25	0.56045	0.25	1	0.797929	pos
Uridine	M245T163	245.077	162.7	0	C9H12N2O6	C00299	5.61741e+08	4.758e+08	69.48	4.73576e+08	4.37131e+08	50.58	1.19	0.25	0.979843	0.01	1	0.758997	pos
N-Acetyl-D-tryptophan	M247T372	247.129	371.6	0.350887	C13H14N2O3	C03137	389537	293580	59.24	321652	279933	64.13	1.21	0.28	0.347446	0.46	1	0.994117	pos
Abscisic aldehyde	M248T786	248.139	786.1	7.65699	C15H20O3	C13455	1.64648e+08	1.5027e+08	65.19	1.27838e+08	1.06335e+08	80.19	1.29	0.37	0.297233	0.53	1	0.807798	pos
gamma-Glutamylcysteine	M250T106_1	250.061	105.7	3.1992	C8H14N2O5S	C00669	2.90533e+06	2.74787e+06	74.48	3.18955e+06	2.82052e+06	81.01	0.91	-0.13	0.93959	0.03	1	0.10834	pos
Alprenolol	M250T737	250.178	737.5	9.41326	C15H23NO2	D07156	4.6408e+07	4.59041e+07	13.01	4.28828e+07	4.17299e+07	13.8	1.08	0.11	0.130844	0.88	1	1.14633	pos
7,8-Dihydromonapterin	M256T110	256.093	110.2	0.659323	C9H13N5O4	C21008	6.04803e+06	6.39611e+06	35.95	6.7854e+06	7.44311e+06	25.31	0.89	-0.17	0.321727	0.49	1	0.96412	pos
Imidacloprid	M256T513	256.063	513.1	14.4496	C9H10ClN5O2	C11110	1.81731e+06	438786	159.32	1.02306e+06	364399	156.65	1.78	0.83	0.859616	0.07	1	0.0187813	pos
Glycerophosphocholine	M258T84	258.11	83.6	0.587254	C8H21NO6P	C00670	2.46554e+08	1.99806e+08	68.85	2.75821e+08	2.64771e+08	19.61	0.89	-0.16	0.0201601	1.7	0.536309	1.20618	pos
Ticlopidine	M264T360	264.053	360.1	27.9337	C14H14ClNS	C07140	4.84261e+06	4.37043e+06	40.05	4.85937e+06	3.4228e+06	58.11	1	0	0.742446	0.13	1	0.333158	pos
Mirtazapine	M266T682	266.173	682.4	29.0187	C17H19N3	C07570	5.14966e+06	4.43913e+06	34.39	4.15301e+06	3.80557e+06	21.54	1.24	0.31	0.0849271	1.07	0.947084	1.66447	pos
Adenosine	M268T218	268.103	217.6	2.98393	C10H13N5O4	C00212	2.09174e+08	1.61587e+08	70.92	1.81866e+08	1.24199e+08	90.99	1.15	0.2	0.78101	0.11	1	0.587831	pos
Inosine	M269T251	269.087	251.1	2.22976	C10H12N4O5	C00294	4.81488e+09	2.07433e+09	125.37	3.87391e+09	1.84191e+09	112.65	1.24	0.31	0.93959	0.03	1	0.400328	pos
Medicarpin	M271T227	271.103	227	24.4335	C16H14O4	C10503	1.53201e+06	1.31994e+06	70.05	1.22108e+06	1.09598e+06	67.29	1.25	0.33	0.431892	0.36	1	1.07804	pos
Neocembrene	M273T738	273.253	738.5	16.9683	C20H32	C09140	8.48585e+07	8.43576e+07	17.8	9.25664e+07	9.02367e+07	12.95	0.92	-0.13	0.193151	0.71	1	1.46247	pos
Saccharopine	M276T107	276.119	106.6	0.00374036	C11H20N2O6	C00449	6.96232e+07	5.34914e+07	66.07	6.59965e+07	4.58751e+07	64.93	1.05	0.08	0.742446	0.13	1	0.419911	pos
(5-L-Glutamyl)-L-glutamate	M277T110	277.102	110.4	3.16129	C10H16N2O7	C05282	2.74815e+08	2.58497e+08	77.73	3.23352e+08	3.06386e+08	84.55	0.85	-0.23	0.667254	0.18	1	0.0768678	pos
Sulfamethazine	M279T743	279.093	743.5	6.17716	C12H14N4O2S	C19530	1.69135e+07	1.68761e+07	20.98	1.67638e+07	1.65214e+07	17.29	1.01	0.01	0.630785	0.2	1	0.0314534	pos
Linoleic acid	M280T834	280.263	834	1.32804	C18H32O2	C01595	1.26765e+08	1.30971e+08	53.33	1.38031e+08	1.43588e+08	27.84	0.92	-0.12	0.630785	0.2	1	0.619804	pos
1-Methyladenosine	M282T119	282.118	119.2	3.63614	C11H15N5O4	C02494	1.15506e+07	1.0205e+07	84.74	8.49853e+06	3.9174e+06	107.9	1.36	0.44	0.630785	0.2	1	0.579956	pos
Guanosine	M284T249	284.099	249.4	1.32348	C10H13N5O5	C00387	1197139272	1.03497e+09	35.42	1.0975e+09	1.00792e+09	28.42	1.09	0.13	0.704507	0.15	1	0.816011	pos
Fisetin	M286T747	286.274	747.3	2.54192	C15H10O6	C10041	1.77688e+07	1.3003e+07	96.95	1.84348e+07	1.7786e+07	46.52	0.96	-0.05	0.159796	0.8	1	0.996495	pos
Argininosuccinic acid	M291T84	291.129	84	2.66548	C10H18N4O6	C03406	4.48147e+07	4.04246e+07	31.01	4.21584e+07	4.24425e+07	24.27	1.06	0.09	0.78101	0.11	1	0.863628	pos
Aspartame	M295T338	295.128	338	0.398684	C14H18N2O5	C11045	1.08246e+07	8.2456e+06	72.04	1.07529e+07	1.00181e+07	62.97	1.01	0.01	0.859616	0.07	1	0.127884	pos
Dehypoxanthine futalosine	M296T83	296.065	82.8	3.42928	C14H16O7	C17010	1.56707e+07	10778838	60.63	1.18842e+07	9.66504e+06	59.41	1.32	0.4	0.462387	0.33	1	1.36024	pos
N7-Methylguanosine	M298T324	298.115	323.6	1.34177	C11H16N5O5	C20674	7.61974e+06	9.43106e+06	40.2	9.34941e+06	9.41633e+06	19.97	0.81	-0.3	0.159796	0.8	1	0.996524	pos
Tridemorph	M298T754	298.309	753.8	3.60699	C19H39NO	C11285	8.17443e+06	7.56546e+06	31.56	7.20036e+06	7.33542e+06	6.86	1.14	0.18	0.231155	0.64	1	1.38305	pos
D-4'-Phosphopantothenate	M300T376_1	300.092	376.1	26.7384	C9H18NO8P	C03492	3.21216e+07	3.43001e+07	52.72	3.12955e+07	2.85031e+07	43.04	1.03	0.04	0.93959	0.03	1	0.13758	pos
Metoclopramide	M300T602	300.144	601.9	10.9947	C14H22ClN3O2	C07868	4.95122e+06	4.57067e+06	52.49	3.98904e+06	4.06894e+06	36.25	1.24	0.31	0.402547	0.4	1	0.884788	pos
(R)-10-Hydroxystearate	M300T713	300.264	713.1	7.32688	C18H36O3	C03195	2.59891e+06	2.4041e+06	103.42	2.333e+06	2.45351e+06	50.07	1.11	0.16	0.630785	0.2	1	0.10726	pos
Sphingosine	M300T767	300.289	766.7	1.25213	C18H37NO2	C00319	4.68607e+08	4.9185e+08	28.51	4.13281e+08	4.68432e+08	39.57	1.13	0.18	0.462387	0.33	1	0.979563	pos
(S,E)-Zearalenone	M301T338	301.15	337.8	29.8621	C18H22O5	C09981	1.2667e+06	1.23753e+06	34.34	1.19402e+06	1.15862e+06	35.8	1.06	0.09	0.859616	0.07	1	0.77762	pos
Temazepam	M301T72	301.072	71.6	4.57033	C16H13ClN2O2	C07125	1.23375e+07	1.06517e+07	69.34	1.97226e+07	1.7974e+07	27.15	0.63	-0.68	0.0107665	1.97	0.426264	1.9382	pos
Sphinganine	M301T767	301.293	766.7	17.2587	C18H39NO2	C00836	2.03999e+08	1.3744e+08	80.47	3.068e+08	3.11621e+08	45.92	0.66	-0.59	0.0950116	1.02	0.947084	2.09306	pos
Nicotianamine	M304T108	304.15	107.8	0.578662	C12H21N3O6	C05324	1.80319e+06	1.79635e+06	53.63	1.95212e+06	1.8946e+06	31.04	0.92	-0.11	0.526711	0.28	1	0.54387	pos
N-Acetylaspartylglutamic acid	M304T171	304.095	170.7	15.1268	C11H16N2O8	C12270	3.11199e+06	2.16334e+06	77.69	2.4501e+06	1.86104e+06	72.15	1.27	0.34	0.630785	0.2	1	0.96524	pos
Flumazenil	M304T526	304.117	525.8	26.9633	C15H14FN3O3	C07825	1.91775e+06	1.31349e+06	116.1	804042	550136	115.84	2.39	1.25	0.347446	0.46	1	1.04403	pos
(-)-Epigallocatechin	M307T120	307.083	119.7	5.28847	C15H14O7	C12136	3.79049e+08	3.52414e+08	69.05	2.56612e+08	1.23473e+08	120.97	1.48	0.56	0.0950116	1.02	0.947084	1.795	pos
Glutathione	M307T155	307.082	155.4	1.6511	C10H17N3O6S	C00051	1.35689e+09	1.02595e+09	84.79	1.31457e+09	6.25398e+08	94.73	1.03	0.05	0.78101	0.11	1	0.303907	pos
Aflatoxin B1	M312T824	312.362	824	2.28689	C17H12O6	C06800	1.064e+08	5.05222e+07	149.56	1.4325e+08	1.4994e+08	46.05	0.74	-0.43	0.0310434	1.51	0.667829	1.88284	pos
Geranyl diphosphate	M314T196	314.093	195.6	2.43989	C10H20O7P2	C00341	8.79276e+07	7.49927e+07	82.92	8.62416e+07	7.60732e+07	61.58	1.02	0.03	0.82009	0.09	1	0.0187522	pos
Pergolide	M314T609	314.183	608.6	1.53553	C19H26N2S	C07425	1.53946e+06	1.53159e+06	63.04	1.5535e+06	1.55821e+06	57.55	0.99	-0.01	0.93959	0.03	1	0.407009	pos
gamma-L-Glutamyl-L-cysteinyl-beta-alanine	M322T149	322.077	148.9	0.958426	C11H19N3O6S	C04544	832143	743640	31.52	806219	756224	21.59	1.03	0.05	1	0	1	0.314575	pos
CMP	M324T97	324.058	97.2	1.64195	C9H14N3O8P	C00055	2.79095e+08	2.13999e+08	79.87	1.36383e+08	1.22636e+08	53.39	2.05	1.03	0.130844	0.88	1	1.94118	pos
UMP	M325T108	325.042	108.3	2.15357	C9H13N2O9P	C00105	641908	657317	22.25	741765	736769	10.74	0.87	-0.21	0.0463539	1.33	0.784945	1.68494	pos
Prostaglandin D2	M335T765	335.221	764.9	11.7355	C20H32O5	C00696	2.024e+07	1.77969e+07	61.24	1.29798e+07	1.30166e+07	27.48	1.56	0.64	0.273981	0.56	1	1.66552	pos
Isopentenyl adenosine	M336T511	336.166	510.7	0.160211	C15H21N5O4	C16427	3.63167e+06	3.3814e+06	65.35	3.40553e+06	2.69168e+06	64.38	1.07	0.09	0.899475	0.05	1	0.479094	pos
Erucic acid	M338T809	338.342	809.1	1.9811	C22H42O2	C08316	1.46969e+07	1.69443e+07	64.21	1.34765e+07	1.19708e+07	70.67	1.09	0.13	0.82009	0.09	1	0.627447	pos
Sucrose	M343T732	343.295	732.1	0.763521	C12H22O11	C00089	1.65747e+07	7.09539e+06	231.39	9.5518e+06	5.75608e+06	87.05	1.74	0.8	0.82009	0.09	1	0.0129167	pos
Cyclic GMP	M346T757	346.331	757	1.60505	C10H12N5O7P	C00942	1.10093e+07	6.83846e+06	127.09	1.50181e+07	8.1856e+06	177.22	0.73	-0.45	0.82009	0.09	1	0.0467389	pos
Corticosterone	M347T704	347.22	704.5	3.9629	C21H30O4	C02140	1.55173e+06	886830	67.89	1.47917e+06	979254	64.6	1.05	0.07	1	0	1	0.343837	pos
AMP	M348T116	348.071	116.3	1.43649	C10H14N5O7P	C00020	2.90071e+07	2.08761e+07	97.16	3.36542e+07	2.22121e+07	126.88	0.86	-0.21	0.979843	0.01	1	0.122065	pos
N-(5-Phospho-D-ribosyl)anthranilate	M349T119	349.057	119.3	1.43243	C12H16NO9P	C04302	1.05815e+07	1.02759e+07	43.9	7.37743e+06	9.04362e+06	51.44	1.43	0.52	0.106	0.97	0.982305	1.43318	pos
Prostaglandin I2	M353T620	353.231	620.4	1.56748	C20H32O5	C01312	2.3901e+06	1.78484e+06	75.79	1.95218e+06	1.58608e+06	61.48	1.22	0.29	0.93959	0.03	1	0.561885	pos
Nitrendipine	M361T544	361.138	543.9	1.00634	C18H20N2O6	C07713	3.1729e+07	2.55155e+07	73.45	2.5193e+07	1.67991e+07	99.01	1.26	0.33	0.494013	0.31	1	1.15469	pos
Cholesterol	M369T839	369.348	839.3	1.17504	C27H46O	C00187	1.71451e+08	7.00761e+07	161.27	1.13381e+08	2.38274e+07	224.03	1.51	0.6	0.0756907	1.12	0.909259	1.73859	pos
Sphingosine 1-phosphate	M380T790	380.255	789.9	3.15578	C18H38NO5P	C06124	1.39328e+08	1.58519e+08	45.23	1.47727e+08	1.79062e+08	43.12	0.94	-0.08	0.402547	0.4	1	0.464142	pos
6-Amino-6-deoxyfutalosine	M413T387	413.141	386.7	17.9116	C19H19N5O6	C20773	2.10189e+07	1.10862e+07	111.52	1.88869e+07	1.46156e+07	88.12	1.11	0.15	0.899475	0.05	1	0.00348276	pos
[truncated: 170 more rows]

## Sheet: Table5
name	ID	mz	rt	ppm	formula	KEGG	treat_Mean	treat_Median	treat_RSD	M_Mean	M_Median	M_RSD	FC	log2FC	P.value	-log10(P.value)	FDR	VIP	posneg
[truncated: 397 more rows]

## Sheet: Table6
metabolites1	metabolites2	correlation	pvalue
[truncated: 488 more rows]
