# Supplementary material for: Exploring the multifaceted therapeutic mechanism of Schisanlactone E (XTS) in APP/PS1 mouse model of Alzheimer’s disease through multi-omics analysis
Source: Front Microbiol. 2024 Jul 9;15:1440564. doi: 10.3389/fmicb.2024.1440564 (PMC11263214; doi:10.3389/fmicb.2024.1440564)
Supplement: Supplementary file 4 [file Table_4.XLSX]

## Sheet: Table1
pathway_id	pathway_name	Total	Hits	Up_hits	Down_hits	Pvalue	-Log10(Pvalue)	FDR	Impact	compounds	Compound_name	links
map04080	Neuroactive ligand-receptor interaction	52	5	1	4	0.00142053	2.84754966308762	0.677787448857252	0.0962	C01312; C02165; C05952; C06124; C16511	Prostaglandin I2; 12-Keto-tetrahydro-leukotriene B4; Leukotriene E4; Sphingosine 1-phosphate; L-Homocysteic acid	http://www.kegg.jp/pathway/map04080+C01312%09blue+C02165%09blue+C05952%09blue+C06124%09red+C16511%09blue
map03320	PPAR signaling pathway	5	2	0	2	0.00250568	2.60107374705174	0.677787448857252	0.4	C02165; C14762	12-Keto-tetrahydro-leukotriene B4; 13S-hydroxyoctadecadienoic acid	http://www.kegg.jp/pathway/map03320+C02165%09blue+C14762%09blue
map07034	Eicosanoids	7	2	0	2	0.00515183	2.28803878199264	0.929046022627697	0.2857	C02165; C05956	12-Keto-tetrahydro-leukotriene B4; Prostaglandin G2	http://www.kegg.jp/pathway/map07034+C02165%09blue+C05956%09blue
map00590	Arachidonic acid metabolism	75	5	0	5	0.00704616	2.15204735613698	0.952993454243121	0.0667	C01312; C02165; C05950; C05952; C05956	Prostaglandin I2; 12-Keto-tetrahydro-leukotriene B4; 20-Carboxy-leukotriene B4; Leukotriene E4; Prostaglandin G2	http://www.kegg.jp/pathway/map00590+C01312%09blue+C02165%09blue+C05950%09blue+C05952%09blue+C05956%09blue
map04075	Plant hormone signal transduction	12	2	1	1	0.0153612	1.81357504528254	1	0.1667	C00805; C04083	Salicylic acid; N6-(Delta2-Isopentenyl)-adenine	http://www.kegg.jp/pathway/map04075+C00805%09blue+C04083%09red
map00360	Phenylalanine metabolism	60	4	2	2	0.0156963	1.8042034586319	1	0.0667	C00122; C00423; C00805; C01198	Fumaric acid; trans-Cinnamate; Salicylic acid; 3-(2-Hydroxyphenyl)propanoic acid	http://www.kegg.jp/pathway/map00360+C00122%09red+C00423%09blue+C00805%09blue+C01198%09red
map04611	Platelet activation	14	2	0	2	0.0207405	1.68318164284599	1	0.1429	C01312; C05956	Prostaglandin I2; Prostaglandin G2	http://www.kegg.jp/pathway/map04611+C01312%09blue+C05956%09blue
map00480	Glutathione metabolism	38	3	1	2	0.0229626	1.63897980688106	1	0.0789	C00315; C00669; C05730	Spermidine; gamma-Glutamylcysteine; Glutathionylspermidine	http://www.kegg.jp/pathway/map00480+C00315%09blue+C00669%09red+C05730%09blue
map02010	ABC transporters	137	6	2	4	0.0230456	1.63741208340055	1	0.0438	C00159; C00181; C00185; C00294; C00315; C01083	D-Mannose; D-Xylose; Cellobiose; Inosine; Spermidine; Trehalose	http://www.kegg.jp/pathway/map02010+C00159%09blue+C00181%09red+C00185%09red+C00294%09blue+C00315%09blue+C01083%09blue
map00940	Phenylpropanoid biosynthesis	68	4	2	2	0.0237824	1.62374343474632	1	0.0588	C00315; C00423; C01494; C20464	Spermidine; trans-Cinnamate; trans-Ferulic acid; Isochavicol	http://www.kegg.jp/pathway/map00940+C00315%09blue+C00423%09blue+C01494%09red+C20464%09red
map04726	Serotonergic synapse	42	3	0	3	0.0298404	1.52519574977833	1	0.0714	C02165; C05635; C05956	12-Keto-tetrahydro-leukotriene B4; 5-Hydroxyindoleacetic acid; Prostaglandin G2	http://www.kegg.jp/pathway/map04726+C02165%09blue+C05635%09blue+C05956%09blue
map05211	Renal cell carcinoma	3	1	1	0	0.0477169	1.32132817059035	1	0.3333	C00122	Fumaric acid	http://www.kegg.jp/pathway/map05211+C00122%09red
map00220	Arginine biosynthesis	23	2	2	0	0.0525072	1.2797815245866	1	0.087	C00122; C01250	Fumaric acid; N-Acetyl-L-glutamate 5-semialdehyde	http://www.kegg.jp/pathway/map00220+C00122%09red+C01250%09red
map01053	Biosynthesis of siderophore group nonribosomal peptides	24	2	0	2	0.0566913	1.24648332443506	1	0.0833	C00315; C00805	Spermidine; Salicylic acid	http://www.kegg.jp/pathway/map01053+C00315%09blue+C00805%09blue
map00600	Sphingolipid metabolism	25	2	2	0	0.060988	1.21475554982569	1	0.08	C06124; C12144	Sphingosine 1-phosphate; Phytosphingosine	http://www.kegg.jp/pathway/map00600+C06124%09red+C12144%09red
map00981	Insect hormone biosynthesis	25	2	2	0	0.060988	1.21475554982569	1	0.08	C02513; C16499	3-Dehydroecdysone; 26-Hydroxyecdysone	http://www.kegg.jp/pathway/map00981+C02513%09red+C16499%09red
map04142	Lysosome	4	1	0	1	0.063116	1.19986051734472	1	0.25	C00159	D-Mannose	http://www.kegg.jp/pathway/map04142+C00159%09blue
map02060	Phosphotransferase system (PTS)	57	3	1	2	0.0640658	1.19337345384952	1	0.0526	C00159; C00185; C01083	D-Mannose; Cellobiose; Trehalose	http://www.kegg.jp/pathway/map02060+C00159%09blue+C00185%09red+C01083%09blue
map04976	Bile secretion	97	4	0	4	0.071349	1.14661218418472	1	0.0412	C00315; C00805; C02165; C03990	Spermidine; Salicylic acid; 12-Keto-tetrahydro-leukotriene B4; Lithocholic acid	http://www.kegg.jp/pathway/map04976+C00315%09blue+C00805%09blue+C02165%09blue+C03990%09blue
map04216	Ferroptosis	29	2	1	1	0.0792085	1.1012284308992	1	0.069	C00669; C02477	gamma-Glutamylcysteine; alpha-Tocopherol	http://www.kegg.jp/pathway/map04216+C00669%09red+C02477%09blue
map01061	Biosynthesis of phenylpropanoids	103	4	2	2	0.0847571	1.07182394268056	1	0.0388	C00122; C00805; C01494; C10208	Fumaric acid; Salicylic acid; trans-Ferulic acid; Daidzein	http://www.kegg.jp/pathway/map01061+C00122%09red+C00805%09blue+C01494%09red+C10208%09blue
map00473	D-Alanine metabolism	6	1	1	0	0.0931785	1.03068426432721	1	0.1667	C00993	D-Alanyl-D-alanine	http://www.kegg.jp/pathway/map00473+C00993%09red
map04370	VEGF signaling pathway	6	1	0	1	0.0931785	1.03068426432721	1	0.1667	C01312	Prostaglandin I2	http://www.kegg.jp/pathway/map04370+C01312%09blue
map01070	Biosynthesis of plant hormones	68	3	1	2	0.09689	1.01372119403831	1	0.0441	C00122; C00423; C00805	Fumaric acid; trans-Cinnamate; Salicylic acid	http://www.kegg.jp/pathway/map01070+C00122%09red+C00423%09blue+C00805%09blue
map05033	Nicotine addiction	7	1	0	1	0.10785	0.967181390884512	1	0.1429	C00745	Nicotine	http://www.kegg.jp/pathway/map05033+C00745%09blue
map00500	Starch and sucrose metabolism	37	2	1	1	0.119744	0.921744753348752	1	0.0541	C00185; C01083	Cellobiose; Trehalose	http://www.kegg.jp/pathway/map00500+C00185%09red+C01083%09blue
map04666	Fc gamma R-mediated phagocytosis	8	1	1	0	0.122286	0.912624298305857	1	0.125	C06124	Sphingosine 1-phosphate	http://www.kegg.jp/pathway/map04666+C06124%09red
map00622	Xylene degradation	38	2	1	1	0.125121	0.902669171153012	1	0.0526	C06730; C07215	4-Methylcatechol; o-Toluate	http://www.kegg.jp/pathway/map00622+C06730%09red+C07215%09blue
map00350	Tyrosine metabolism	78	3	2	1	0.131482	0.88113522105761	1	0.0385	C00122; C04368; C05576	Fumaric acid; Beta-Tyrosine; 3,4-Dihydroxyphenylglycol	http://www.kegg.jp/pathway/map00350+C00122%09red+C04368%09red+C05576%09blue
map04371	Apelin signaling pathway	9	1	1	0	0.136491	0.86489756586059	1	0.1111	C06124	Sphingosine 1-phosphate	http://www.kegg.jp/pathway/map04371+C06124%09red
map05152	Tuberculosis	9	1	1	0	0.136491	0.86489756586059	1	0.1111	C06124	Sphingosine 1-phosphate	http://www.kegg.jp/pathway/map05152+C06124%09red
map00380	Tryptophan metabolism	83	3	1	2	0.150198	0.823334440580927	1	0.0361	C00331; C00955; C05635	Indolepyruvate; Tryptophanol; 5-Hydroxyindoleacetic acid	http://www.kegg.jp/pathway/map00380+C00331%09red+C00955%09blue+C05635%09blue
map04020	Calcium signaling pathway	11	1	1	0	0.164221	0.784571767796391	1	0.0909	C06124	Sphingosine 1-phosphate	http://www.kegg.jp/pathway/map04020+C06124%09red
map04072	Phospholipase D signaling pathway	11	1	1	0	0.164221	0.784571767796391	1	0.0909	C06124	Sphingosine 1-phosphate	http://www.kegg.jp/pathway/map04072+C06124%09red
map04625	C-type lectin receptor signaling pathway	11	1	0	1	0.164221	0.784571767796391	1	0.0909	C00159	D-Mannose	http://www.kegg.jp/pathway/map04625+C00159%09blue
map04664	Fc epsilon RI signaling pathway	11	1	0	1	0.164221	0.784571767796391	1	0.0909	C05952	Leukotriene E4	http://www.kegg.jp/pathway/map04664+C05952%09blue
map04071	Sphingolipid signaling pathway	15	1	1	0	0.217064	0.663413089972188	1	0.0667	C06124	Sphingosine 1-phosphate	http://www.kegg.jp/pathway/map04071+C06124%09red
map00760	Nicotinate and nicotinamide metabolism	55	2	2	0	0.222928	0.651836171785766	1	0.0364	C00122; C05380	Fumaric acid; Nicotinuric acid	http://www.kegg.jp/pathway/map00760+C00122%09red+C05380%09red
map00040	Pentose and glucuronate interconversions	56	2	2	0	0.228911	0.640334214631951	1	0.0357	C00181; C00191	D-Xylose; D-Glucuronic Acid	http://www.kegg.jp/pathway/map00040+C00181%09red+C00191%09red
map00190	Oxidative phosphorylation	16	1	1	0	0.229749	0.638746653974677	1	0.0625	C00122	Fumaric acid	http://www.kegg.jp/pathway/map00190+C00122%09red
map04270	Vascular smooth muscle contraction	16	1	0	1	0.229749	0.638746653974677	1	0.0625	C01312	Prostaglandin I2	http://www.kegg.jp/pathway/map04270+C01312%09blue
map00626	Naphthalene degradation	60	2	1	1	0.252938	0.59698661854981	1	0.0333	C00805; C06730	Salicylic acid; 4-Methylcatechol	http://www.kegg.jp/pathway/map00626+C00805%09blue+C06730%09red
map00520	Amino sugar and nucleotide sugar metabolism	108	3	2	1	0.25365	0.595764660093278	1	0.0278	C00159; C00181; C00191	D-Mannose; D-Xylose; D-Glucuronic Acid	http://www.kegg.jp/pathway/map00520+C00159%09blue+C00181%09red+C00191%09red
map00984	Steroid degradation	18	1	1	0	0.254512	0.59429147816054	1	0.0556	C00599	Cholest-4-en-3-one	http://www.kegg.jp/pathway/map00984+C00599%09red
map00020	Citrate cycle (TCA cycle)	20	1	1	0	0.278487	0.555195028651481	1	0.05	C00122	Fumaric acid	http://www.kegg.jp/pathway/map00020+C00122%09red
map01064	Biosynthesis of alkaloids derived from ornithine, lysine and nicotinic acid	67	2	1	1	0.295083	0.53005535804629	1	0.0299	C00122; C00745	Fumaric acid; Nicotine	http://www.kegg.jp/pathway/map01064+C00122%09red+C00745%09blue
map00290	Valine, leucine and isoleucine biosynthesis	23	1	0	1	0.313025	0.504420683668941	1	0.0435	C04236	2-Isopropyl-3-oxosuccinate	http://www.kegg.jp/pathway/map00290+C04236%09blue
map04714	Thermogenesis	23	1	0	1	0.313025	0.504420683668941	1	0.0435	C00745	Nicotine	http://www.kegg.jp/pathway/map04714+C00745%09blue
map00643	Styrene degradation	24	1	1	0	0.32417	0.489226962355042	1	0.0417	C00122	Fumaric acid	http://www.kegg.jp/pathway/map00643+C00122%09red
map01502	Vancomycin resistance	24	1	1	0	0.32417	0.489226962355042	1	0.0417	C00993	D-Alanyl-D-alanine	http://www.kegg.jp/pathway/map01502+C00993%09red
map04024	cAMP signaling pathway	25	1	0	1	0.335136	0.474778808300364	1	0.04	C01312	Prostaglandin I2	http://www.kegg.jp/pathway/map04024+C01312%09blue
map00550	Peptidoglycan biosynthesis	26	1	1	0	0.345926	0.461017012151189	1	0.0385	C00993	D-Alanyl-D-alanine	http://www.kegg.jp/pathway/map00550+C00993%09red
map00930	Caprolactam degradation	26	1	1	0	0.345926	0.461017012151189	1	0.0385	C02378	Aminocaproic acid	http://www.kegg.jp/pathway/map00930+C02378%09red
map04922	Glucagon signaling pathway	26	1	1	0	0.345926	0.461017012151189	1	0.0385	C00122	Fumaric acid	http://www.kegg.jp/pathway/map04922+C00122%09red
map00073	Cutin, suberine and wax biosynthesis	27	1	1	0	0.356542	0.447889071327348	1	0.037	C19614	16-Oxopalmitate	http://www.kegg.jp/pathway/map00073+C19614%09red
map00330	Arginine and proline metabolism	78	2	1	1	0.360508	0.44308529277467	1	0.0256	C00315; C01250	Spermidine; N-Acetyl-L-glutamate 5-semialdehyde	http://www.kegg.jp/pathway/map00330+C00315%09blue+C01250%09red
map00250	Alanine, aspartate and glutamate metabolism	28	1	1	0	0.366988	0.435348213946294	1	0.0357	C00122	Fumaric acid	http://www.kegg.jp/pathway/map00250+C00122%09red
map00591	Linoleic acid metabolism	28	1	0	1	0.366988	0.435348213946294	1	0.0357	C14762	13S-hydroxyoctadecadienoic acid	http://www.kegg.jp/pathway/map00591+C14762%09blue
map00750	Vitamin B6 metabolism	29	1	1	0	0.377266	0.423352594104533	1	0.0345	C00847	4-Pyridoxic acid	http://www.kegg.jp/pathway/map00750+C00847%09red
map00524	Neomycin, kanamycin and gentamicin biosynthesis	81	2	0	2	0.378007	0.422500561513538	1	0.0247	C00908; C17704	Gentamicin C1a; Antibiotic JI-20A	http://www.kegg.jp/pathway/map00524+C00908%09blue+C17704%09blue
map00620	Pyruvate metabolism	31	1	1	0	0.397328	0.400850413493607	1	0.0323	C00122	Fumaric acid	http://www.kegg.jp/pathway/map00620+C00122%09red
map05200	Pathways in cancer	31	1	1	0	0.397328	0.400850413493607	1	0.0323	C00122	Fumaric acid	http://www.kegg.jp/pathway/map05200+C00122%09red
map01060	Biosynthesis of plant secondary metabolites	141	3	1	2	0.399786	0.398172695570344	1	0.0213	C00122; C00423; C02477	Fumaric acid; trans-Cinnamate; alpha-Tocopherol	http://www.kegg.jp/pathway/map01060+C00122%09red+C00423%09blue+C02477%09blue
map00627	Aminobenzoate degradation	86	2	0	2	0.406725	0.390698846673806	1	0.0233	C01983; C10833	(R)-mandelic Acid; Syringic acid	http://www.kegg.jp/pathway/map00627+C01983%09blue+C10833%09blue
map00410	beta-Alanine metabolism	32	1	0	1	0.407118	0.390279303822012	1	0.0312	C00315	Spermidine	http://www.kegg.jp/pathway/map00410+C00315%09blue
map01220	Degradation of aromatic compounds	263	5	2	3	0.421419	0.375285542365293	1	0.019	C00122; C00423; C00805; C06730; C07215	Fumaric acid; trans-Cinnamate; Salicylic acid; 4-Methylcatechol; o-Toluate	http://www.kegg.jp/pathway/map01220+C00122%09red+C00423%09blue+C00805%09blue+C06730%09red+C07215%09blue
map00030	Pentose phosphate pathway	35	1	1	0	0.435554	0.360958473313644	1	0.0286	C01151	Ribose 1,5-bisphosphate	http://www.kegg.jp/pathway/map00030+C01151%09red
map01065	Biosynthesis of alkaloids derived from histidine and purine	35	1	1	0	0.435554	0.360958473313644	1	0.0286	C00122	Fumaric acid	http://www.kegg.jp/pathway/map01065+C00122%09red
map04750	Inflammatory mediator regulation of TRP channels	35	1	0	1	0.435554	0.360958473313644	1	0.0286	C02165	12-Keto-tetrahydro-leukotriene B4	http://www.kegg.jp/pathway/map04750+C02165%09blue
map00130	Ubiquinone and other terpenoid-quinone biosynthesis	92	2	0	2	0.440339	0.356212749830061	1	0.0217	C00423; C02477	trans-Cinnamate; alpha-Tocopherol	http://www.kegg.jp/pathway/map00130+C00423%09blue+C02477%09blue
map00121	Secondary bile acid biosynthesis	36	1	0	1	0.444729	0.351905012346438	1	0.0278	C03990	Lithocholic acid	http://www.kegg.jp/pathway/map00121+C03990%09blue
map05230	Central carbon metabolism in cancer	37	1	1	0	0.453756	0.343177750211739	1	0.027	C00122	Fumaric acid	http://www.kegg.jp/pathway/map05230+C00122%09red
map00908	Zeatin biosynthesis	39	1	1	0	0.471377	0.326631705839809	1	0.0256	C04083	N6-(Delta2-Isopentenyl)-adenine	http://www.kegg.jp/pathway/map00908+C04083%09red
map04977	Vitamin digestion and absorption	39	1	0	1	0.471377	0.326631705839809	1	0.0256	C02477	alpha-Tocopherol	http://www.kegg.jp/pathway/map04977+C02477%09blue
map00650	Butanoate metabolism	42	1	1	0	0.496759	0.303854649098073	1	0.0238	C00122	Fumaric acid	http://www.kegg.jp/pathway/map00650+C00122%09red
map00592	alpha-Linolenic acid metabolism	44	1	1	0	0.513005	0.289877993028509	1	0.0227	C16300	Stearidonic acid	http://www.kegg.jp/pathway/map00592+C16300%09red
map00720	Carbon fixation pathways in prokaryotes	44	1	1	0	0.513005	0.289877993028509	1	0.0227	C00122	Fumaric acid	http://www.kegg.jp/pathway/map00720+C00122%09red
map00624	Polycyclic aromatic hydrocarbon degradation	107	2	1	1	0.519589	0.284339872814103	1	0.0187	C00805; C01198	Salicylic acid; 3-(2-Hydroxyphenyl)propanoic acid	http://www.kegg.jp/pathway/map00624+C00805%09blue+C01198%09red
map00052	Galactose metabolism	46	1	0	1	0.528733	0.276763609225044	1	0.0217	C00159	D-Mannose	http://www.kegg.jp/pathway/map00052+C00159%09blue
map00340	Histidine metabolism	47	1	0	1	0.536407	0.270505500978933	1	0.0213	C02835	Imidazoleacetic acid	http://www.kegg.jp/pathway/map00340+C02835%09blue
map00562	Inositol phosphate metabolism	47	1	1	0	0.536407	0.270505500978933	1	0.0213	C00191	D-Glucuronic Acid	http://www.kegg.jp/pathway/map00562+C00191%09red
map00623	Toluene degradation	47	1	1	0	0.536407	0.270505500978933	1	0.0213	C06730	4-Methylcatechol	http://www.kegg.jp/pathway/map00623+C06730%09red
map01066	Biosynthesis of alkaloids derived from terpenoid and polyketide	48	1	1	0	0.543957	0.264435070523653	1	0.0208	C00122	Fumaric acid	http://www.kegg.jp/pathway/map01066+C00122%09red
map00053	Ascorbate and aldarate metabolism	50	1	1	0	0.558695	0.252825324187946	1	0.02	C00191	D-Glucuronic Acid	http://www.kegg.jp/pathway/map00053+C00191%09red
map00071	Fatty acid degradation	50	1	1	0	0.558695	0.252825324187946	1	0.02	C00823	1-Hexadecanol	http://www.kegg.jp/pathway/map00071+C00823%09red
map00260	Glycine, serine and threonine metabolism	50	1	1	0	0.558695	0.252825324187946	1	0.02	C01026	Dimethylglycine	http://www.kegg.jp/pathway/map00260+C01026%09red
map00310	Lysine degradation	50	1	1	0	0.558695	0.252825324187946	1	0.02	C05548	2-Keto-6-acetamidocaproate	http://www.kegg.jp/pathway/map00310+C05548%09red
map00944	Flavone and flavonol biosynthesis	51	1	1	0	0.565886	0.247271239517198	1	0.0196	C10098	Kaempferide	http://www.kegg.jp/pathway/map00944+C10098%09red
map02020	Two-component system	53	1	1	0	0.579921	0.236630914134621	1	0.0189	C00122	Fumaric acid	http://www.kegg.jp/pathway/map02020+C00122%09red
map00051	Fructose and mannose metabolism	54	1	0	1	0.58677	0.231532321789999	1	0.0185	C00159	D-Mannose	http://www.kegg.jp/pathway/map00051+C00159%09blue
map00440	Phosphonate and phosphinate metabolism	56	1	1	0	0.600137	0.221749921844559	1	0.0179	C01151	Ribose 1,5-bisphosphate	http://www.kegg.jp/pathway/map00440+C01151%09red
map00100	Steroid biosynthesis	58	1	0	1	0.613075	0.212486245629576	1	0.0172	C08830	24-Methylenecycloartanol	http://www.kegg.jp/pathway/map00100+C08830%09blue
map01210	2-Oxocarboxylic acid metabolism	134	2	1	1	0.642529	0.192107484294426	1	0.0149	C01250; C04236	N-Acetyl-L-glutamate 5-semialdehyde; 2-Isopropyl-3-oxosuccinate	http://www.kegg.jp/pathway/map01210+C01250%09red+C04236%09blue
map00270	Cysteine and methionine metabolism	63	1	1	0	0.643637	0.191359277610382	1	0.0159	C19787	5'-S-Methyl-5'-thioinosine	http://www.kegg.jp/pathway/map00270+C19787%09red
map01059	Biosynthesis of enediyne antibiotics	63	1	1	0	0.643637	0.191359277610382	1	0.0159	C21308	(S)-beta-Tyrosine	http://www.kegg.jp/pathway/map01059+C21308%09red
map00943	Isoflavonoid biosynthesis	64	1	0	1	0.649456	0.187450457875116	1	0.0156	C10208	Daidzein	http://www.kegg.jp/pathway/map00943+C10208%09blue
map00621	Dioxin degradation	66	1	0	1	0.660813	0.179921279812038	1	0.0152	C00805	Salicylic acid	http://www.kegg.jp/pathway/map00621+C00805%09blue
map00960	Tropane, piperidine and pyridine alkaloid biosynthesis	68	1	0	1	0.671806	0.172755927179166	1	0.0147	C00745	Nicotine	http://www.kegg.jp/pathway/map00960+C00745%09blue
map01063	Biosynthesis of alkaloids derived from shikimate pathway	143	2	1	1	0.677679	0.168976005022119	1	0.014	C00122; C16716	Fumaric acid; 4-Hydroxy-2-quinolone	http://www.kegg.jp/pathway/map01063+C00122%09red+C16716%09blue
map00941	Flavonoid biosynthesis	74	1	0	1	0.702713	0.153221996314911	1	0.0135	C05334	Isosakuranetin	http://www.kegg.jp/pathway/map00941+C05334%09blue
map00998	Biosynthesis of various secondary metabolites - part 2	81	1	0	1	0.735145	0.133627183897798	1	0.0123	C00423	trans-Cinnamate	http://www.kegg.jp/pathway/map00998+C00423%09blue
map00982	Drug metabolism - cytochrome P450	87	1	0	1	0.760138	0.119107761398645	1	0.0115	C07501	Felbamate	http://www.kegg.jp/pathway/map00982+C07501%09blue
map00909	Sesquiterpenoid and triterpenoid biosynthesis	88	1	1	0	0.76407	0.116866959539962	1	0.0114	C19828	Arabidiol	http://www.kegg.jp/pathway/map00909+C19828%09red
map00230	Purine metabolism	95	1	0	1	0.789864	0.102447602809126	1	0.0105	C00294	Inosine	http://www.kegg.jp/pathway/map00230+C00294%09blue
map01062	Biosynthesis of terpenoids and steroids	98	1	1	0	0.800045	0.0968856004447906	1	0.0102	C00122	Fumaric acid	http://www.kegg.jp/pathway/map01062+C00122%09red
map00140	Steroid hormone biosynthesis	99	1	0	1	0.803329	0.0951066392074433	1	0.0101	C02537	17a-Estradiol	http://www.kegg.jp/pathway/map00140+C02537%09blue
map01200	Carbon metabolism	114	1	1	0	0.846636	0.072303118945732	1	0.0088	C00122	Fumaric acid	http://www.kegg.jp/pathway/map01200+C00122%09red
map00980	Metabolism of xenobiotics by cytochrome P450	121	1	0	1	0.863472	0.0637517956640472	1	0.0083	C00745	Nicotine	http://www.kegg.jp/pathway/map00980+C00745%09blue
map01230	Biosynthesis of amino acids	128	1	1	0	0.878476	0.0562701959534409	1	0.0078	C01250	N-Acetyl-L-glutamate 5-semialdehyde	http://www.kegg.jp/pathway/map01230+C01250%09red
map01240	Biosynthesis of cofactors	324	3	2	1	0.902024	0.044781986026668	1	0.0093	C00191; C00669; C02477	D-Glucuronic Acid; gamma-Glutamylcysteine; alpha-Tocopherol	http://www.kegg.jp/pathway/map01240+C00191%09red+C00669%09red+C02477%09blue
map01100	Metabolic pathways	2827	39	21	18	0.927888	0.0325045072441194	1	0.0138	C00122; C00159; C00181; C00185; C00191; C00294; C00315; C00331; C00423; C00669; C00805; C00847; C00993; C01026; C01083; C01151; C01198; C01250; C01312; C01494; C02165; C02378; C02477; C02835; C04236; C05548; C05576; C05635; C05730; C05952; C05956; C06124; C06730; C07215; C08830; C12144; C19614; C19787; C21308	Fumaric acid; D-Mannose; D-Xylose; Cellobiose; D-Glucuronic Acid; Inosine; Spermidine; Indolepyruvate; trans-Cinnamate; gamma-Glutamylcysteine; Salicylic acid; 4-Pyridoxic acid; D-Alanyl-D-alanine; Dimethylglycine; Trehalose; Ribose 1,5-bisphosphate; 3-(2-Hydroxyphenyl)propanoic acid; N-Acetyl-L-glutamate 5-semialdehyde; Prostaglandin I2; trans-Ferulic acid; 12-Keto-tetrahydro-leukotriene B4; Ami…	http://www.kegg.jp/pathway/map01100+C00122%09red+C00159%09blue+C00181%09red+C00185%09red+C00191%09red+C00294%09blue+C00315%09blue+C00331%09red+C00423%09blue+C00669%09red+C00805%09blue+C00847%09red+C00993%09red+C01026%09red+C01083%09blue+C01151%09red+C01198%09red+C01250%09red+C01312%09blue+C01494%09red+C02165%09blue+C02378%09red+C02477%09blue+C02835%09blue+C04236%09blue+C05548%09red+C05576%09blue+…
map01120	Microbial metabolism in diverse environments	998	11	6	5	0.944679	0.0247156639261409	1	0.011	C00122; C00423; C00599; C00805; C00847; C01198; C01983; C02378; C06730; C07215; C10833	Fumaric acid; trans-Cinnamate; Cholest-4-en-3-one; Salicylic acid; 4-Pyridoxic acid; 3-(2-Hydroxyphenyl)propanoic acid; (R)-mandelic Acid; Aminocaproic acid; 4-Methylcatechol; o-Toluate; Syringic acid	http://www.kegg.jp/pathway/map01120+C00122%09red+C00423%09blue+C00599%09red+C00805%09blue+C00847%09red+C01198%09red+C01983%09blue+C02378%09red+C06730%09red+C07215%09blue+C10833%09blue
map01110	Biosynthesis of secondary metabolites	2072	18	7	11	0.999836	7.10161883947264e-05	1	0.0087	C00122; C00423; C00745; C00805; C00908; C01083; C01250; C01494; C02477; C04083; C04236; C05334; C08830; C10208; C16300; C17704; C19828; C21308	Fumaric acid; trans-Cinnamate; Nicotine; Salicylic acid; Gentamicin C1a; Trehalose; N-Acetyl-L-glutamate 5-semialdehyde; trans-Ferulic acid; alpha-Tocopherol; N6-(Delta2-Isopentenyl)-adenine; 2-Isopropyl-3-oxosuccinate; Isosakuranetin; 24-Methylenecycloartanol; Daidzein; Stearidonic acid; Antibiotic JI-20A; Arabidiol; (S)-beta-Tyrosine	http://www.kegg.jp/pathway/map01110+C00122%09red+C00423%09blue+C00745%09blue+C00805%09blue+C00908%09blue+C01083%09blue+C01250%09red+C01494%09red+C02477%09blue+C04083%09red+C04236%09blue+C05334%09blue+C08830%09blue+C10208%09blue+C16300%09red+C17704%09blue+C19828%09red+C21308%09red

## Sheet: Table2
pathway_id	pathway_name	Total	Hits	Up_hits	Down_hits	Pvalue	-Log10(Pvalue)	FDR	Impact	compounds	Compound_name	links
map01070	Biosynthesis of plant hormones	68	8	1	7	1.78099e-06	5.74933788351117	0.000963516999948938	0.1176	C00049; C00267; C00423; C00493; C00805; C00954; C01234; C08491	L-Aspartic acid; Alpha-D-Glucose; trans-Cinnamate; Shikimic acid; Salicylic acid; Indole-3-acetate; 1-Aminocyclopropanecarboxylic acid; Jasmonic acid	http://www.kegg.jp/pathway/map01070+C00049%09blue+C00267%09blue+C00423%09blue+C00493%09blue+C00805%09blue+C00954%09red+C01234%09blue+C08491%09blue
map01061	Biosynthesis of phenylpropanoids	103	8	0	8	4.01895e-05	4.39588764614067	0.00765398434690287	0.0777	C00196; C00267; C00493; C00805; C00811; C00858; C06561; C10682	2-Pyrocatechuic acid; Alpha-D-Glucose; Shikimic acid; Salicylic acid; 4-Hydroxycinnamic acid; Formononetin; Chalconaringenin; (-)-Matairesinol	http://www.kegg.jp/pathway/map01061+C00196%09blue+C00267%09blue+C00493%09blue+C00805%09blue+C00811%09blue+C00858%09blue+C06561%09blue+C10682%09blue
map04080	Neuroactive ligand-receptor interaction	52	6	1	5	4.24435e-05	4.3721884406694	0.00765398434690287	0.1154	C00049; C00212; C00547; C00735; C01996; C05951	L-Aspartic acid; Adenosine; Norepinephrine; Cortisol; Acetylcholine ; Leukotriene D4	http://www.kegg.jp/pathway/map04080+C00049%09blue+C00212%09red+C00547%09blue+C00735%09blue+C01996%09blue+C05951%09blue
map04075	Plant hormone signal transduction	12	3	1	2	0.000390792	3.40805426136536	0.0528546270116884	0.25	C00805; C00954; C08491	Salicylic acid; Indole-3-acetate; Jasmonic acid	http://www.kegg.jp/pathway/map04075+C00805%09blue+C00954%09red+C08491%09blue
map04976	Bile secretion	97	6	0	6	0.00131511	2.88103804199562	0.142294861988516	0.0619	C00366; C00735; C00805; C01996; C05465; C07151	Uric acid; Cortisol; Salicylic acid; Acetylcholine ; Taurochenodesoxycholic acid; 1,1-Dimethylbiguanide	http://www.kegg.jp/pathway/map04976+C00366%09blue+C00735%09blue+C00805%09blue+C01996%09blue+C05465%09blue+C07151%09blue
map01060	Biosynthesis of plant secondary metabolites	141	7	0	7	0.00188481	2.72473228993423	0.169947086955584	0.0496	C00049; C00152; C00267; C00423; C00493; C01234; C08491	L-Aspartic acid; L-Asparagine; Alpha-D-Glucose; trans-Cinnamate; Shikimic acid; 1-Aminocyclopropanecarboxylic acid; Jasmonic acid	http://www.kegg.jp/pathway/map01060+C00049%09blue+C00152%09blue+C00267%09blue+C00423%09blue+C00493%09blue+C01234%09blue+C08491%09blue
map04024	cAMP signaling pathway	25	3	1	2	0.00363116	2.43995404380073	0.280637162952567	0.12	C00212; C00547; C01996	Adenosine; Norepinephrine; Acetylcholine	http://www.kegg.jp/pathway/map04024+C00212%09red+C00547%09blue+C01996%09blue
map00250	Alanine, aspartate and glutamate metabolism	28	3	0	3	0.00503378	2.29810556776706	0.3142330318216	0.1071	C00049; C00152; C01042	L-Aspartic acid; L-Asparagine; N-Acetyl-L-aspartic acid	http://www.kegg.jp/pathway/map00250+C00049%09blue+C00152%09blue+C01042%09blue
map00997	Biosynthesis of various secondary metabolites - part 3	56	4	1	3	0.00522754	2.28170292001794	0.3142330318216	0.0714	C00049; C00061; C12115; C21559	L-Aspartic acid; FMN; 3-Amino-4-hydroxybenzoate; N-[(2S)-2-Amino-2-carboxyethyl]-L-glutamate	http://www.kegg.jp/pathway/map00997+C00049%09blue+C00061%09blue+C12115%09red+C21559%09blue
map00410	beta-Alanine metabolism	32	3	1	2	0.00735142	2.13362873493881	0.397711849078142	0.0938	C00049; C00386; C00429	L-Aspartic acid; Carnosine; Dihydrouracil	http://www.kegg.jp/pathway/map00410+C00049%09blue+C00386%09blue+C00429%09red
map04721	Synaptic vesicle cycle	12	2	0	2	0.00954254	2.02033596946867	0.469319512065422	0.1667	C00547; C01996	Norepinephrine; Acetylcholine	http://www.kegg.jp/pathway/map04721+C00547%09blue+C01996%09blue
map04923	Regulation of lipolysis in adipocytes	14	2	1	1	0.0129445	1.8879137002567	0.58358257882056	0.1429	C00212; C00547	Adenosine; Norepinephrine	http://www.kegg.jp/pathway/map04923+C00212%09red+C00547%09blue
map04071	Sphingolipid signaling pathway	15	2	2	0	0.014815	1.82929835388713	0.616531909302097	0.1333	C00212; C00836	Adenosine; Sphinganine	http://www.kegg.jp/pathway/map04071+C00212%09red+C00836%09red
map04270	Vascular smooth muscle contraction	16	2	1	1	0.0167944	1.77483560113105	0.638371549550174	0.125	C00212; C00547	Adenosine; Norepinephrine	http://www.kegg.jp/pathway/map04270+C00212%09red+C00547%09blue
map04924	Renin secretion	17	2	1	1	0.0188798	1.72400375897748	0.638371549550174	0.1176	C00212; C00547	Adenosine; Norepinephrine	http://www.kegg.jp/pathway/map04924+C00212%09red+C00547%09blue
map04970	Salivary secretion	17	2	0	2	0.0188798	1.72400375897748	0.638371549550174	0.1176	C00547; C01996	Norepinephrine; Acetylcholine	http://www.kegg.jp/pathway/map04970+C00547%09blue+C01996%09blue
map00340	Histidine metabolism	47	3	1	2	0.0210078	1.67761839848797	0.668543922654596	0.0638	C00049; C00386; C03680	L-Aspartic acid; Carnosine; 4-Imidazolone-5-propionic acid	http://www.kegg.jp/pathway/map00340+C00049%09blue+C00386%09blue+C03680%09red
map01053	Biosynthesis of siderophore group nonribosomal peptides	24	2	0	2	0.036206	1.44121919351631	1	0.0833	C00196; C00805	2-Pyrocatechuic acid; Salicylic acid	http://www.kegg.jp/pathway/map01053+C00196%09blue+C00805%09blue
map00360	Phenylalanine metabolism	60	3	0	3	0.0394921	1.40348973270017	1	0.05	C00423; C00805; C12621	trans-Cinnamate; Salicylic acid; m-Coumaric acid	http://www.kegg.jp/pathway/map00360+C00423%09blue+C00805%09blue+C12621%09blue
map00270	Cysteine and methionine metabolism	63	3	0	3	0.0446275	1.35039700582148	1	0.0476	C00049; C01234; C19787	L-Aspartic acid; 1-Aminocyclopropanecarboxylic acid; 5'-S-Methyl-5'-thioinosine	http://www.kegg.jp/pathway/map00270+C00049%09blue+C01234%09blue+C19787%09blue
map00240	Pyrimidine metabolism	65	3	1	2	0.0482274	1.31670571643395	1	0.0462	C00178; C00429; C02067	Thymine; Dihydrouracil; Pseudouridine	http://www.kegg.jp/pathway/map00240+C00178%09blue+C00429%09red+C02067%09blue
map07225	Glucocorticoid and mineralocorticoid receptor agonists/antagonists	4	1	0	1	0.0494945	1.30544349470964	1	0.25	C00735	Cortisol	http://www.kegg.jp/pathway/map07225+C00735%09blue
map00770	Pantothenate and CoA biosynthesis	30	2	1	1	0.0543778	1.26457847426074	1	0.0667	C00049; C00429	L-Aspartic acid; Dihydrouracil	http://www.kegg.jp/pathway/map00770+C00049%09blue+C00429%09red
map04742	Taste transduction	32	2	0	2	0.0610186	1.21453809376549	1	0.0625	C00547; C01996	Norepinephrine; Acetylcholine	http://www.kegg.jp/pathway/map04742+C00547%09blue+C01996%09blue
map04810	Regulation of actin cytoskeleton	5	1	0	1	0.0614853	1.21122869305554	1	0.2	C01996	Acetylcholine	http://www.kegg.jp/pathway/map04810+C01996%09blue
map05310	Asthma	5	1	0	1	0.0614853	1.21122869305554	1	0.2	C05951	Leukotriene D4	http://www.kegg.jp/pathway/map05310+C05951%09blue
map00300	Lysine biosynthesis	35	2	0	2	0.0714653	1.14590461048938	1	0.0571	C00049; C03972	L-Aspartic acid; Tetrahydrodipicolinate	http://www.kegg.jp/pathway/map00300+C00049%09blue+C03972%09blue
map02030	Bacterial chemotaxis	6	1	0	1	0.0733268	1.13473726470744	1	0.1667	C00049	L-Aspartic acid	http://www.kegg.jp/pathway/map02030+C00049%09blue
map00350	Tyrosine metabolism	78	3	0	3	0.0749143	1.12543504604726	1	0.0385	C00547; C00811; C06199	Norepinephrine; 4-Hydroxycinnamic acid; Hordenine	http://www.kegg.jp/pathway/map00350+C00547%09blue+C00811%09blue+C06199%09blue
map01230	Biosynthesis of amino acids	128	4	0	4	0.0774484	1.11098764367199	1	0.0312	C00049; C00152; C00493; C03972	L-Aspartic acid; L-Asparagine; Shikimic acid; Tetrahydrodipicolinate	http://www.kegg.jp/pathway/map01230+C00049%09blue+C00152%09blue+C00493%09blue+C03972%09blue
map05230	Central carbon metabolism in cancer	37	2	0	2	0.0787292	1.10386429464553	1	0.0541	C00049; C00152	L-Aspartic acid; L-Asparagine	http://www.kegg.jp/pathway/map05230+C00049%09blue+C00152%09blue
map00998	Biosynthesis of various secondary metabolites - part 2	81	3	0	3	0.0818385	1.08704248003584	1	0.037	C00423; C00811; C10682	trans-Cinnamate; 4-Hydroxycinnamic acid; (-)-Matairesinol	http://www.kegg.jp/pathway/map00998+C00423%09blue+C00811%09blue+C10682%09blue
map05033	Nicotine addiction	7	1	0	1	0.0850208	1.07047489693296	1	0.1429	C01996	Acetylcholine	http://www.kegg.jp/pathway/map05033+C01996%09blue
map00261	Monobactam biosynthesis	39	2	0	2	0.0862138	1.06442312175645	1	0.0513	C00049; C03972	L-Aspartic acid; Tetrahydrodipicolinate	http://www.kegg.jp/pathway/map00261+C00049%09blue+C03972%09blue
map04977	Vitamin digestion and absorption	39	2	0	2	0.0862138	1.06442312175645	1	0.0513	C00061; C00534	FMN; Pyridoxamine	http://www.kegg.jp/pathway/map04977+C00061%09blue+C00534%09blue
map04211	Longevity regulating pathway	8	1	0	1	0.0965691	1.01516197387199	1	0.125	C07151	1,1-Dimethylbiguanide	http://www.kegg.jp/pathway/map04211+C07151%09blue
map04960	Aldosterone-regulated sodium reabsorption	8	1	0	1	0.0965691	1.01516197387199	1	0.125	C00735	Cortisol	http://www.kegg.jp/pathway/map04960+C00735%09blue
map05032	Morphine addiction	8	1	1	0	0.0965691	1.01516197387199	1	0.125	C00212	Adenosine	http://www.kegg.jp/pathway/map05032+C00212%09red
map00592	alpha-Linolenic acid metabolism	44	2	1	1	0.105793	0.975544948721514	1	0.0455	C08491; C16308	Jasmonic acid; Traumatic Acid	http://www.kegg.jp/pathway/map00592+C08491%09blue+C16308%09red
map00460	Cyanoamino acid metabolism	45	2	0	2	0.109843	0.959229109678841	1	0.0444	C00049; C00152	L-Aspartic acid; L-Asparagine	http://www.kegg.jp/pathway/map00460+C00049%09blue+C00152%09blue
map04974	Protein digestion and absorption	47	2	0	2	0.118064	0.92788425831709	1	0.0426	C00049; C00152	L-Aspartic acid; L-Asparagine	http://www.kegg.jp/pathway/map04974+C00049%09blue+C00152%09blue
map04022	cGMP-PKG signaling pathway	10	1	1	0	0.119236	0.923593806960044	1	0.1	C00212	Adenosine	http://www.kegg.jp/pathway/map04022+C00212%09red
map04261	Adrenergic signaling in cardiomyocytes	10	1	0	1	0.119236	0.923593806960044	1	0.1	C00547	Norepinephrine	http://www.kegg.jp/pathway/map04261+C00547%09blue
map04979	Cholesterol metabolism	10	1	0	1	0.119236	0.923593806960044	1	0.1	C05465	Taurochenodesoxycholic acid	http://www.kegg.jp/pathway/map04979+C05465%09blue
map05034	Alcoholism	10	1	1	0	0.119236	0.923593806960044	1	0.1	C00212	Adenosine	http://www.kegg.jp/pathway/map05034+C00212%09red
map04540	Gap junction	11	1	0	1	0.130358	0.884863940254514	1	0.0909	C00547	Norepinephrine	http://www.kegg.jp/pathway/map04540+C00547%09blue
map04664	Fc epsilon RI signaling pathway	11	1	0	1	0.130358	0.884863940254514	1	0.0909	C05951	Leukotriene D4	http://www.kegg.jp/pathway/map04664+C05951%09blue
map05215	Prostate cancer	11	1	0	1	0.130358	0.884863940254514	1	0.0909	C00735	Cortisol	http://www.kegg.jp/pathway/map05215+C00735%09blue
map00970	Aminoacyl-tRNA biosynthesis	52	2	0	2	0.139246	0.856217267983481	1	0.0385	C00049; C00152	L-Aspartic acid; L-Asparagine	http://www.kegg.jp/pathway/map00970+C00049%09blue+C00152%09blue
map04725	Cholinergic synapse	12	1	0	1	0.141341	0.849732792425183	1	0.0833	C01996	Acetylcholine	http://www.kegg.jp/pathway/map04725+C01996%09blue
map04911	Insulin secretion	12	1	0	1	0.141341	0.849732792425183	1	0.0833	C01996	Acetylcholine	http://www.kegg.jp/pathway/map04911+C01996%09blue
map04927	Cortisol synthesis and secretion	12	1	0	1	0.141341	0.849732792425183	1	0.0833	C00735	Cortisol	http://www.kegg.jp/pathway/map04927+C00735%09blue
map02020	Two-component system	53	2	0	2	0.143578	0.84291083715419	1	0.0377	C00049; C00547	L-Aspartic acid; Norepinephrine	http://www.kegg.jp/pathway/map02020+C00049%09blue+C00547%09blue
map04934	Cushing syndrome	13	1	0	1	0.152187	0.817622692203285	1	0.0769	C00735	Cortisol	http://www.kegg.jp/pathway/map04934+C00735%09blue
map00760	Nicotinate and nicotinamide metabolism	55	2	0	2	0.152328	0.817221164428782	1	0.0364	C00049; C05380	L-Aspartic acid; Nicotinuric acid	http://www.kegg.jp/pathway/map00760+C00049%09blue+C05380%09blue
map04971	Gastric acid secretion	14	1	0	1	0.162898	0.788084606309746	1	0.0714	C01996	Acetylcholine	http://www.kegg.jp/pathway/map04971+C01996%09blue
map04972	Pancreatic secretion	15	1	0	1	0.173475	0.760762570407497	1	0.0667	C01996	Acetylcholine	http://www.kegg.jp/pathway/map04972+C01996%09blue
map00190	Oxidative phosphorylation	16	1	0	1	0.183921	0.735369622930102	1	0.0625	C00061	FMN	http://www.kegg.jp/pathway/map00190+C00061%09blue
map04964	Proximal tubule bicarbonate reclamation	17	1	0	1	0.194236	0.71167104772217	1	0.0588	C00267	Alpha-D-Glucose	http://www.kegg.jp/pathway/map04964+C00267%09blue
map01064	Biosynthesis of alkaloids derived from ornithine, lysine and nicotinic acid	67	2	0	2	0.206645	0.684774402004341	1	0.0299	C00049; C00267	L-Aspartic acid; Alpha-D-Glucose	http://www.kegg.jp/pathway/map01064+C00049%09blue+C00267%09blue
map00940	Phenylpropanoid biosynthesis	68	2	0	2	0.211274	0.675153186645653	1	0.0294	C00423; C00811	trans-Cinnamate; 4-Hydroxycinnamic acid	http://www.kegg.jp/pathway/map00940+C00423%09blue+C00811%09blue
map00740	Riboflavin metabolism	20	1	0	1	0.224415	0.648948577172871	1	0.05	C00061	FMN	http://www.kegg.jp/pathway/map00740+C00061%09blue
map00362	Benzoate degradation	72	2	0	2	0.229888	0.638483496494871	1	0.0278	C00196; C02519	2-Pyrocatechuic acid; p-Anisic acid	http://www.kegg.jp/pathway/map00362+C00196%09blue+C02519%09blue
map05012	Parkinson disease	21	1	1	0	0.234224	0.630367980495787	1	0.0476	C00212	Adenosine	http://www.kegg.jp/pathway/map05012+C00212%09red
map01220	Degradation of aromatic compounds	263	5	0	5	0.236629	0.625932698595355	1	0.019	C00423; C00805; C00811; C02519; C12621	trans-Cinnamate; Salicylic acid; 4-Hydroxycinnamic acid; p-Anisic acid; m-Coumaric acid	http://www.kegg.jp/pathway/map01220+C00423%09blue+C00805%09blue+C00811%09blue+C02519%09blue+C12621%09blue
map00941	Flavonoid biosynthesis	74	2	1	1	0.23924	0.621165825530595	1	0.027	C05334; C06561	Isosakuranetin; Chalconaringenin	http://www.kegg.jp/pathway/map00941+C05334%09red+C06561%09blue
map04152	AMPK signaling pathway	22	1	0	1	0.243911	0.612767879316485	1	0.0455	C07151	1,1-Dimethylbiguanide	http://www.kegg.jp/pathway/map04152+C07151%09blue
map00220	Arginine biosynthesis	23	1	0	1	0.253477	0.596060590852264	1	0.0435	C00049	L-Aspartic acid	http://www.kegg.jp/pathway/map00220+C00049%09blue
map00710	Carbon fixation in photosynthetic organisms	23	1	0	1	0.253477	0.596060590852264	1	0.0435	C00049	L-Aspartic acid	http://www.kegg.jp/pathway/map00710+C00049%09blue
map04714	Thermogenesis	23	1	0	1	0.253477	0.596060590852264	1	0.0435	C00547	Norepinephrine	http://www.kegg.jp/pathway/map04714+C00547%09blue
map01063	Biosynthesis of alkaloids derived from shikimate pathway	143	3	0	3	0.269114	0.570063491655781	1	0.021	C00267; C00493; C16716	Alpha-D-Glucose; Shikimic acid; 4-Hydroxy-2-quinolone	http://www.kegg.jp/pathway/map01063+C00267%09blue+C00493%09blue+C16716%09blue
map00600	Sphingolipid metabolism	25	1	1	0	0.272253	0.565027894819495	1	0.04	C00836	Sphinganine	http://www.kegg.jp/pathway/map00600+C00836%09red
map00981	Insect hormone biosynthesis	25	1	0	1	0.272253	0.565027894819495	1	0.04	C16499	26-Hydroxyecdysone	http://www.kegg.jp/pathway/map00981+C16499%09blue
map00380	Tryptophan metabolism	83	2	1	1	0.281483	0.550547250543852	1	0.0241	C00954; C05635	Indole-3-acetate; 5-Hydroxyindoleacetic acid	http://www.kegg.jp/pathway/map00380+C00954%09red+C05635%09blue
map00750	Vitamin B6 metabolism	29	1	0	1	0.308415	0.510863820569754	1	0.0345	C00534	Pyridoxamine	http://www.kegg.jp/pathway/map00750+C00534%09blue
map04978	Mineral absorption	29	1	0	1	0.308415	0.510863820569754	1	0.0345	C00152	L-Asparagine	http://www.kegg.jp/pathway/map04978+C00152%09blue
map00130	Ubiquinone and other terpenoid-quinone biosynthesis	92	2	0	2	0.323581	0.490016971045602	1	0.0217	C00423; C00811	trans-Cinnamate; 4-Hydroxycinnamic acid	http://www.kegg.jp/pathway/map00130+C00423%09blue+C00811%09blue
map00010	Glycolysis / Gluconeogenesis	31	1	0	1	0.325826	0.487014560130234	1	0.0323	C00267	Alpha-D-Glucose	http://www.kegg.jp/pathway/map00010+C00267%09blue
map05200	Pathways in cancer	31	1	0	1	0.325826	0.487014560130234	1	0.0323	C00735	Cortisol	http://www.kegg.jp/pathway/map05200+C00735%09blue
map05022	Pathways of neurodegeneration - multiple diseases	32	1	0	1	0.334368	0.475775363005461	1	0.0312	C01996	Acetylcholine	http://www.kegg.jp/pathway/map05022+C01996%09blue
map00230	Purine metabolism	95	2	1	1	0.337499	0.471727021472624	1	0.0211	C00212; C00366	Adenosine; Uric acid	http://www.kegg.jp/pathway/map00230+C00212%09red+C00366%09blue
map00400	Phenylalanine, tyrosine and tryptophan biosynthesis	34	1	0	1	0.351133	0.454528339440624	1	0.0294	C00493	Shikimic acid	http://www.kegg.jp/pathway/map00400+C00493%09blue
map01065	Biosynthesis of alkaloids derived from histidine and purine	35	1	0	1	0.359359	0.444472040693061	1	0.0286	C00267	Alpha-D-Glucose	http://www.kegg.jp/pathway/map01065+C00267%09blue
map00121	Secondary bile acid biosynthesis	36	1	0	1	0.367481	0.434764994155461	1	0.0278	C05465	Taurochenodesoxycholic acid	http://www.kegg.jp/pathway/map00121+C05465%09blue
map04726	Serotonergic synapse	42	1	0	1	0.414125	0.382868912420954	1	0.0238	C05635	5-Hydroxyindoleacetic acid	http://www.kegg.jp/pathway/map04726+C05635%09blue
map01100	Metabolic pathways	2827	37	8	29	0.420909	0.375811368386839	1	0.0131	C00049; C00061; C00152; C00178; C00212; C00267; C00268; C00366; C00386; C00423; C00429; C00493; C00534; C00547; C00735; C00800; C00805; C00811; C00836; C00954; C01042; C01234; C02067; C03680; C03972; C05548; C05635; C05951; C06094; C06199; C06561; C08491; C10682; C12115; C12621; C19787; C21559	L-Aspartic acid; FMN; L-Asparagine; Thymine; Adenosine; Alpha-D-Glucose; 4a-Carbinolamine tetrahydrobiopterin; Uric acid; Carnosine; trans-Cinnamate; Dihydrouracil; Shikimic acid; Pyridoxamine; Norepinephrine; Cortisol; Gulonic acid; Salicylic acid; 4-Hydroxycinnamic acid; Sphinganine; Indole-3-acetate; N-Acetyl-L-aspartic acid; 1-Aminocyclopropanecarboxylic acid; Pseudouridine; 4-Imidazolone-5-p…	http://www.kegg.jp/pathway/map01100+C00049%09blue+C00061%09blue+C00152%09blue+C00178%09blue+C00212%09red+C00267%09blue+C00268%09blue+C00366%09blue+C00386%09blue+C00423%09blue+C00429%09red+C00493%09blue+C00534%09blue+C00547%09blue+C00735%09blue+C00800%09red+C00805%09blue+C00811%09blue+C00836%09red+C00954%09red+C01042%09blue+C01234%09blue+C02067%09blue+C03680%09red+C03972%09blue+C05548%09blue+C0563…
map01200	Carbon metabolism	114	2	0	2	0.423246	0.373407642223002	1	0.0175	C00049; C00267	L-Aspartic acid; Alpha-D-Glucose	http://www.kegg.jp/pathway/map01200+C00049%09blue+C00267%09blue
map00052	Galactose metabolism	46	1	0	1	0.443317	0.353285915718524	1	0.0217	C00267	Alpha-D-Glucose	http://www.kegg.jp/pathway/map00052+C00267%09blue
map00120	Primary bile acid biosynthesis	47	1	0	1	0.450387	0.346413754807543	1	0.0213	C05465	Taurochenodesoxycholic acid	http://www.kegg.jp/pathway/map00120+C05465%09blue
map01066	Biosynthesis of alkaloids derived from terpenoid and polyketide	48	1	0	1	0.457369	0.339732835512158	1	0.0208	C00267	Alpha-D-Glucose	http://www.kegg.jp/pathway/map01066+C00267%09blue
map00053	Ascorbate and aldarate metabolism	50	1	1	0	0.471072	0.326912780220345	1	0.02	C00800	Gulonic acid	http://www.kegg.jp/pathway/map00053+C00800%09red
map00260	Glycine, serine and threonine metabolism	50	1	0	1	0.471072	0.326912780220345	1	0.02	C00049	L-Aspartic acid	http://www.kegg.jp/pathway/map00260+C00049%09blue
map00310	Lysine degradation	50	1	0	1	0.471072	0.326912780220345	1	0.02	C05548	2-Keto-6-acetamidocaproate	http://www.kegg.jp/pathway/map00310+C05548%09blue
map00564	Glycerophospholipid metabolism	52	1	0	1	0.484433	0.314766553632923	1	0.0192	C01996	Acetylcholine	http://www.kegg.jp/pathway/map00564+C01996%09blue
map00051	Fructose and mannose metabolism	54	1	0	1	0.49746	0.303241667512828	1	0.0185	C00267	Alpha-D-Glucose	http://www.kegg.jp/pathway/map00051+C00267%09blue
map02024	Quorum sensing	55	1	0	1	0.503852	0.297697414877922	1	0.0182	C00547	Norepinephrine	http://www.kegg.jp/pathway/map02024+C00547%09blue
map00040	Pentose and glucuronate interconversions	56	1	1	0	0.510163	0.292291365513862	1	0.0179	C00800	Gulonic acid	http://www.kegg.jp/pathway/map00040+C00800%09red
map02010	ABC transporters	137	2	1	1	0.519036	0.284802472635158	1	0.0146	C00049; C00212	L-Aspartic acid; Adenosine	http://www.kegg.jp/pathway/map02010+C00049%09blue+C00212%09red
map00790	Folate biosynthesis	58	1	0	1	0.522548	0.281873818455431	1	0.0172	C00268	4a-Carbinolamine tetrahydrobiopterin	http://www.kegg.jp/pathway/map00790+C00268%09blue
map00626	Naphthalene degradation	60	1	0	1	0.534624	0.27195145607575	1	0.0167	C00805	Salicylic acid	http://www.kegg.jp/pathway/map00626+C00805%09blue
map00943	Isoflavonoid biosynthesis	64	1	0	1	0.557879	0.253460035806411	1	0.0156	C00858	Formononetin	http://www.kegg.jp/pathway/map00943+C00858%09blue
map00621	Dioxin degradation	66	1	0	1	0.569072	0.244832531476151	1	0.0152	C00805	Salicylic acid	http://www.kegg.jp/pathway/map00621+C00805%09blue
map01240	Biosynthesis of cofactors	324	4	1	3	0.589774	0.229314508937863	1	0.0123	C00049; C00061; C00493; C00800	L-Aspartic acid; FMN; Shikimic acid; Gulonic acid	http://www.kegg.jp/pathway/map01240+C00049%09blue+C00061%09blue+C00493%09blue+C00800%09red
map00590	Arachidonic acid metabolism	75	1	0	1	0.616078	0.210364496379242	1	0.0133	C05951	Leukotriene D4	http://www.kegg.jp/pathway/map00590+C05951%09blue
map00524	Neomycin, kanamycin and gentamicin biosynthesis	81	1	1	0	0.644564	0.190733886929525	1	0.0123	C17704	Antibiotic JI-20A	http://www.kegg.jp/pathway/map00524+C17704%09red
map00627	Aminobenzoate degradation	86	1	0	1	0.666701	0.176069038712827	1	0.0116	C00196	2-Pyrocatechuic acid	http://www.kegg.jp/pathway/map00627+C00196%09blue
map00909	Sesquiterpenoid and triterpenoid biosynthesis	88	1	1	0	0.675169	0.170587307329093	1	0.0114	C19829	Dammarenediol II	http://www.kegg.jp/pathway/map00909+C19829%09red
map01062	Biosynthesis of terpenoids and steroids	98	1	0	1	0.714428	0.146041459430792	1	0.0102	C00267	Alpha-D-Glucose	http://www.kegg.jp/pathway/map01062+C00267%09blue
map00140	Steroid hormone biosynthesis	99	1	0	1	0.718086	0.143823363531697	1	0.0101	C00735	Cortisol	http://www.kegg.jp/pathway/map00140+C00735%09blue
map00624	Polycyclic aromatic hydrocarbon degradation	107	1	0	1	0.745734	0.127416254854671	1	0.0093	C00805	Salicylic acid	http://www.kegg.jp/pathway/map00624+C00805%09blue
map00520	Amino sugar and nucleotide sugar metabolism	108	1	0	1	0.748996	0.125520717484455	1	0.0093	C00267	Alpha-D-Glucose	http://www.kegg.jp/pathway/map00520+C00267%09blue
map00904	Diterpenoid biosynthesis	122	1	1	0	0.790551	0.102069878474519	1	0.0082	C06094	Gibberellin A53	http://www.kegg.jp/pathway/map00904+C06094%09red
map00950	Isoquinoline alkaloid biosynthesis	122	1	0	1	0.790551	0.102069878474519	1	0.0082	C00811	4-Hydroxycinnamic acid	http://www.kegg.jp/pathway/map00950+C00811%09blue
map01210	2-Oxocarboxylic acid metabolism	134	1	0	1	0.82071	0.0858105247561423	1	0.0075	C00049	L-Aspartic acid	http://www.kegg.jp/pathway/map01210+C00049%09blue
map01057	Biosynthesis of type II polyketide products	135	1	0	1	0.82302	0.0845896660525916	1	0.0074	C00061	FMN	http://www.kegg.jp/pathway/map01057+C00061%09blue
map01110	Biosynthesis of secondary metabolites	2072	22	6	16	0.868589	0.0611856058298657	1	0.0106	C00049; C00061; C00152; C00196; C00267; C00423; C00493; C00805; C00811; C00858; C01234; C03972; C05334; C06094; C06561; C08491; C10682; C12115; C16308; C17704; C19829; C21559	L-Aspartic acid; FMN; L-Asparagine; 2-Pyrocatechuic acid; Alpha-D-Glucose; trans-Cinnamate; Shikimic acid; Salicylic acid; 4-Hydroxycinnamic acid; Formononetin; 1-Aminocyclopropanecarboxylic acid; Tetrahydrodipicolinate; Isosakuranetin; Gibberellin A53; Chalconaringenin; Jasmonic acid; (-)-Matairesinol; 3-Amino-4-hydroxybenzoate; Traumatic Acid; Antibiotic JI-20A; Dammarenediol II; N-[(2S)-2-Amin…	http://www.kegg.jp/pathway/map01110+C00049%09blue+C00061%09blue+C00152%09blue+C00196%09blue+C00267%09blue+C00423%09blue+C00493%09blue+C00805%09blue+C00811%09blue+C00858%09blue+C01234%09blue+C03972%09blue+C05334%09red+C06094%09red+C06561%09blue+C08491%09blue+C10682%09blue+C12115%09red+C16308%09red+C17704%09red+C19829%09red+C21559%09blue
map01120	Microbial metabolism in diverse environments	998	9	0	9	0.901642	0.0449659929365036	1	0.009	C00049; C00196; C00267; C00366; C00423; C00534; C00805; C03972; C12621	L-Aspartic acid; 2-Pyrocatechuic acid; Alpha-D-Glucose; Uric acid; trans-Cinnamate; Pyridoxamine; Salicylic acid; Tetrahydrodipicolinate; m-Coumaric acid	http://www.kegg.jp/pathway/map01120+C00049%09blue+C00196%09blue+C00267%09blue+C00366%09blue+C00423%09blue+C00534%09blue+C00805%09blue+C03972%09blue+C12621%09blue

## Sheet: Table3
pathway_id	pathway_name	Total	Hits	Up_hits	Down_hits	Pvalue	-Log10(Pvalue)	FDR	Impact	compounds	Compound_name	links
map00340	Histidine metabolism	47	4	1	3	6.9332e-05	4.15906632068873	0.0249772201599953	0.0851	C00025; C00439; C03277; C05570	L-Glutamic acid; Formiminoglutamic acid; Imidazol-5-yl-pyruvate; Ergothioneine	http://www.kegg.jp/pathway/map00340+C00025%09blue+C00439%09red+C03277%09blue+C05570%09blue
map01240	Biosynthesis of cofactors	324	8	3	5	0.000110112	3.95816614571774	0.0249772201599953	0.0247	C00025; C00061; C00105; C00158; C00197; C00328; C00415; C00931	L-Glutamic acid; FMN; UMP; Citric acid; (2R)-2-Hydroxy-3-(phosphonatooxy)propanoate; L-Kynurenine; Dihydrofolic acid; Porphobilinogen	http://www.kegg.jp/pathway/map01240+C00025%09blue+C00061%09blue+C00105%09blue+C00158%09red+C00197%09red+C00328%09blue+C00415%09blue+C00931%09red
map00997	Biosynthesis of various secondary metabolites - part 3	56	4	2	2	0.000138506	3.85853190846863	0.0249772201599953	0.0714	C00025; C00061; C00158; C00197	L-Glutamic acid; FMN; Citric acid; (2R)-2-Hydroxy-3-(phosphonatooxy)propanoate	http://www.kegg.jp/pathway/map00997+C00025%09blue+C00061%09blue+C00158%09red+C00197%09red
map04742	Taste transduction	32	3	1	2	0.000464166	3.33332686551534	0.0508763133120068	0.0938	C00025; C00158; C01996	L-Glutamic acid; Citric acid; Acetylcholine	http://www.kegg.jp/pathway/map04742+C00025%09blue+C00158%09red+C01996%09blue
map05033	Nicotine addiction	7	2	0	2	0.000470206	3.32771162759288	0.0508763133120068	0.2857	C00025; C01996	L-Glutamic acid; Acetylcholine	http://www.kegg.jp/pathway/map05033+C00025%09blue+C01996%09blue
map05230	Central carbon metabolism in cancer	37	3	2	1	0.000715337	3.14548910057049	0.0644995840827643	0.0811	C00025; C00158; C00197	L-Glutamic acid; Citric acid; (2R)-2-Hydroxy-3-(phosphonatooxy)propanoate	http://www.kegg.jp/pathway/map05230+C00025%09blue+C00158%09red+C00197%09red
map04974	Protein digestion and absorption	47	3	1	2	0.00144482	2.84018570868599	0.0984393324057894	0.0638	C00025; C00491; C18319	L-Glutamic acid; L-Cystine; Ethylmethylacetic acid	http://www.kegg.jp/pathway/map04974+C00025%09blue+C00491%09red+C18319%09blue
map04721	Synaptic vesicle cycle	12	2	0	2	0.00145566	2.83693861836489	0.0984393324057894	0.1667	C00025; C01996	L-Glutamic acid; Acetylcholine	http://www.kegg.jp/pathway/map04721+C00025%09blue+C01996%09blue
map00471	D-Glutamine and D-glutamate metabolism	13	2	1	1	0.00171515	2.76569725009428	0.103099724689114	0.1538	C00025; C02237	L-Glutamic acid; Pyrrolidonecarboxylic acid	http://www.kegg.jp/pathway/map00471+C00025%09blue+C02237%09red
map00630	Glyoxylate and dicarboxylate metabolism	62	3	2	1	0.00320891	2.49364267932256	0.173601944668799	0.0484	C00025; C00158; C00197	L-Glutamic acid; Citric acid; (2R)-2-Hydroxy-3-(phosphonatooxy)propanoate	http://www.kegg.jp/pathway/map00630+C00025%09blue+C00158%09red+C00197%09red
map01064	Biosynthesis of alkaloids derived from ornithine, lysine and nicotinic acid	67	3	2	1	0.00399887	2.39806306874035	0.196671536716274	0.0448	C00025; C00158; C00197	L-Glutamic acid; Citric acid; (2R)-2-Hydroxy-3-(phosphonatooxy)propanoate	http://www.kegg.jp/pathway/map01064+C00025%09blue+C00158%09red+C00197%09red
map04922	Glucagon signaling pathway	26	2	2	0	0.0068723	2.16289789525047	0.309826188124686	0.0769	C00158; C00197	Citric acid; (2R)-2-Hydroxy-3-(phosphonatooxy)propanoate	http://www.kegg.jp/pathway/map04922+C00158%09red+C00197%09red
map00250	Alanine, aspartate and glutamate metabolism	28	2	1	1	0.00794515	2.09989797751697	0.328777245643693	0.0714	C00025; C00158	L-Glutamic acid; Citric acid	http://www.kegg.jp/pathway/map00250+C00025%09blue+C00158%09red
map04216	Ferroptosis	29	2	1	1	0.0085081	2.07016747662279	0.328777245643693	0.069	C00025; C00491	L-Glutamic acid; L-Cystine	http://www.kegg.jp/pathway/map04216+C00025%09blue+C00491%09red
map05022	Pathways of neurodegeneration - multiple diseases	32	2	0	2	0.010301	1.987120914794	0.371522475013381	0.0625	C00025; C01996	L-Glutamic acid; Acetylcholine	http://www.kegg.jp/pathway/map05022+C00025%09blue+C01996%09blue
map00660	C5-Branched dibasic acid metabolism	34	2	1	1	0.0115813	1.93624401405141	0.389723706950753	0.0588	C00025; C02226	L-Glutamic acid; Citraconic acid	http://www.kegg.jp/pathway/map00660+C00025%09blue+C02226%09red
map01065	Biosynthesis of alkaloids derived from histidine and purine	35	2	2	0	0.0122464	1.91199151893447	0.389723706950753	0.0571	C00158; C00197	Citric acid; (2R)-2-Hydroxy-3-(phosphonatooxy)propanoate	http://www.kegg.jp/pathway/map01065+C00158%09red+C00197%09red
map01061	Biosynthesis of phenylpropanoids	103	3	2	1	0.0131312	1.88169446601459	0.394666527010747	0.0291	C00158; C00197; C00415	Citric acid; (2R)-2-Hydroxy-3-(phosphonatooxy)propanoate; Dihydrofolic acid	http://www.kegg.jp/pathway/map01061+C00158%09red+C00197%09red+C00415%09blue
map01200	Carbon metabolism	114	3	2	1	0.0172286	1.76374947878485	0.490562318074507	0.0263	C00025; C00158; C00197	L-Glutamic acid; Citric acid; (2R)-2-Hydroxy-3-(phosphonatooxy)propanoate	http://www.kegg.jp/pathway/map01200+C00025%09blue+C00158%09red+C00197%09red
map01066	Biosynthesis of alkaloids derived from terpenoid and polyketide	48	2	2	0	0.0223312	1.65108772588468	0.536417134927311	0.0417	C00158; C00197	Citric acid; (2R)-2-Hydroxy-3-(phosphonatooxy)propanoate	http://www.kegg.jp/pathway/map01066+C00158%09red+C00197%09red
map01230	Biosynthesis of amino acids	128	3	2	1	0.0233743	1.63126054466952	0.536417134927311	0.0234	C00025; C00158; C00197	L-Glutamic acid; Citric acid; (2R)-2-Hydroxy-3-(phosphonatooxy)propanoate	http://www.kegg.jp/pathway/map01230+C00025%09blue+C00158%09red+C00197%09red
map04068	FoxO signaling pathway	5	1	0	1	0.0240181	1.61946144847128	0.536417134927311	0.2	C00025	L-Glutamic acid	http://www.kegg.jp/pathway/map04068+C00025%09blue
map04810	Regulation of actin cytoskeleton	5	1	0	1	0.0240181	1.61946144847128	0.536417134927311	0.2	C01996	Acetylcholine	http://www.kegg.jp/pathway/map04810+C01996%09blue
map00564	Glycerophospholipid metabolism	52	2	0	2	0.0259396	1.58603742913339	0.536417134927311	0.0385	C00670; C01996	Glycerophosphocholine; Acetylcholine	http://www.kegg.jp/pathway/map00564+C00670%09blue+C01996%09blue
map04080	Neuroactive ligand-receptor interaction	52	2	0	2	0.0259396	1.58603742913339	0.536417134927311	0.0385	C00025; C01996	L-Glutamic acid; Acetylcholine	http://www.kegg.jp/pathway/map04080+C00025%09blue+C01996%09blue
map01210	2-Oxocarboxylic acid metabolism	134	3	2	1	0.0263303	1.57954408004461	0.536417134927311	0.0224	C00025; C00158; C02226	L-Glutamic acid; Citric acid; Citraconic acid	http://www.kegg.jp/pathway/map01210+C00025%09blue+C00158%09red+C02226%09red
map02020	Two-component system	53	2	1	1	0.0268765	1.57062685602393	0.536417134927311	0.0377	C00025; C00158	L-Glutamic acid; Citric acid	http://www.kegg.jp/pathway/map02020+C00025%09blue+C00158%09red
map02010	ABC transporters	137	3	2	1	0.0278809	1.55469361099066	0.536417134927311	0.0219	C00025; C00140; C00491	L-Glutamic acid; N-Acetyl-D-glucosamine; L-Cystine	http://www.kegg.jp/pathway/map02010+C00025%09blue+C00140%09red+C00491%09red
map05016	Huntington disease	6	1	0	1	0.0287543	1.54129662501254	0.536417134927311	0.1667	C00025	L-Glutamic acid	http://www.kegg.jp/pathway/map05016+C00025%09blue
map01060	Biosynthesis of plant secondary metabolites	141	3	2	1	0.0300235	1.52253889923382	0.541423511404779	0.0213	C00025; C00158; C00197	L-Glutamic acid; Citric acid; (2R)-2-Hydroxy-3-(phosphonatooxy)propanoate	http://www.kegg.jp/pathway/map01060+C00025%09blue+C00158%09red+C00197%09red
map04720	Long-term potentiation	7	1	0	1	0.0334684	1.47536556714982	0.548678266786294	0.1429	C00025	L-Glutamic acid	http://www.kegg.jp/pathway/map04720+C00025%09blue
map05017	Spinocerebellar ataxia	7	1	0	1	0.0334684	1.47536556714982	0.548678266786294	0.1429	C00025	L-Glutamic acid	http://www.kegg.jp/pathway/map05017+C00025%09blue
map05030	Cocaine addiction	7	1	0	1	0.0334684	1.47536556714982	0.548678266786294	0.1429	C00025	L-Glutamic acid	http://www.kegg.jp/pathway/map05030+C00025%09blue
map00270	Cysteine and methionine metabolism	63	2	2	0	0.0369739	1.43210483010098	0.551693017451288	0.0317	C00197; C00491	(2R)-2-Hydroxy-3-(phosphonatooxy)propanoate; L-Cystine	http://www.kegg.jp/pathway/map00270+C00197%09red+C00491%09red
map04724	Glutamatergic synapse	8	1	0	1	0.0381603	1.41838866076932	0.551693017451288	0.125	C00025	L-Glutamic acid	http://www.kegg.jp/pathway/map04724+C00025%09blue
map05143	African trypanosomiasis	8	1	0	1	0.0381603	1.41838866076932	0.551693017451288	0.125	C00328	L-Kynurenine	http://www.kegg.jp/pathway/map05143+C00328%09blue
map01070	Biosynthesis of plant hormones	68	2	2	0	0.0424908	1.37170496854298	0.551693017451288	0.0294	C00158; C00197	Citric acid; (2R)-2-Hydroxy-3-(phosphonatooxy)propanoate	http://www.kegg.jp/pathway/map01070+C00158%09red+C00197%09red
map00670	One carbon pool by folate	9	1	0	1	0.0428301	1.36825048740049	0.551693017451288	0.1111	C00415	Dihydrofolic acid	http://www.kegg.jp/pathway/map00670+C00415%09blue
map04713	Circadian entrainment	9	1	0	1	0.0428301	1.36825048740049	0.551693017451288	0.1111	C00025	L-Glutamic acid	http://www.kegg.jp/pathway/map04713+C00025%09blue
map04727	GABAergic synapse	9	1	0	1	0.0428301	1.36825048740049	0.551693017451288	0.1111	C00025	L-Glutamic acid	http://www.kegg.jp/pathway/map04727+C00025%09blue
map04730	Long-term depression	9	1	0	1	0.0428301	1.36825048740049	0.551693017451288	0.1111	C00025	L-Glutamic acid	http://www.kegg.jp/pathway/map04730+C00025%09blue
map05031	Amphetamine addiction	9	1	0	1	0.0428301	1.36825048740049	0.551693017451288	0.1111	C00025	L-Glutamic acid	http://www.kegg.jp/pathway/map05031+C00025%09blue
map05034	Alcoholism	10	1	0	1	0.0474781	1.32350665405365	0.59734076729204	0.1	C00025	L-Glutamic acid	http://www.kegg.jp/pathway/map05034+C00025%09blue
map04072	Phospholipase D signaling pathway	11	1	0	1	0.0521042	1.28312693390024	0.612791171144711	0.0909	C00025	L-Glutamic acid	http://www.kegg.jp/pathway/map04072+C00025%09blue
map04540	Gap junction	11	1	0	1	0.0521042	1.28312693390024	0.612791171144711	0.0909	C00025	L-Glutamic acid	http://www.kegg.jp/pathway/map04540+C00025%09blue
map05231	Choline metabolism in cancer	11	1	0	1	0.0521042	1.28312693390024	0.612791171144711	0.0909	C00670	Glycerophosphocholine	http://www.kegg.jp/pathway/map05231+C00670%09blue
map04725	Cholinergic synapse	12	1	0	1	0.0567087	1.24635064546423	0.639153810251202	0.0833	C01996	Acetylcholine	http://www.kegg.jp/pathway/map04725+C01996%09blue
map04911	Insulin secretion	12	1	0	1	0.0567087	1.24635064546423	0.639153810251202	0.0833	C01996	Acetylcholine	http://www.kegg.jp/pathway/map04911+C01996%09blue
map04971	Gastric acid secretion	14	1	0	1	0.0658527	1.18142632172545	0.698555260193499	0.0714	C01996	Acetylcholine	http://www.kegg.jp/pathway/map04971+C01996%09blue
map05014	Amyotrophic lateral sclerosis	14	1	0	1	0.0658527	1.18142632172545	0.698555260193499	0.0714	C00025	L-Glutamic acid	http://www.kegg.jp/pathway/map05014+C00025%09blue
map05225	Hepatocellular carcinoma	14	1	0	1	0.0658527	1.18142632172545	0.698555260193499	0.0714	C06800	Aflatoxin B1	http://www.kegg.jp/pathway/map05225+C06800%09blue
map04972	Pancreatic secretion	15	1	0	1	0.0703926	1.15247329111076	0.732353278956131	0.0667	C01996	Acetylcholine	http://www.kegg.jp/pathway/map04972+C01996%09blue
map00190	Oxidative phosphorylation	16	1	0	1	0.0749111	1.12545406637041	0.764658162994551	0.0625	C00061	FMN	http://www.kegg.jp/pathway/map00190+C00061%09blue
map01523	Antifolate resistance	17	1	0	1	0.0794083	1.10013393227185	0.767141196970639	0.0588	C00415	Dihydrofolic acid	http://www.kegg.jp/pathway/map01523+C00415%09blue
map04964	Proximal tubule bicarbonate reclamation	17	1	0	1	0.0794083	1.10013393227185	0.767141196970639	0.0588	C00025	L-Glutamic acid	http://www.kegg.jp/pathway/map04964+C00025%09blue
map04970	Salivary secretion	17	1	0	1	0.0794083	1.10013393227185	0.767141196970639	0.0588	C01996	Acetylcholine	http://www.kegg.jp/pathway/map04970+C01996%09blue
map01062	Biosynthesis of terpenoids and steroids	98	2	2	0	0.0811331	1.09080187379306	0.770052855492174	0.0204	C00158; C00197	Citric acid; (2R)-2-Hydroxy-3-(phosphonatooxy)propanoate	http://www.kegg.jp/pathway/map01062+C00158%09red+C00197%09red
map00910	Nitrogen metabolism	19	1	0	1	0.0883396	1.05384477791278	0.810028828659921	0.0526	C00025	L-Glutamic acid	http://www.kegg.jp/pathway/map00910+C00025%09blue
map04723	Retrograde endocannabinoid signaling	19	1	0	1	0.0883396	1.05384477791278	0.810028828659921	0.0526	C00025	L-Glutamic acid	http://www.kegg.jp/pathway/map04723+C00025%09blue
map00020	Citrate cycle (TCA cycle)	20	1	1	0	0.0927737	1.03257510313606	0.822796294116011	0.05	C00158	Citric acid	http://www.kegg.jp/pathway/map00020+C00158%09red
map00740	Riboflavin metabolism	20	1	0	1	0.0927737	1.03257510313606	0.822796294116011	0.05	C00061	FMN	http://www.kegg.jp/pathway/map00740+C00061%09blue
map00430	Taurine and hypotaurine metabolism	22	1	0	1	0.10158	0.993193770870847	0.881841758567445	0.0455	C00025	L-Glutamic acid	http://www.kegg.jp/pathway/map00430+C00025%09blue
map00220	Arginine biosynthesis	23	1	0	1	0.105951	0.97489324798791	0.881841758567445	0.0435	C00025	L-Glutamic acid	http://www.kegg.jp/pathway/map00220+C00025%09blue
map00290	Valine, leucine and isoleucine biosynthesis	23	1	1	0	0.105951	0.97489324798791	0.881841758567445	0.0435	C02226	Citraconic acid	http://www.kegg.jp/pathway/map00290+C02226%09red
map00710	Carbon fixation in photosynthetic organisms	23	1	1	0	0.105951	0.97489324798791	0.881841758567445	0.0435	C00197	(2R)-2-Hydroxy-3-(phosphonatooxy)propanoate	http://www.kegg.jp/pathway/map00710+C00197%09red
map01053	Biosynthesis of siderophore group nonribosomal peptides	24	1	1	0	0.110303	0.957413778089333	0.898793502697872	0.0417	C00158	Citric acid	http://www.kegg.jp/pathway/map01053+C00158%09red
map00565	Ether lipid metabolism	25	1	0	1	0.114634	0.940688250088912	0.898793502697872	0.04	C00670	Glycerophosphocholine	http://www.kegg.jp/pathway/map00565+C00670%09blue
map00600	Sphingolipid metabolism	25	1	0	1	0.114634	0.940688250088912	0.898793502697872	0.04	C01747	Galactosylsphingosine	http://www.kegg.jp/pathway/map00600+C01747%09blue
map04024	cAMP signaling pathway	25	1	0	1	0.114634	0.940688250088912	0.898793502697872	0.04	C01996	Acetylcholine	http://www.kegg.jp/pathway/map04024+C01996%09blue
map00254	Aflatoxin biosynthesis	27	1	0	1	0.123234	0.909268880751449	0.952424030140769	0.037	C06800	Aflatoxin B1	http://www.kegg.jp/pathway/map00254+C06800%09blue
map00010	Glycolysis / Gluconeogenesis	31	1	1	0	0.140194	0.853271347547982	1	0.0323	C00197	(2R)-2-Hydroxy-3-(phosphonatooxy)propanoate	http://www.kegg.jp/pathway/map00010+C00197%09red
map00332	Carbapenem biosynthesis	32	1	0	1	0.144384	0.840481415416343	1	0.0312	C00025	L-Glutamic acid	http://www.kegg.jp/pathway/map00332+C00025%09blue
map00860	Porphyrin and chlorophyll metabolism	142	2	1	1	0.150267	0.823135641843773	1	0.0141	C00025; C00931	L-Glutamic acid; Porphobilinogen	http://www.kegg.jp/pathway/map00860+C00025%09blue+C00931%09red
map01063	Biosynthesis of alkaloids derived from shikimate pathway	143	2	2	0	0.151957	0.81827874598212	1	0.014	C00158; C00197	Citric acid; (2R)-2-Hydroxy-3-(phosphonatooxy)propanoate	http://www.kegg.jp/pathway/map01063+C00158%09red+C00197%09red
map00030	Pentose phosphate pathway	35	1	1	0	0.156836	0.804554209352758	1	0.0286	C00197	(2R)-2-Hydroxy-3-(phosphonatooxy)propanoate	http://www.kegg.jp/pathway/map00030+C00197%09red
map00480	Glutathione metabolism	38	1	0	1	0.169113	0.771823215138362	1	0.0263	C00025	L-Glutamic acid	http://www.kegg.jp/pathway/map00480+C00025%09blue
map00561	Glycerolipid metabolism	38	1	1	0	0.169113	0.771823215138362	1	0.0263	C00197	(2R)-2-Hydroxy-3-(phosphonatooxy)propanoate	http://www.kegg.jp/pathway/map00561+C00197%09red
map04977	Vitamin digestion and absorption	39	1	0	1	0.173167	0.761535655611198	1	0.0256	C00061	FMN	http://www.kegg.jp/pathway/map04977+C00061%09blue
map00650	Butanoate metabolism	42	1	0	1	0.185214	0.732327115421212	1	0.0238	C00025	L-Glutamic acid	http://www.kegg.jp/pathway/map00650+C00025%09blue
map00720	Carbon fixation pathways in prokaryotes	44	1	1	0	0.19315	0.714104314040504	1	0.0227	C00158	Citric acid	http://www.kegg.jp/pathway/map00720+C00158%09red
map00260	Glycine, serine and threonine metabolism	50	1	1	0	0.216515	0.664511864082069	1	0.02	C00197	(2R)-2-Hydroxy-3-(phosphonatooxy)propanoate	http://www.kegg.jp/pathway/map00260+C00197%09red
map00970	Aminoacyl-tRNA biosynthesis	52	1	0	1	0.224157	0.649447851367531	1	0.0192	C00025	L-Glutamic acid	http://www.kegg.jp/pathway/map00970+C00025%09blue
map02060	Phosphotransferase system (PTS)	57	1	1	0	0.242948	0.614487314012905	1	0.0175	C00140	N-Acetyl-D-glucosamine	http://www.kegg.jp/pathway/map02060+C00140%09red
map00790	Folate biosynthesis	58	1	0	1	0.246653	0.607914253247049	1	0.0172	C00415	Dihydrofolic acid	http://www.kegg.jp/pathway/map00790+C00415%09blue
map01100	Metabolic pathways	2827	16	9	7	0.2545	0.594312436250053	1	0.0057	C00025; C00061; C00105; C00140; C00158; C00197; C00262; C00328; C00415; C00439; C00491; C00931; C02226; C02237; C03277; C05570	L-Glutamic acid; FMN; UMP; N-Acetyl-D-glucosamine; Citric acid; (2R)-2-Hydroxy-3-(phosphonatooxy)propanoate; Hypoxanthine; L-Kynurenine; Dihydrofolic acid; Formiminoglutamic acid; L-Cystine; Porphobilinogen; Citraconic acid; Pyrrolidonecarboxylic acid; Imidazol-5-yl-pyruvate; Ergothioneine	http://www.kegg.jp/pathway/map01100+C00025%09blue+C00061%09blue+C00105%09blue+C00140%09red+C00158%09red+C00197%09red+C00262%09red+C00328%09blue+C00415%09blue+C00439%09red+C00491%09red+C00931%09red+C02226%09red+C02237%09red+C03277%09blue+C05570%09blue
map00240	Pyrimidine metabolism	65	1	0	1	0.272101	0.565269633150396	1	0.0154	C00105	UMP	http://www.kegg.jp/pathway/map00240+C00105%09blue
map00330	Arginine and proline metabolism	78	1	0	1	0.317175	0.498700491675495	1	0.0128	C00025	L-Glutamic acid	http://www.kegg.jp/pathway/map00330+C00025%09blue
map00524	Neomycin, kanamycin and gentamicin biosynthesis	81	1	0	1	0.327187	0.485203510134812	1	0.0123	C00025	L-Glutamic acid	http://www.kegg.jp/pathway/map00524+C00025%09blue
map00380	Tryptophan metabolism	83	1	0	1	0.333783	0.476535834300237	1	0.012	C00328	L-Kynurenine	http://www.kegg.jp/pathway/map00380+C00328%09blue
map00680	Methane metabolism	86	1	1	0	0.343559	0.463998229666961	1	0.0116	C00197	(2R)-2-Hydroxy-3-(phosphonatooxy)propanoate	http://www.kegg.jp/pathway/map00680+C00197%09red
map00230	Purine metabolism	95	1	1	0	0.372064	0.429382824436803	1	0.0105	C00262	Hypoxanthine	http://www.kegg.jp/pathway/map00230+C00262%09red
map04976	Bile secretion	97	1	0	1	0.378233	0.422240117855143	1	0.0103	C01996	Acetylcholine	http://www.kegg.jp/pathway/map04976+C01996%09blue
map05204	Chemical carcinogenesis	99	1	0	1	0.384345	0.41527922037699	1	0.0101	C06800	Aflatoxin B1	http://www.kegg.jp/pathway/map05204+C06800%09blue
map00520	Amino sugar and nucleotide sugar metabolism	108	1	1	0	0.411134	0.386016769047103	1	0.0093	C00140	N-Acetyl-D-glucosamine	http://www.kegg.jp/pathway/map00520+C00140%09red
map00980	Metabolism of xenobiotics by cytochrome P450	121	1	0	1	0.447849	0.348868132494029	1	0.0083	C06800	Aflatoxin B1	http://www.kegg.jp/pathway/map00980+C06800%09blue
map01057	Biosynthesis of type II polyketide products	135	1	0	1	0.484913	0.314336370668074	1	0.0074	C00061	FMN	http://www.kegg.jp/pathway/map01057+C00061%09blue
map01120	Microbial metabolism in diverse environments	998	4	3	1	0.736417	0.132876140935373	1	0.004	C00025; C00158; C00197; C00931	L-Glutamic acid; Citric acid; (2R)-2-Hydroxy-3-(phosphonatooxy)propanoate; Porphobilinogen	http://www.kegg.jp/pathway/map01120+C00025%09blue+C00158%09red+C00197%09red+C00931%09red
map01110	Biosynthesis of secondary metabolites	2072	6	3	3	0.966205	0.0149306554316609	1	0.0029	C00025; C00061; C00158; C00197; C00931; C06800	L-Glutamic acid; FMN; Citric acid; (2R)-2-Hydroxy-3-(phosphonatooxy)propanoate; Porphobilinogen; Aflatoxin B1	http://www.kegg.jp/pathway/map01110+C00025%09blue+C00061%09blue+C00158%09red+C00197%09red+C00931%09red+C06800%09blue

## Sheet: Table4
pathway_id	pathway_name	Total	Hits	Up_hits	Down_hits	Pvalue	-Log10(Pvalue)	FDR	Impact	compounds	Compound_name	links
map00250	Alanine, aspartate and glutamate metabolism	28	4	0	4	2.22923e-05	4.65184609506906	0.0120601072515161	0.1429	C00232; C03406; C03794; C12270	Succinic acid semialdehyde; Argininosuccinic acid; Adenylsuccinic acid; N-Acetylaspartylglutamic acid	http://www.kegg.jp/pathway/map00250+C00232%09blue+C03406%09blue+C03794%09blue+C12270%09blue
map01230	Biosynthesis of amino acids	128	6	0	6	0.000111824	3.9514633327382	0.0302485065131865	0.0469	C00047; C00148; C00254; C00437; C03406; C06007	L-Lysine; L-Proline; Prephenate; N-Acetylornithine; Argininosuccinic acid; (R) 2,3-Dihydroxy-3-methylvalerate	http://www.kegg.jp/pathway/map01230+C00047%09blue+C00148%09blue+C00254%09blue+C00437%09blue+C03406%09blue+C06007%09blue
map01100	Metabolic pathways	2827	27	3	24	0.00134931	2.86988704462875	0.243326251498893	0.0096	C00047; C00055; C00130; C00148; C00170; C00232; C00254; C00345; C00437; C00568; C00633; C00643; C00696; C00942; C01035; C01089; C01227; C01762; C01850; C02067; C03406; C03794; C05127; C05961; C06007; C06730; C12270	L-Lysine; CMP; IMP; L-Proline; 5'-Methylthioadenosine; Succinic acid semialdehyde; Prephenate; 6-Phosphogluconic acid; N-Acetylornithine; p-Aminobenzoic acid; 4-Hydroxybenzaldehyde; 5-Hydroxy-L-tryptophan; Prostaglandin D2; Cyclic GMP; 4-Guanidinobutanoic acid; (R)-3-Hydroxybutyric acid; Dehydroepiandrosterone; Xanthosine; Rosmarinic acid; Pseudouridine; Argininosuccinic acid; Adenylsuccinic acid…	http://www.kegg.jp/pathway/map01100+C00047%09blue+C00055%09blue+C00130%09blue+C00148%09blue+C00170%09blue+C00232%09blue+C00254%09blue+C00345%09blue+C00437%09blue+C00568%09blue+C00633%09blue+C00643%09blue+C00696%09blue+C00942%09blue+C01035%09blue+C01089%09red+C01227%09blue+C01762%09blue+C01850%09blue+C02067%09red+C03406%09blue+C03794%09blue+C05127%09blue+C05961%09blue+C06007%09blue+C06730%09red+C1…
map00230	Purine metabolism	95	4	0	4	0.00258213	2.58802187024509	0.349233103624835	0.0421	C00130; C00942; C01762; C03794	IMP; Cyclic GMP; Xanthosine; Adenylsuccinic acid	http://www.kegg.jp/pathway/map00230+C00130%09blue+C00942%09blue+C01762%09blue+C03794%09blue
map00220	Arginine biosynthesis	23	2	0	2	0.00856818	2.06711118213661	0.82297647121211	0.087	C00437; C03406	N-Acetylornithine; Argininosuccinic acid	http://www.kegg.jp/pathway/map00220+C00437%09blue+C03406%09blue
map01060	Biosynthesis of plant secondary metabolites	141	4	0	4	0.0104634	1.98032630000715	0.82297647121211	0.0284	C00047; C00130; C00170; C00254	L-Lysine; IMP; 5'-Methylthioadenosine; Prephenate	http://www.kegg.jp/pathway/map01060+C00047%09blue+C00130%09blue+C00170%09blue+C00254%09blue
map00590	Arachidonic acid metabolism	75	3	0	3	0.0106485	1.97271180612405	0.82297647121211	0.04	C00696; C05961; C14732	Prostaglandin D2; 6-Keto-prostaglandin F1a; 5-KETE	http://www.kegg.jp/pathway/map00590+C00696%09blue+C05961%09blue+C14732%09blue
map00627	Aminobenzoate degradation	86	3	0	3	0.0154105	1.81218412030283	0.975327458137289	0.0349	C00568; C00633; C06608	p-Aminobenzoic acid; 4-Hydroxybenzaldehyde; Diethylphosphoric acid	http://www.kegg.jp/pathway/map00627+C00568%09blue+C00633%09blue+C06608%09blue
map00401	Novobiocin biosynthesis	32	2	0	2	0.0162254	1.78980430470107	0.975327458137289	0.0625	C00148; C00254	L-Proline; Prephenate	http://www.kegg.jp/pathway/map00401+C00148%09blue+C00254%09blue
map01065	Biosynthesis of alkaloids derived from histidine and purine	35	2	0	2	0.0192409	1.71577545005418	1	0.0571	C00130; C01762	IMP; Xanthosine	http://www.kegg.jp/pathway/map01065+C00130%09blue+C01762%09blue
map01061	Biosynthesis of phenylpropanoids	103	3	0	3	0.0248011	1.60552886982848	1	0.0291	C00254; C00568; C00633	Prephenate; p-Aminobenzoic acid; 4-Hydroxybenzaldehyde	http://www.kegg.jp/pathway/map01061+C00254%09blue+C00568%09blue+C00633%09blue
map00650	Butanoate metabolism	42	2	1	1	0.0271052	1.56694804259977	1	0.0476	C00232; C01089	Succinic acid semialdehyde; (R)-3-Hydroxybutyric acid	http://www.kegg.jp/pathway/map00650+C00232%09blue+C01089%09red
map04726	Serotonergic synapse	42	2	0	2	0.0271052	1.56694804259977	1	0.0476	C00643; C00696	5-Hydroxy-L-tryptophan; Prostaglandin D2	http://www.kegg.jp/pathway/map04726+C00643%09blue+C00696%09blue
map05310	Asthma	5	1	0	1	0.0303443	1.51792256753456	1	0.2	C00696	Prostaglandin D2	http://www.kegg.jp/pathway/map05310+C00696%09blue
map00623	Toluene degradation	47	2	1	1	0.0333862	1.47643341023293	1	0.0426	C00633; C06730	4-Hydroxybenzaldehyde; 4-Methylcatechol	http://www.kegg.jp/pathway/map00623+C00633%09blue+C06730%09red
map04974	Protein digestion and absorption	47	2	0	2	0.0333862	1.47643341023293	1	0.0426	C00047; C00148	L-Lysine; L-Proline	http://www.kegg.jp/pathway/map04974+C00047%09blue+C00148%09blue
map00072	Synthesis and degradation of ketone bodies	6	1	1	0	0.0363047	1.44003742534947	1	0.1667	C01089	(R)-3-Hydroxybutyric acid	http://www.kegg.jp/pathway/map00072+C01089%09red
map00970	Aminoacyl-tRNA biosynthesis	52	2	0	2	0.0401784	1.39600685088601	1	0.0385	C00047; C00148	L-Lysine; L-Proline	http://www.kegg.jp/pathway/map00970+C00047%09blue+C00148%09blue
map04080	Neuroactive ligand-receptor interaction	52	2	0	2	0.0401784	1.39600685088601	1	0.0385	C00696; C12270	Prostaglandin D2; N-Acetylaspartylglutamic acid	http://www.kegg.jp/pathway/map04080+C00696%09blue+C12270%09blue
map04361	Axon regeneration	7	1	0	1	0.0422294	1.37438557472782	1	0.1429	C00643	5-Hydroxy-L-tryptophan	http://www.kegg.jp/pathway/map04361+C00643%09blue
map04740	Olfactory transduction	8	1	0	1	0.0481186	1.31768740133818	1	0.125	C00942	Cyclic GMP	http://www.kegg.jp/pathway/map04740+C00942%09blue
map04744	Phototransduction	8	1	0	1	0.0481186	1.31768740133818	1	0.125	C00942	Cyclic GMP	http://www.kegg.jp/pathway/map04744+C00942%09blue
map05143	African trypanosomiasis	8	1	0	1	0.0481186	1.31768740133818	1	0.125	C00696	Prostaglandin D2	http://www.kegg.jp/pathway/map05143+C00696%09blue
map01210	2-Oxocarboxylic acid metabolism	134	3	0	3	0.0483236	1.31584090479352	1	0.0224	C00047; C00437; C06007	L-Lysine; N-Acetylornithine; (R) 2,3-Dihydroxy-3-methylvalerate	http://www.kegg.jp/pathway/map01210+C00047%09blue+C00437%09blue+C06007%09blue
map02010	ABC transporters	137	3	0	3	0.0510287	1.29218583287608	1	0.0219	C00047; C00148; C01762	L-Lysine; L-Proline; Xanthosine	http://www.kegg.jp/pathway/map02010+C00047%09blue+C00148%09blue+C01762%09blue
map04713	Circadian entrainment	9	1	0	1	0.0539725	1.26782748649547	1	0.1111	C00942	Cyclic GMP	http://www.kegg.jp/pathway/map04713+C00942%09blue
map04730	Long-term depression	9	1	0	1	0.0539725	1.26782748649547	1	0.1111	C00942	Cyclic GMP	http://www.kegg.jp/pathway/map04730+C00942%09blue
map04022	cGMP-PKG signaling pathway	10	1	0	1	0.0597914	1.22336143699853	1	0.1	C00942	Cyclic GMP	http://www.kegg.jp/pathway/map04022+C00942%09blue
map00240	Pyrimidine metabolism	65	2	1	1	0.0599839	1.22196553307227	1	0.0308	C00055; C02067	CMP; Pseudouridine	http://www.kegg.jp/pathway/map00240+C00055%09blue+C02067%09red
map04540	Gap junction	11	1	0	1	0.0655754	1.1832590258105	1	0.0909	C00942	Cyclic GMP	http://www.kegg.jp/pathway/map04540+C00942%09blue
map04664	Fc epsilon RI signaling pathway	11	1	0	1	0.0655754	1.1832590258105	1	0.0909	C00696	Prostaglandin D2	http://www.kegg.jp/pathway/map04664+C00696%09blue
map05215	Prostate cancer	11	1	0	1	0.0655754	1.1832590258105	1	0.0909	C01227	Dehydroepiandrosterone	http://www.kegg.jp/pathway/map05215+C01227%09blue
map04921	Oxytocin signaling pathway	12	1	0	1	0.0713248	1.14675957125004	1	0.0833	C00942	Cyclic GMP	http://www.kegg.jp/pathway/map04921+C00942%09blue
map00330	Arginine and proline metabolism	78	2	0	2	0.0824449	1.08383637319367	1	0.0256	C00148; C01035	L-Proline; 4-Guanidinobutanoic acid	http://www.kegg.jp/pathway/map00330+C00148%09blue+C01035%09blue
map00350	Tyrosine metabolism	78	2	0	2	0.0824449	1.08383637319367	1	0.0256	C00232; C01850	Succinic acid semialdehyde; Rosmarinic acid	http://www.kegg.jp/pathway/map00350+C00232%09blue+C01850%09blue
map04611	Platelet activation	14	1	0	1	0.0827204	1.08238748918744	1	0.0714	C00942	Cyclic GMP	http://www.kegg.jp/pathway/map04611+C00942%09blue
map04923	Regulation of lipolysis in adipocytes	14	1	0	1	0.0827204	1.08238748918744	1	0.0714	C00942	Cyclic GMP	http://www.kegg.jp/pathway/map04923+C00942%09blue
map00190	Oxidative phosphorylation	16	1	1	0	0.0939798	1.02696557276387	1	0.0625	C00013	Pyrophosphate	http://www.kegg.jp/pathway/map00190+C00013%09red
map04270	Vascular smooth muscle contraction	16	1	0	1	0.0939798	1.02696557276387	1	0.0625	C00942	Cyclic GMP	http://www.kegg.jp/pathway/map04270+C00942%09blue
map01523	Antifolate resistance	17	1	0	1	0.0995589	1.00191989412166	1	0.0588	C00130	IMP	http://www.kegg.jp/pathway/map01523+C00130%09blue
map04924	Renin secretion	17	1	0	1	0.0995589	1.00191989412166	1	0.0588	C00942	Cyclic GMP	http://www.kegg.jp/pathway/map04924+C00942%09blue
map04970	Salivary secretion	17	1	0	1	0.0995589	1.00191989412166	1	0.0588	C00942	Cyclic GMP	http://www.kegg.jp/pathway/map04970+C00942%09blue
map00333	Prodigiosin biosynthesis	18	1	0	1	0.105105	0.978378399653186	1	0.0556	C00148	L-Proline	http://www.kegg.jp/pathway/map00333+C00148%09blue
map00984	Steroid degradation	18	1	0	1	0.105105	0.978378399653186	1	0.0556	C01227	Dehydroepiandrosterone	http://www.kegg.jp/pathway/map00984+C01227%09blue
map05012	Parkinson disease	21	1	1	0	0.121543	0.915270847745481	1	0.0476	C00013	Pyrophosphate	http://www.kegg.jp/pathway/map05012+C00013%09red
map00232	Caffeine metabolism	22	1	0	1	0.126957	0.896344862539103	1	0.0455	C01762	Xanthosine	http://www.kegg.jp/pathway/map00232+C01762%09blue
map04925	Aldosterone synthesis and secretion	22	1	0	1	0.126957	0.896344862539103	1	0.0455	C00942	Cyclic GMP	http://www.kegg.jp/pathway/map04925+C00942%09blue
map00290	Valine, leucine and isoleucine biosynthesis	23	1	0	1	0.132338	0.878315934886853	1	0.0435	C06007	(R) 2,3-Dihydroxy-3-methylvalerate	http://www.kegg.jp/pathway/map00290+C06007%09blue
map04714	Thermogenesis	23	1	0	1	0.132338	0.878315934886853	1	0.0435	C00942	Cyclic GMP	http://www.kegg.jp/pathway/map04714+C00942%09blue
map01240	Biosynthesis of cofactors	324	4	0	4	0.1355	0.868061222781666	1	0.0123	C00130; C00254; C00568; C03794	IMP; Prephenate; p-Aminobenzoic acid; Adenylsuccinic acid	http://www.kegg.jp/pathway/map01240+C00130%09blue+C00254%09blue+C00568%09blue+C03794%09blue
map04913	Ovarian steroidogenesis	24	1	0	1	0.137687	0.861107582909162	1	0.0417	C01227	Dehydroepiandrosterone	http://www.kegg.jp/pathway/map04913+C01227%09blue
map00363	Bisphenol degradation	25	1	0	1	0.143004	0.844652695355214	1	0.04	C00633	4-Hydroxybenzaldehyde	http://www.kegg.jp/pathway/map00363+C00633%09blue
map00600	Sphingolipid metabolism	25	1	0	1	0.143004	0.844652695355214	1	0.04	C01747	Galactosylsphingosine	http://www.kegg.jp/pathway/map00600+C01747%09blue
map04024	cAMP signaling pathway	25	1	1	0	0.143004	0.844652695355214	1	0.04	C01089	(R)-3-Hydroxybutyric acid	http://www.kegg.jp/pathway/map04024+C01089%09red
map01200	Carbon metabolism	114	2	0	2	0.154534	0.810974686264151	1	0.0175	C00232; C00345	Succinic acid semialdehyde; 6-Phosphogluconic acid	http://www.kegg.jp/pathway/map01200+C00232%09blue+C00345%09blue
map00780	Biotin metabolism	28	1	0	1	0.158764	0.799249260290559	1	0.0357	C00047	L-Lysine	http://www.kegg.jp/pathway/map00780+C00047%09blue
map00750	Vitamin B6 metabolism	29	1	0	1	0.163954	0.785278471171211	1	0.0345	C00232	Succinic acid semialdehyde	http://www.kegg.jp/pathway/map00750+C00232%09blue
map04978	Mineral absorption	29	1	0	1	0.163954	0.785278471171211	1	0.0345	C00148	L-Proline	http://www.kegg.jp/pathway/map04978+C00148%09blue
map05200	Pathways in cancer	31	1	0	1	0.174241	0.758849599709266	1	0.0323	C01227	Dehydroepiandrosterone	http://www.kegg.jp/pathway/map05200+C01227%09blue
map00332	Carbapenem biosynthesis	32	1	0	1	0.179338	0.746326961359047	1	0.0312	C00148	L-Proline	http://www.kegg.jp/pathway/map00332+C00148%09blue
map04742	Taste transduction	32	1	0	1	0.179338	0.746326961359047	1	0.0312	C00130	IMP	http://www.kegg.jp/pathway/map04742+C00130%09blue
map05022	Pathways of neurodegeneration - multiple diseases	32	1	1	0	0.179338	0.746326961359047	1	0.0312	C00013	Pyrophosphate	http://www.kegg.jp/pathway/map05022+C00013%09red
map00400	Phenylalanine, tyrosine and tryptophan biosynthesis	34	1	0	1	0.189441	0.722525780491511	1	0.0294	C00254	Prephenate	http://www.kegg.jp/pathway/map00400+C00254%09blue
map00030	Pentose phosphate pathway	35	1	0	1	0.194447	0.711198764032704	1	0.0286	C00345	6-Phosphogluconic acid	http://www.kegg.jp/pathway/map00030+C00345%09blue
map00300	Lysine biosynthesis	35	1	0	1	0.194447	0.711198764032704	1	0.0286	C00047	L-Lysine	http://www.kegg.jp/pathway/map00300+C00047%09blue
map05230	Central carbon metabolism in cancer	37	1	0	1	0.204369	0.689585767720632	1	0.027	C00148	L-Proline	http://www.kegg.jp/pathway/map05230+C00148%09blue
map00622	Xylene degradation	38	1	1	0	0.209285	0.679262466886543	1	0.0263	C06730	4-Methylcatechol	http://www.kegg.jp/pathway/map00622+C06730%09red
map00908	Zeatin biosynthesis	39	1	0	1	0.214171	0.669238847650196	1	0.0256	C00170	5'-Methylthioadenosine	http://www.kegg.jp/pathway/map00908+C00170%09blue
map01063	Biosynthesis of alkaloids derived from shikimate pathway	143	2	0	2	0.218878	0.659798090797043	1	0.014	C00254; C00643	Prephenate; 5-Hydroxy-L-tryptophan	http://www.kegg.jp/pathway/map01063+C00254%09blue+C00643%09blue
map00720	Carbon fixation pathways in prokaryotes	44	1	0	1	0.238166	0.623120011850888	1	0.0227	C00232	Succinic acid semialdehyde	http://www.kegg.jp/pathway/map00720+C00232%09blue
map00340	Histidine metabolism	47	1	0	1	0.252219	0.598222178819982	1	0.0213	C05127	1-Methylhistamine	http://www.kegg.jp/pathway/map00340+C05127%09blue
map00404	Staurosporine biosynthesis	48	1	0	1	0.256847	0.590325547964778	1	0.0208	C00148	L-Proline	http://www.kegg.jp/pathway/map00404+C00148%09blue
map00310	Lysine degradation	50	1	0	1	0.266019	0.575086724667423	1	0.02	C00047	L-Lysine	http://www.kegg.jp/pathway/map00310+C00047%09blue
map00944	Flavone and flavonol biosynthesis	51	1	0	1	0.270564	0.567729747277263	1	0.0196	C01460	Vitexin	http://www.kegg.jp/pathway/map00944+C01460%09blue
map00760	Nicotinate and nicotinamide metabolism	55	1	0	1	0.288471	0.53989815363212	1	0.0182	C00232	Succinic acid semialdehyde	http://www.kegg.jp/pathway/map00760+C00232%09blue
map02024	Quorum sensing	55	1	0	1	0.288471	0.53989815363212	1	0.0182	C00232	Succinic acid semialdehyde	http://www.kegg.jp/pathway/map02024+C00232%09blue
map00997	Biosynthesis of various secondary metabolites - part 3	56	1	0	1	0.29288	0.533310079960406	1	0.0179	C00047	L-Lysine	http://www.kegg.jp/pathway/map00997+C00047%09blue
map00790	Folate biosynthesis	58	1	0	1	0.301619	0.520541079510364	1	0.0172	C00568	p-Aminobenzoic acid	http://www.kegg.jp/pathway/map00790+C00568%09blue
map00626	Naphthalene degradation	60	1	1	0	0.310253	0.508284037959561	1	0.0167	C06730	4-Methylcatechol	http://www.kegg.jp/pathway/map00626+C06730%09red
map00270	Cysteine and methionine metabolism	63	1	0	1	0.323009	0.490785148718381	1	0.0159	C00170	5'-Methylthioadenosine	http://www.kegg.jp/pathway/map00270+C00170%09blue
map01064	Biosynthesis of alkaloids derived from ornithine, lysine and nicotinic acid	67	1	0	1	0.339661	0.46895479214902	1	0.0149	C00047	L-Lysine	http://www.kegg.jp/pathway/map01064+C00047%09blue
map00960	Tropane, piperidine and pyridine alkaloid biosynthesis	68	1	0	1	0.343761	0.463743681320378	1	0.0147	C00047	L-Lysine	http://www.kegg.jp/pathway/map00960+C00047%09blue
map01070	Biosynthesis of plant hormones	68	1	0	1	0.343761	0.463743681320378	1	0.0147	C00130	IMP	http://www.kegg.jp/pathway/map01070+C00130%09blue
map00941	Flavonoid biosynthesis	74	1	0	1	0.367846	0.434333859783339	1	0.0135	C01460	Vitexin	http://www.kegg.jp/pathway/map00941+C01460%09blue
map00524	Neomycin, kanamycin and gentamicin biosynthesis	81	1	0	1	0.394859	0.403558140460614	1	0.0123	C00908	Gentamicin C1a	http://www.kegg.jp/pathway/map00524+C00908%09blue
map00998	Biosynthesis of various secondary metabolites - part 2	81	1	0	1	0.394859	0.403558140460614	1	0.0123	C00254	Prephenate	http://www.kegg.jp/pathway/map00998+C00254%09blue
map00380	Tryptophan metabolism	83	1	0	1	0.402368	0.395376495030774	1	0.012	C00643	5-Hydroxy-L-tryptophan	http://www.kegg.jp/pathway/map00380+C00643%09blue
map01120	Microbial metabolism in diverse environments	998	7	1	6	0.415998	0.380909152078397	1	0.007	C00047; C00232; C00345; C00568; C00633; C01227; C06730	L-Lysine; Succinic acid semialdehyde; 6-Phosphogluconic acid; p-Aminobenzoic acid; 4-Hydroxybenzaldehyde; Dehydroepiandrosterone; 4-Methylcatechol	http://www.kegg.jp/pathway/map01120+C00047%09blue+C00232%09blue+C00345%09blue+C00568%09blue+C00633%09blue+C01227%09blue+C06730%09red
map04976	Bile secretion	97	1	0	1	0.45245	0.344429077728843	1	0.0103	C00942	Cyclic GMP	http://www.kegg.jp/pathway/map04976+C00942%09blue
map00140	Steroid hormone biosynthesis	99	1	0	1	0.459263	0.337938811461018	1	0.0101	C01227	Dehydroepiandrosterone	http://www.kegg.jp/pathway/map00140+C01227%09blue
map01220	Degradation of aromatic compounds	263	1	1	0	0.809047	0.0920265128021852	1	0.0038	C06730	4-Methylcatechol	http://www.kegg.jp/pathway/map01220+C06730%09red
map01110	Biosynthesis of secondary metabolites	2072	10	0	10	0.868225	0.0613676517285269	1	0.0048	C00047; C00130; C00148; C00254; C00345; C00437; C00908; C01762; C03406; C06007	L-Lysine; IMP; L-Proline; Prephenate; 6-Phosphogluconic acid; N-Acetylornithine; Gentamicin C1a; Xanthosine; Argininosuccinic acid; (R) 2,3-Dihydroxy-3-methylvalerate	http://www.kegg.jp/pathway/map01110+C00047%09blue+C00130%09blue+C00148%09blue+C00254%09blue+C00345%09blue+C00437%09blue+C00908%09blue+C01762%09blue+C03406%09blue+C06007%09blue
