# Supplementary material for: Exploring the multifaceted therapeutic mechanism of Schisanlactone E (XTS) in APP/PS1 mouse model of Alzheimer’s disease through multi-omics analysis
Source: Front Microbiol. 2024 Jul 9;15:1440564. doi: 10.3389/fmicb.2024.1440564 (PMC11263214; doi:10.3389/fmicb.2024.1440564)
Supplement: Supplementary file 5 [file Table_5.XLSX]

## Sheet: M&NC
Metabolome	Microbiome	Correlation	P.value
Prostaglandin G2	cc_115	0.798616	0.000207573
3-Dehydroecdysone	Streptococcus	0.788783	0.000281758
2-Isopropyl-3-oxosuccinate	Faecalibacterium	-0.751864	0.000782153
3-Hydroxymethylglutaric acid	Streptococcus	0.722972	0.00155373
Quillaic acid	Streptococcus	-0.711972	0.0019753
Quinacrine	Paraprevotella	0.707207	0.00218464
D-Mannose	Pediococcus	0.636589	0.00801254
alpha-Tocopherol	Streptococcus	0.611678	0.0118037
N1,N8-Bis(4-coumaroyl)spermidine	Faecalibacterium	0.601231	0.0137607
trans-Cinnamate	Turicibacter	0.598568	0.0142981
trans-Cinnamate	Odoribacter	0.594527	0.0151445
Isosakuranetin	Turicibacter	0.584188	0.0174887
13S-hydroxyoctadecadienoic acid	Candidatus_Arthromitus	0.576193	0.0194873
Isosakuranetin	Faecalibacterium	-0.568579	0.0215508
Miglitol	Streptococcus	-0.553132	0.026252
alpha-Tocopherol	Paraprevotella	0.550245	0.0272114
D-Xylose	Faecalibacterium	0.543651	0.0295031
Sarsasapogenin	Faecalibacterium	0.537068	0.0319351
trans-Cinnamate	Bilophila	0.534816	0.0328012
Syringic acid	Streptococcus	-0.51963	0.0391143
Glutathionylspermidine	Faecalibacterium	-0.518236	0.0397367
Isosakuranetin	Odoribacter	0.514411	0.0414823
12-Keto-tetrahydro-leukotriene B4	Faecalibacterium	-0.510667	0.0432463
Scytalone	Bacillus	0.506107	0.0454701
Quillaic acid	Candidatus_Arthromitus	-0.497571	0.0498606
Isosakuranetin	Bilophila	0.49279	0.0524532
Leukotriene E4	Faecalibacterium	-0.487715	0.0553132
Scytalone	Candidatus_Arthromitus	0.482149	0.0585812
Stearidonic acid	Bilophila	0.477422	0.0614659
1-Methyladenosine	Bacillus	0.472461	0.0646048
9E-Heptadecenoic acid	Faecalibacterium	-0.472117	0.0648263
Felbamate	Paraprevotella	0.471263	0.06538
Scytalone	Streptococcus	0.468294	0.0673301
alpha-Tocopherol	Mucispirillum	-0.465949	0.0689008
Leukotriene E4	Turicibacter	0.464199	0.0700897
10-Nitrolinoleic acid	Streptococcus	-0.457353	0.0748853
Prostaglandin F1a	Faecalibacterium	0.457246	0.0749619
Quillaic acid	Bacillus	-0.455421	0.0762803
Leukotriene E4	Streptococcus	-0.452886	0.0781396
Scytalone	Faecalibacterium	0.452298	0.0785757
Menthyl pyrrolidone carboxylate	Streptococcus	-0.449316	0.0808127
Glycyrrhetinate	Turicibacter	-0.444166	0.0847848
Scytalone	Turicibacter	-0.434892	0.0922873
Syringic acid	Faecalibacterium	-0.434214	0.0928534
Miglitol	Candidatus_Arthromitus	-0.433897	0.0931192
Trehalose	Turicibacter	0.427383	0.098699
Menthyl pyrrolidone carboxylate	Faecalibacterium	-0.422266	0.103245
5'-S-Methyl-5'-thioinosine	Streptococcus	-0.412659	0.112176
Felbamate	Mucispirillum	-0.411799	0.113001
Stearidonic acid	Streptococcus	0.40224	0.122457
2-Aminoisobutyric acid	Faecalibacterium	0.398925	0.125861
Miglitol	Bacillus	-0.398888	0.1259
Imidazoleacetic acid	Faecalibacterium	-0.398784	0.126008
13S-hydroxyoctadecadienoic acid	Bacillus	0.398141	0.126676
Antibiotic JI-20A	cc_115	0.391755	0.133446
Trehalose	Faecalibacterium	-0.38946	0.135939
D-Mannose	Faecalibacterium	-0.386413	0.139297
2-Isopropyl-3-oxosuccinate	Odoribacter	0.385475	0.140342
Quillaic acid	Odoribacter	0.384481	0.141456
Glabranin	Mucispirillum	-0.38391	0.142098
Qing Hau Sau	Bilophila	-0.383018	0.143105
Imidazoleacetic acid	Streptococcus	-0.380347	0.14615
Miglitol	cc_115	0.376684	0.150398
2-Aminoisobutyric acid	Turicibacter	-0.374078	0.15347
Kaempferide	Turicibacter	-0.372623	0.155204
Dodecanedioic acid	Turicibacter	-0.371915	0.156052
Leukotriene E4	Odoribacter	0.368412	0.160295
Qing Hau Sau	Odoribacter	-0.366443	0.162714
Stearidonic acid	Odoribacter	0.364032	0.16571
10-Nitrolinoleic acid	Mucispirillum	0.362625	0.167474
Leukotriene E4	Bacillus	-0.361779	0.16854
Stearidonic acid	Candidatus_Arthromitus	0.356843	0.174856
Qing Hau Sau	Turicibacter	-0.35635	0.175496
Quillaic acid	Faecalibacterium	-0.356291	0.175573
Lovastatin	Faecalibacterium	0.355858	0.176135
Trehalose	Paraprevotella	0.355021	0.177227
Prostaglandin G2	Streptococcus	-0.351568	0.181777
L-Idonate	Faecalibacterium	0.351116	0.182379
Lithocholic acid	Pediococcus	-0.349309	0.184795
trans-Cinnamate	Candidatus_Arthromitus	0.343801	0.192292
Stearidonic acid	Bacillus	0.339967	0.197626
2-Isopropyl-3-oxosuccinate	Turicibacter	0.337766	0.200731
Quinacrine	Turicibacter	0.336281	0.202842
Glabranin	Streptococcus	0.335057	0.204595
N1,N8-Bis(4-coumaroyl)spermidine	Turicibacter	-0.334978	0.204708
Quinacrine	Faecalibacterium	-0.334282	0.205709
Antibiotic JI-20A	Faecalibacterium	-0.333952	0.206184
alpha-Tocopherol	Bacillus	0.331869	0.209204
10-Nitrolinoleic acid	Paraprevotella	-0.331363	0.209942
10-Nitrolinoleic acid	Bacillus	-0.330988	0.210489
Dodecanedioic acid	Odoribacter	-0.329712	0.21236
Quillaic acid	Bilophila	0.326462	0.217172
D-Mannose	Mucispirillum	-0.325688	0.218329
Brassinolide	Odoribacter	-0.325443	0.218695
Antibiotic JI-20A	Streptococcus	-0.324394	0.22027
Leukotriene E4	Bilophila	0.321879	0.224076
Isosakuranetin	Bacillus	-0.321262	0.225015
Trehalose	Bilophila	0.321248	0.225038
Glabranin	Bacillus	0.319569	0.227608
Isosakuranetin	Streptococcus	-0.319337	0.227966
alpha-Tocopherol	Candidatus_Arthromitus	0.319217	0.22815
D-Xylose	Candidatus_Arthromitus	0.318228	0.229674
Levonorgestrel	Turicibacter	-0.318009	0.230013
Glabranin	cc_115	0.31698	0.231608
Syringic acid	Candidatus_Arthromitus	-0.316912	0.231713
N1,N8-Bis(4-coumaroyl)spermidine	Streptococcus	-0.315587	0.23378
Leukotriene E4	Paraprevotella	0.315583	0.233786
Indolelactic acid	Turicibacter	-0.313364	0.237269
Trehalose	Streptococcus	-0.312947	0.237927
Glutathionylspermidine	Streptococcus	-0.312266	0.239004
5'-S-Methyl-5'-thioinosine	Bacillus	-0.307795	0.246155
2-Isopropyl-3-oxosuccinate	Bilophila	0.307248	0.247038
5'-S-Methyl-5'-thioinosine	Paraprevotella	-0.305281	0.250233
Sarsasapogenin	Turicibacter	-0.305011	0.250674
Kaempferide	Candidatus_Arthromitus	-0.301016	0.257247
Brassinolide	Turicibacter	-0.298957	0.260678
3-Hydroxymethylglutaric acid	Bacillus	0.298914	0.260749
2-Aminoisobutyric acid	Bilophila	-0.295621	0.266293
Scytalone	Odoribacter	-0.294891	0.26753
Lithocholic acid	Mucispirillum	-0.294684	0.267883
Prostaglandin F1a	Turicibacter	-0.293996	0.269054
4-Quinolinecarboxylic acid	cc_115	-0.293189	0.270431
Scytalone	Bilophila	-0.290614	0.274857
Quillaic acid	Pediococcus	-0.288921	0.27779
12-Keto-tetrahydro-leukotriene B4	Streptococcus	-0.287345	0.280539
Trehalose	Odoribacter	0.28646	0.282089
5'-S-Methyl-5'-thioinosine	Faecalibacterium	0.286441	0.282122
Beta-Tyrosine	Turicibacter	-0.285319	0.284096
N1,N8-Bis(4-coumaroyl)spermidine	Odoribacter	-0.285034	0.284598
Sarsasapogenin	Odoribacter	-0.284272	0.285943
4-Quinolinecarboxylic acid	Faecalibacterium	0.283978	0.286464
Trehalose	Bacillus	-0.283479	0.287349
D-Xylose	Mucispirillum	-0.281755	0.290417
Prostaglandin F1a	Bacillus	0.281026	0.291719
Syringic acid	Mucispirillum	-0.28036	0.292914
Levonorgestrel	Bilophila	-0.278395	0.296451
Levonorgestrel	Odoribacter	-0.278113	0.296961
Brassinolide	Pediococcus	-0.278021	0.297129
Imidazoleacetic acid	Mucispirillum	-0.276567	0.299766
Maslinic acid	Faecalibacterium	-0.273943	0.304563
Felbamate	Faecalibacterium	-0.273526	0.30533
Leukotriene E4	Candidatus_Arthromitus	-0.272418	0.307372
D-Xylose	Odoribacter	-0.271387	0.309279
Syringic acid	Bacillus	-0.271358	0.309332
Isosakuranetin	Paraprevotella	0.270108	0.311653
Quinacrine	Mucispirillum	-0.270013	0.311831
D-Mannose	Streptococcus	0.269802	0.312224
Felbamate	Candidatus_Arthromitus	-0.269706	0.312402
Kaempferide	Faecalibacterium	0.268547	0.314568
Miglitol	Pediococcus	0.268167	0.315279
Stearidonic acid	Pediococcus	-0.267941	0.315703
alpha-Tocopherol	Odoribacter	-0.265005	0.321237
Quillaic acid	Turicibacter	0.264795	0.321636
13S-hydroxyoctadecadienoic acid	Faecalibacterium	-0.264575	0.322052
2-Isopropyl-3-oxosuccinate	Streptococcus	-0.264124	0.322908
9E-Heptadecenoic acid	Pediococcus	-0.264009	0.323128
13S-hydroxyoctadecadienoic acid	Streptococcus	0.262811	0.32541
Brassinolide	Faecalibacterium	0.262269	0.326446
trans-Cinnamate	Pediococcus	0.261964	0.327029
10-Nitrolinoleic acid	Faecalibacterium	0.261345	0.328216
D-Alanyl-D-alanine	Faecalibacterium	0.260898	0.329073
2-Isopropyl-3-oxosuccinate	Paraprevotella	0.260801	0.32926
Prostaglandin F1a	Odoribacter	-0.260534	0.329773
Isosakuranetin	Candidatus_Arthromitus	-0.258787	0.333142
Dodecanedioic acid	Bilophila	-0.258229	0.334224
3-Hydroxymethylglutaric acid	Turicibacter	-0.258165	0.334348
9E-Heptadecenoic acid	Mucispirillum	-0.257085	0.336445
Lithocholic acid	Odoribacter	-0.256254	0.338064
Glycyrrhetinate	Bilophila	-0.255414	0.339705
Antibiotic JI-20A	Pediococcus	-0.254595	0.34131
Glutathionylspermidine	Paraprevotella	-0.253064	0.34432
Maslinic acid	Mucispirillum	-0.252639	0.34516
Lithocholic acid	Bilophila	-0.250582	0.349234
Glycyrrhetinate	Paraprevotella	-0.249792	0.350805
Scytalone	Paraprevotella	-0.249674	0.35104
3-Dehydroecdysone	Bacillus	0.249381	0.351626
Maslinic acid	Pediococcus	-0.248934	0.352518
5-Hydroxyindoleacetic acid	Streptococcus	-0.248879	0.352627
5'-S-Methyl-5'-thioinosine	Turicibacter	-0.247612	0.355164
Indolelactic acid	Faecalibacterium	0.247221	0.35595
Qing Hau Sau	Faecalibacterium	0.246957	0.356479
L-Idonate	Streptococcus	-0.246538	0.357323
Indolelactic acid	Bilophila	-0.245743	0.358925
alpha-Tocopherol	Bilophila	-0.242708	0.36508
Lovastatin	Mucispirillum	0.241951	0.366623
Syringic acid	Odoribacter	0.24131	0.367933
N1,N8-Bis(4-coumaroyl)spermidine	Paraprevotella	-0.239825	0.370978
L-Idonate	Pediococcus	-0.239012	0.372652
Maslinic acid	Odoribacter	-0.238782	0.373127
Maslinic acid	Paraprevotella	0.236419	0.378015
3-Hydroxymethylglutaric acid	Odoribacter	-0.234354	0.382318
Kaempferide	Odoribacter	-0.23394	0.383184
L-Idonate	Turicibacter	-0.233134	0.384871
L-Idonate	Odoribacter	-0.231417	0.388482
Imidazoleacetic acid	Candidatus_Arthromitus	-0.230796	0.389792
2-Isopropyl-3-oxosuccinate	Mucispirillum	-0.230446	0.39053
Sarsasapogenin	Bilophila	-0.230355	0.390722
10-Nitrolinoleic acid	Candidatus_Arthromitus	-0.230325	0.390787
Antibiotic JI-20A	Mucispirillum	-0.22989	0.391706
9E-Heptadecenoic acid	Streptococcus	-0.229472	0.392592
Scytalone	Pediococcus	0.22878	0.394061
24-Methylenecycloartanol	Paraprevotella	-0.228644	0.394351
L-Idonate	Bacillus	-0.228275	0.395134
Glabranin	Faecalibacterium	-0.227556	0.396665
Kaempferide	Bilophila	-0.226858	0.398155
24-Methylenecycloartanol	Odoribacter	0.226607	0.398691
Indolelactic acid	Odoribacter	-0.225925	0.400151
Glabranin	Candidatus_Arthromitus	0.225885	0.400237
Glabranin	Paraprevotella	0.22579	0.40044
5'-S-Methyl-5'-thioinosine	Mucispirillum	0.22455	0.4031
Menthyl pyrrolidone carboxylate	Bilophila	0.222102	0.408381
Glutathionylspermidine	Bacillus	-0.221296	0.410128
Prostaglandin F1a	Bilophila	-0.219766	0.413455
12-Keto-tetrahydro-leukotriene B4	Candidatus_Arthromitus	-0.218848	0.415458
Glutathionylspermidine	Bilophila	0.218841	0.415474
5-Hydroxyindoleacetic acid	Pediococcus	-0.217883	0.417571
Glabranin	Odoribacter	-0.217557	0.418283
12-Keto-tetrahydro-leukotriene B4	Paraprevotella	0.216978	0.419555
Brassinolide	Bilophila	-0.215633	0.422512
5-Hydroxyindoleacetic acid	Odoribacter	0.214566	0.424868
alpha-Tocopherol	Faecalibacterium	-0.21428	0.425501
Dodecanedioic acid	Faecalibacterium	0.213725	0.42673
D-Xylose	Streptococcus	0.210917	0.432974
N1,N8-Bis(4-coumaroyl)spermidine	Bilophila	-0.209247	0.436709
(5-L-Glutamyl)-L-glutamate	Faecalibacterium	-0.206539	0.442801
24-Methylenecycloartanol	Bacillus	-0.206039	0.44393
13S-hydroxyoctadecadienoic acid	Mucispirillum	-0.20493	0.446441
5'-S-Methyl-5'-thioinosine	cc_115	-0.204455	0.447519
5-Hydroxyindoleacetic acid	Mucispirillum	-0.203948	0.448671
Kaempferide	Paraprevotella	-0.202034	0.45303
Imidazoleacetic acid	Bacillus	-0.200693	0.456099
Glutathionylspermidine	Candidatus_Arthromitus	-0.199894	0.457932
Glutathionylspermidine	Odoribacter	0.199601	0.458605
D-Alanyl-D-alanine	Candidatus_Arthromitus	-0.19914	0.459665
Qing Hau Sau	Bacillus	0.198527	0.461076
Imidazoleacetic acid	Paraprevotella	-0.19801	0.462267
Beta-Tyrosine	Bacillus	0.197456	0.463546
Miglitol	Faecalibacterium	-0.196388	0.466016
10-Nitrolinoleic acid	Turicibacter	-0.196146	0.466576
Stearidonic acid	Faecalibacterium	-0.194856	0.469572
Dodecanedioic acid	Pediococcus	-0.194385	0.470667
Beta-Tyrosine	cc_115	-0.194265	0.470948
1-Methyladenosine	Turicibacter	-0.194102	0.471327
Glycyrrhetinate	Pediococcus	0.193727	0.4722
Stearidonic acid	Turicibacter	0.191842	0.476605
2-Aminoisobutyric acid	Odoribacter	-0.191839	0.476611
Prostaglandin G2	Pediococcus	-0.189726	0.481572
Indolelactic acid	Streptococcus	-0.18946	0.482199
4-Quinolinecarboxylic acid	Bacillus	-0.189421	0.48229
N1,N8-Bis(4-coumaroyl)spermidine	Mucispirillum	0.188923	0.483463
Syringic acid	Paraprevotella	-0.188377	0.484753
Qing Hau Sau	Streptococcus	0.187052	0.487884
Dodecanedioic acid	Streptococcus	0.186006	0.490365
24-Methylenecycloartanol	Turicibacter	0.18577	0.490926
Lithocholic acid	Streptococcus	0.185651	0.491209
Glabranin	Bilophila	-0.183859	0.495475
12-Keto-tetrahydro-leukotriene B4	Turicibacter	0.183176	0.497107
Levonorgestrel	Pediococcus	-0.182886	0.4978
Felbamate	Turicibacter	0.182745	0.498136
N1,N8-Bis(4-coumaroyl)spermidine	cc_115	-0.18231	0.499178
2-Aminoisobutyric acid	Bacillus	0.181976	0.499977
Glycyrrhetinate	Odoribacter	-0.18114	0.501983
Menthyl pyrrolidone carboxylate	Odoribacter	0.181104	0.50207
D-Mannose	Odoribacter	0.180742	0.502938
(5-L-Glutamyl)-L-glutamate	Odoribacter	0.180644	0.503173
5-Hydroxyindoleacetic acid	Turicibacter	0.180099	0.504486
Prostaglandin G2	Candidatus_Arthromitus	-0.179509	0.505906
24-Methylenecycloartanol	Bilophila	0.178699	0.507858
Menthyl pyrrolidone carboxylate	Bacillus	-0.178607	0.508082
Menthyl pyrrolidone carboxylate	Candidatus_Arthromitus	-0.177776	0.51009
Antibiotic JI-20A	Candidatus_Arthromitus	-0.177569	0.510589
2-Aminoisobutyric acid	Paraprevotella	-0.176333	0.513583
Miglitol	Paraprevotella	-0.175685	0.515157
Imidazoleacetic acid	Odoribacter	0.175408	0.51583
D-Xylose	Bacillus	0.17173	0.524809
Dodecanedioic acid	Paraprevotella	-0.170338	0.528224
Brassinolide	Mucispirillum	0.169956	0.529164
5-Hydroxyindoleacetic acid	Paraprevotella	-0.169498	0.530291
Prostaglandin G2	Paraprevotella	-0.169162	0.531118
Miglitol	Odoribacter	0.168745	0.532146
Menthyl pyrrolidone carboxylate	Paraprevotella	-0.16805	0.533861
Brassinolide	Streptococcus	-0.167357	0.535574
24-Methylenecycloartanol	Candidatus_Arthromitus	-0.167321	0.535664
Stearidonic acid	Paraprevotella	-0.167082	0.536254
Maslinic acid	Bacillus	0.16677	0.537025
24-Methylenecycloartanol	Mucispirillum	-0.165833	0.539349
Maslinic acid	Streptococcus	0.16536	0.540523
Lovastatin	cc_115	-0.165068	0.541247
L-Idonate	Bilophila	-0.164729	0.54209
Quinacrine	Candidatus_Arthromitus	-0.164271	0.543229
Menthyl pyrrolidone carboxylate	Pediococcus	-0.163917	0.544112
Imidazoleacetic acid	Turicibacter	-0.163504	0.54514
4-Quinolinecarboxylic acid	Mucispirillum	0.163478	0.545204
Prostaglandin F1a	Mucispirillum	0.163309	0.545627
Quinacrine	Streptococcus	0.160911	0.55162
3-Dehydroecdysone	Odoribacter	-0.160169	0.553481
Lovastatin	Turicibacter	-0.159059	0.556269
12-Keto-tetrahydro-leukotriene B4	Pediococcus	-0.157725	0.559629
Quillaic acid	Mucispirillum	0.157516	0.560155
Qing Hau Sau	cc_115	-0.157249	0.560828
Beta-Tyrosine	Pediococcus	-0.157247	0.560834
Beta-Tyrosine	Streptococcus	0.155334	0.565671
Maslinic acid	Bilophila	-0.154639	0.567431
9E-Heptadecenoic acid	Bacillus	-0.154158	0.568652
5'-S-Methyl-5'-thioinosine	Odoribacter	-0.154005	0.56904
Felbamate	cc_115	-0.153008	0.571574
Trehalose	Candidatus_Arthromitus	-0.152962	0.571691
alpha-Tocopherol	Pediococcus	0.152917	0.571807
(5-L-Glutamyl)-L-glutamate	Paraprevotella	-0.148128	0.584045
L-Idonate	Candidatus_Arthromitus	-0.147951	0.584499
Lithocholic acid	Paraprevotella	0.147556	0.585516
3-Dehydroecdysone	Mucispirillum	-0.147385	0.585956
3-Dehydroecdysone	Turicibacter	-0.146223	0.588945
4-Quinolinecarboxylic acid	Pediococcus	-0.145487	0.590841
Beta-Tyrosine	Paraprevotella	-0.145128	0.591767
L-Idonate	Paraprevotella	-0.144778	0.592671
Dodecanedioic acid	Mucispirillum	-0.144375	0.593712
1-Methyladenosine	cc_115	0.144304	0.593896
(5-L-Glutamyl)-L-glutamate	Candidatus_Arthromitus	-0.144174	0.594232
Levonorgestrel	Candidatus_Arthromitus	0.143444	0.59612
trans-Cinnamate	Faecalibacterium	-0.143198	0.596757
Felbamate	Pediococcus	-0.142938	0.597431
D-Alanyl-D-alanine	Pediococcus	0.141861	0.600224
12-Keto-tetrahydro-leukotriene B4	Bacillus	-0.141802	0.600377
Levonorgestrel	cc_115	-0.141725	0.600578
Felbamate	Bacillus	-0.14127	0.60176
2-Isopropyl-3-oxosuccinate	Candidatus_Arthromitus	-0.141084	0.602242
D-Xylose	Bilophila	-0.140699	0.603244
Dodecanedioic acid	cc_115	0.139176	0.60721
Levonorgestrel	Mucispirillum	-0.138638	0.608614
3-Hydroxymethylglutaric acid	Bilophila	-0.138414	0.609199
5-Hydroxyindoleacetic acid	Bilophila	0.1384	0.609235
2-Isopropyl-3-oxosuccinate	Bacillus	-0.137905	0.610529
Scytalone	Mucispirillum	0.13711	0.612609
Leukotriene E4	Mucispirillum	-0.136999	0.612898
5'-S-Methyl-5'-thioinosine	Candidatus_Arthromitus	-0.136799	0.613422
1-Methyladenosine	Odoribacter	0.136268	0.614814
Felbamate	Bilophila	-0.135742	0.616191
13S-hydroxyoctadecadienoic acid	Odoribacter	0.135403	0.617082
Prostaglandin F1a	Candidatus_Arthromitus	0.134851	0.61853
Beta-Tyrosine	Odoribacter	-0.134359	0.619825
Antibiotic JI-20A	Odoribacter	-0.133901	0.621027
Lovastatin	Pediococcus	0.133863	0.621128
12-Keto-tetrahydro-leukotriene B4	Bilophila	0.13295	0.623532
3-Hydroxymethylglutaric acid	Paraprevotella	-0.132839	0.623825
24-Methylenecycloartanol	Faecalibacterium	-0.132214	0.625473
Leukotriene E4	Pediococcus	-0.132032	0.625953
Quinacrine	Pediococcus	-0.129724	0.632056
Trehalose	Mucispirillum	-0.128671	0.634845
3-Hydroxymethylglutaric acid	Pediococcus	-0.128449	0.635436
2-Aminoisobutyric acid	Candidatus_Arthromitus	-0.128218	0.63605
Dodecanedioic acid	Bacillus	0.127453	0.638082
D-Mannose	cc_115	-0.126057	0.641797
Kaempferide	cc_115	-0.125993	0.641968
Antibiotic JI-20A	Turicibacter	-0.124503	0.645942
10-Nitrolinoleic acid	Pediococcus	-0.123064	0.649786
Indolelactic acid	cc_115	-0.122775	0.650562
Kaempferide	Streptococcus	-0.118932	0.660878
10-Nitrolinoleic acid	Odoribacter	-0.117576	0.664533
3-Hydroxymethylglutaric acid	cc_115	-0.117237	0.665447
1-Methyladenosine	Paraprevotella	-0.116031	0.668704
Quinacrine	cc_115	0.115543	0.670025
Glycyrrhetinate	Bacillus	0.115119	0.671174
Kaempferide	Pediococcus	-0.114551	0.672712
Beta-Tyrosine	Mucispirillum	0.114482	0.672898
Indolelactic acid	Mucispirillum	-0.114312	0.673357
13S-hydroxyoctadecadienoic acid	cc_115	0.11368	0.675071
9E-Heptadecenoic acid	Bilophila	0.113576	0.675354
D-Alanyl-D-alanine	Streptococcus	-0.113033	0.676826
D-Alanyl-D-alanine	Odoribacter	-0.112353	0.678674
L-Idonate	cc_115	-0.111759	0.680288
4-Quinolinecarboxylic acid	Bilophila	0.111473	0.681068
Menthyl pyrrolidone carboxylate	cc_115	-0.11144	0.681156
1-Methyladenosine	Mucispirillum	-0.111358	0.681379
Glycyrrhetinate	Candidatus_Arthromitus	-0.109477	0.686506
(5-L-Glutamyl)-L-glutamate	Bacillus	0.10801	0.690511
Prostaglandin G2	Odoribacter	-0.107382	0.692228
5'-S-Methyl-5'-thioinosine	Bilophila	-0.10663	0.694285
3-Hydroxymethylglutaric acid	Mucispirillum	0.105938	0.696182
Quillaic acid	Paraprevotella	-0.105573	0.697182
Indolelactic acid	Candidatus_Arthromitus	0.104873	0.699101
Qing Hau Sau	Pediococcus	0.104837	0.699201
10-Nitrolinoleic acid	cc_115	-0.104278	0.700737
Sarsasapogenin	Streptococcus	-0.10417	0.701033
N1,N8-Bis(4-coumaroyl)spermidine	Bacillus	-0.103933	0.701684
D-Xylose	Turicibacter	-0.10266	0.705184
Sarsasapogenin	Paraprevotella	-0.10259	0.705377
Quillaic acid	cc_115	0.102538	0.70552
5-Hydroxyindoleacetic acid	cc_115	0.102537	0.705523
Lithocholic acid	Candidatus_Arthromitus	-0.101483	0.708426
Prostaglandin G2	Turicibacter	-0.100782	0.710358
Glabranin	Pediococcus	-0.100754	0.710434
L-Idonate	Mucispirillum	-0.100132	0.712151
Brassinolide	Bacillus	-0.0992312	0.71464
1-Methyladenosine	Streptococcus	0.0986915	0.716132
3-Dehydroecdysone	Pediococcus	-0.0981835	0.717537
4-Quinolinecarboxylic acid	Turicibacter	0.0979737	0.718118
Sarsasapogenin	Candidatus_Arthromitus	-0.0969887	0.720846
Brassinolide	cc_115	-0.0965109	0.72217
1-Methyladenosine	Candidatus_Arthromitus	-0.0962974	0.722762
Trehalose	cc_115	-0.0962221	0.722971
Maslinic acid	Turicibacter	-0.0960319	0.723498
Brassinolide	Paraprevotella	-0.0958388	0.724034
Qing Hau Sau	Paraprevotella	0.0956005	0.724695
24-Methylenecycloartanol	cc_115	0.095005	0.726349
D-Alanyl-D-alanine	Bilophila	-0.0946874	0.727231
(5-L-Glutamyl)-L-glutamate	Bilophila	0.0940181	0.729091
Kaempferide	Mucispirillum	0.0936273	0.730178
Glycyrrhetinate	Streptococcus	-0.0932801	0.731144
D-Alanyl-D-alanine	Turicibacter	-0.0930801	0.731701
2-Isopropyl-3-oxosuccinate	cc_115	-0.0927943	0.732496
Indolelactic acid	Paraprevotella	-0.0926482	0.732903
9E-Heptadecenoic acid	Turicibacter	0.0926384	0.73293
Stearidonic acid	cc_115	-0.0920965	0.73444
Indolelactic acid	Bacillus	0.0919562	0.734831
Lovastatin	Streptococcus	-0.0914075	0.736361
4-Quinolinecarboxylic acid	Paraprevotella	0.0911808	0.736993
Quinacrine	Bacillus	-0.0899462	0.740439
Isosakuranetin	Mucispirillum	-0.0890673	0.742895
3-Hydroxymethylglutaric acid	Faecalibacterium	0.088653	0.744053
Lovastatin	Odoribacter	-0.088508	0.744459
D-Alanyl-D-alanine	cc_115	-0.0884644	0.744581
9E-Heptadecenoic acid	Odoribacter	0.0877342	0.746625
Quinacrine	Odoribacter	-0.0876736	0.746794
3-Dehydroecdysone	Bilophila	-0.0875584	0.747117
12-Keto-tetrahydro-leukotriene B4	Odoribacter	0.0856891	0.752356
Prostaglandin G2	Faecalibacterium	-0.0847177	0.755083
Sarsasapogenin	Pediococcus	-0.0840831	0.756866
Syringic acid	Turicibacter	-0.084032	0.75701
Lithocholic acid	Turicibacter	-0.0838819	0.757432
trans-Cinnamate	Streptococcus	-0.0836872	0.757979
Lovastatin	Paraprevotella	-0.0835172	0.758457
D-Alanyl-D-alanine	Mucispirillum	-0.0834241	0.758719
5'-S-Methyl-5'-thioinosine	Pediococcus	-0.0827175	0.760707
1-Methyladenosine	Faecalibacterium	-0.0815325	0.764044
Glutathionylspermidine	cc_115	-0.080892	0.765849
D-Alanyl-D-alanine	Paraprevotella	0.0802413	0.767684
13S-hydroxyoctadecadienoic acid	Bilophila	0.0797407	0.769097
Prostaglandin G2	Bacillus	-0.0789863	0.771227
Glutathionylspermidine	Mucispirillum	-0.0776528	0.774996
Lithocholic acid	Bacillus	-0.0773815	0.775763
13S-hydroxyoctadecadienoic acid	Paraprevotella	-0.0764387	0.778431
(5-L-Glutamyl)-L-glutamate	Turicibacter	-0.0754253	0.781302
Levonorgestrel	Paraprevotella	-0.0753854	0.781415
D-Xylose	cc_115	-0.0751241	0.782156
Stearidonic acid	Mucispirillum	0.0750457	0.782378
Brassinolide	Candidatus_Arthromitus	-0.0738186	0.785858
3-Dehydroecdysone	Paraprevotella	-0.0727377	0.788928
Lovastatin	Bilophila	-0.0720598	0.790854
Felbamate	Odoribacter	-0.0712044	0.793286
(5-L-Glutamyl)-L-glutamate	Mucispirillum	-0.071118	0.793532
Prostaglandin G2	Bilophila	-0.0689999	0.799563
Menthyl pyrrolidone carboxylate	Turicibacter	0.0660663	0.807933
Scytalone	cc_115	0.0657604	0.808807
2-Aminoisobutyric acid	Streptococcus	-0.0647442	0.811712
1-Methyladenosine	Bilophila	-0.0647123	0.811803
Indolelactic acid	Pediococcus	-0.0645635	0.812229
Antibiotic JI-20A	Bilophila	-0.0645103	0.812381
Beta-Tyrosine	Bilophila	-0.0644663	0.812507
D-Alanyl-D-alanine	Bacillus	-0.0644527	0.812546
Felbamate	Streptococcus	0.0634814	0.815325
Syringic acid	Pediococcus	0.0632992	0.815846
Maslinic acid	Candidatus_Arthromitus	-0.0622849	0.818751
Prostaglandin F1a	Paraprevotella	-0.0610947	0.822163
(5-L-Glutamyl)-L-glutamate	Pediococcus	0.0605242	0.823799
D-Mannose	Candidatus_Arthromitus	0.059909	0.825564
Beta-Tyrosine	Candidatus_Arthromitus	0.0593211	0.827252
Imidazoleacetic acid	Pediococcus	0.0584006	0.829896
9E-Heptadecenoic acid	Paraprevotella	0.0577015	0.831905
9E-Heptadecenoic acid	cc_115	-0.0569502	0.834065
Levonorgestrel	Streptococcus	-0.0567867	0.834535
Antibiotic JI-20A	Paraprevotella	-0.0560261	0.836724
(5-L-Glutamyl)-L-glutamate	Streptococcus	-0.0552541	0.838946
Miglitol	Turicibacter	0.0551587	0.83922
Prostaglandin F1a	Streptococcus	0.0549762	0.839746
Leukotriene E4	cc_115	-0.0541804	0.842038
Levonorgestrel	Faecalibacterium	0.0526863	0.846346
D-Mannose	Bacillus	0.0516994	0.849193
trans-Cinnamate	Mucispirillum	-0.0480347	0.85978
Maslinic acid	cc_115	0.0473533	0.861752
Glabranin	Turicibacter	-0.0462258	0.865015
trans-Cinnamate	cc_115	-0.0461065	0.86536
13S-hydroxyoctadecadienoic acid	Turicibacter	0.0459341	0.865859
alpha-Tocopherol	Turicibacter	0.0450285	0.868482
2-Aminoisobutyric acid	cc_115	0.0449705	0.86865
Prostaglandin F1a	Pediococcus	0.0417346	0.878034
Dodecanedioic acid	Candidatus_Arthromitus	-0.0404387	0.881796
2-Aminoisobutyric acid	Mucispirillum	0.0397788	0.883712
D-Mannose	Turicibacter	0.039387	0.88485
D-Mannose	Paraprevotella	0.0386626	0.886956
Imidazoleacetic acid	Bilophila	-0.0375926	0.890066
Trehalose	Pediococcus	-0.0372628	0.891025
5-Hydroxyindoleacetic acid	Bacillus	-0.0365091	0.893218
trans-Cinnamate	Bacillus	0.0363893	0.893566
Quinacrine	Bilophila	-0.036284	0.893873
Imidazoleacetic acid	cc_115	0.0342879	0.899683
Syringic acid	Bilophila	0.0341089	0.900204
Isosakuranetin	cc_115	0.0339874	0.900558
trans-Cinnamate	Paraprevotella	0.0337558	0.901232
Miglitol	Mucispirillum	-0.0328368	0.90391
1-Methyladenosine	Pediococcus	0.0317236	0.907154
Lithocholic acid	cc_115	-0.0302895	0.911335
D-Xylose	Pediococcus	-0.0300475	0.912041
Sarsasapogenin	Bacillus	0.0296801	0.913113
12-Keto-tetrahydro-leukotriene B4	cc_115	0.028984	0.915144
Sarsasapogenin	cc_115	-0.0276494	0.919039
Lovastatin	Bacillus	-0.0275111	0.919443
Qing Hau Sau	Candidatus_Arthromitus	0.0269745	0.921009
13S-hydroxyoctadecadienoic acid	Pediococcus	0.0262581	0.923101
Menthyl pyrrolidone carboxylate	Mucispirillum	-0.0254673	0.925411
2-Aminoisobutyric acid	Pediococcus	0.0253606	0.925723
3-Dehydroecdysone	cc_115	-0.024869	0.927159
3-Hydroxymethylglutaric acid	Candidatus_Arthromitus	0.0237231	0.930507
Kaempferide	Bacillus	-0.0234406	0.931333
Beta-Tyrosine	Faecalibacterium	-0.0233406	0.931626
D-Xylose	Paraprevotella	0.0222618	0.934779
Prostaglandin F1a	cc_115	0.0209336	0.938664
Glutathionylspermidine	Turicibacter	0.020414	0.940184
(5-L-Glutamyl)-L-glutamate	cc_115	0.0193212	0.943381
Glycyrrhetinate	Faecalibacterium	0.0190016	0.944316
24-Methylenecycloartanol	Streptococcus	-0.0184428	0.945951
Lithocholic acid	Faecalibacterium	-0.0183994	0.946078
3-Dehydroecdysone	Faecalibacterium	-0.0181368	0.946847
4-Quinolinecarboxylic acid	Candidatus_Arthromitus	-0.0176904	0.948153
D-Mannose	Bilophila	0.0171254	0.949807
9E-Heptadecenoic acid	Candidatus_Arthromitus	0.0164907	0.951665
4-Quinolinecarboxylic acid	Odoribacter	0.0162177	0.952465
Prostaglandin G2	Mucispirillum	0.0154315	0.954767
Qing Hau Sau	Mucispirillum	-0.0147652	0.956718
10-Nitrolinoleic acid	Bilophila	0.0147293	0.956823
Syringic acid	cc_115	0.0144397	0.957672
5-Hydroxyindoleacetic acid	Faecalibacterium	-0.0142019	0.958368
Antibiotic JI-20A	Bacillus	-0.0130071	0.961868
Lovastatin	Candidatus_Arthromitus	0.0109015	0.968038
2-Isopropyl-3-oxosuccinate	Pediococcus	0.010677	0.968696
alpha-Tocopherol	cc_115	0.00981558	0.97122
Levonorgestrel	Bacillus	-0.00845479	0.975209
Glycyrrhetinate	cc_115	0.00831208	0.975627
Miglitol	Bilophila	0.00771063	0.97739
3-Dehydroecdysone	Candidatus_Arthromitus	-0.00656794	0.98074
Isosakuranetin	Pediococcus	-0.00508439	0.98509
24-Methylenecycloartanol	Pediococcus	-0.0046145	0.986468
Glutathionylspermidine	Pediococcus	-0.00403192	0.988176
N1,N8-Bis(4-coumaroyl)spermidine	Pediococcus	-0.00388048	0.98862
4-Quinolinecarboxylic acid	Streptococcus	-0.00296261	0.991312
N1,N8-Bis(4-coumaroyl)spermidine	Candidatus_Arthromitus	-0.00203153	0.994042
5-Hydroxyindoleacetic acid	Candidatus_Arthromitus	0.00156235	0.995418
Sarsasapogenin	Mucispirillum	0.000840063	0.997536
Glycyrrhetinate	Mucispirillum	-0.000117514	0.999655
12-Keto-tetrahydro-leukotriene B4	Mucispirillum	1.8754e-06	0.999995

## Sheet: Tre&M
Metabolome	Microbiome	Correlation	P.value
Traumatic Acid	Paraprevotella	0.916705	5.97161e-07
Rivastigmine	Paraprevotella	0.818782	0.000105022
Prostaglandin E1	Paraprevotella	0.778146	0.000385468
Cyclopeptine	Paraprevotella	0.715515	0.00183045
Alpha-D-Glucose	Corynebacterium	0.713287	0.00192049
FMN	Lactobacillus	0.707968	0.00215004
Norepinephrine	Corynebacterium	0.702816	0.00239311
Antibiotic JI-20A	Paraprevotella	0.680195	0.0037378
Gulonic acid	Lactobacillus	-0.647282	0.00671681
Dihydrouracil	Lactobacillus	-0.635931	0.00809832
Chalconaringenin	Akkermansia	-0.633562	0.00841315
Dihydrouracil	Akkermansia	0.624954	0.00963968
Antibiotic JI-20A	Lactobacillus	-0.611984	0.0117498
Formononetin	Lactobacillus	0.609505	0.0121915
Dihydrouracil	Turicibacter	0.605214	0.0129867
p-Anisic acid	Corynebacterium	0.564868	0.0226157
Indole-3-acetate	Paraprevotella	0.562952	0.0231812
Midodrine	Lactobacillus	-0.561491	0.0236196
Lacto-N-biose I	Lactobacillus	-0.558992	0.0243842
Alpha-D-Glucose	Lactobacillus	0.558931	0.0244033
5-Hydroxyindoleacetic acid	Lactobacillus	0.552041	0.0266114
2-Aminoisobutyric acid	Lactobacillus	0.549689	0.0273993
Isosakuranetin	Lactobacillus	-0.541502	0.030281
Ethyl icosapentate	Lactobacillus	0.539074	0.0311786
N-[(2S)-2-Amino-2-carboxyethyl]-L-glutamate	Lactobacillus	0.534704	0.0328448
2-Pyrocatechuic acid	Lactobacillus	0.534406	0.0329609
Gulonic acid	Akkermansia	0.532648	0.0336518
N-[(2S)-2-Amino-2-carboxyethyl]-L-glutamate	Akkermansia	-0.527987	0.0355363
Gulonic acid	Turicibacter	0.516549	0.0404994
Traumatic Acid	Pediococcus	0.514361	0.0415057
Gibberellin A53	Lactobacillus	-0.51173	0.0427399
Chalconaringenin	Lactobacillus	0.511504	0.0428474
N-[(2S)-2-Amino-2-carboxyethyl]-L-glutamate	Paraprevotella	-0.506948	0.0450535
Rivastigmine	Pediococcus	0.494007	0.0517841
FMN	Akkermansia	-0.493515	0.0520538
1,1-Dimethylbiguanide	Lactobacillus	0.486567	0.0559759
Gibberellin A53	Paraprevotella	0.485321	0.0567021
Sarsasapogenin	Lactobacillus	0.477821	0.0612187
Cortisol	Paraprevotella	0.473624	0.0638585
Hordenine	Akkermansia	-0.472626	0.0644987
Lacto-N-biose I	Corynebacterium	-0.472621	0.0645018
Pyridoxamine	Akkermansia	-0.470244	0.0660447
Leukotriene D4	Corynebacterium	0.467439	0.0679
Acetylcholine	Akkermansia	-0.464011	0.0702182
N-Acetyl-L-aspartic acid	Lactobacillus	0.463487	0.0705777
L-Asparagine	Akkermansia	-0.461814	0.0717343
Chalconaringenin	Turicibacter	-0.4594	0.0734271
L-Aspartic acid	Pediococcus	0.456502	0.0754974
Norepinephrine	Lactobacillus	0.456309	0.075637
p-Anisic acid	Lactobacillus	0.452711	0.0782688
L-Asparagine	Lactobacillus	0.450291	0.0800762
Alpha-D-Glucose	Pediococcus	0.44955	0.0806354
Cyclopeptine	Lactobacillus	-0.448128	0.0817172
5-Hydroxyindoleacetic acid	Akkermansia	-0.445638	0.0836352
FAPy-adenine	Akkermansia	-0.443852	0.0850311
Acetylcholine	Turicibacter	-0.441237	0.0871051
Ethyl icosapentate	Turicibacter	-0.440119	0.0880031
Formononetin	Akkermansia	-0.439367	0.0886106
L-Aspartic acid	Corynebacterium	0.437393	0.0902191
5'-S-Methyl-5'-thioinosine	Akkermansia	-0.432117	0.0946209
2-Keto-6-acetamidocaproate	Akkermansia	-0.430823	0.0957232
Rivastigmine	Lactobacillus	-0.430746	0.0957892
FAPy-adenine	Lactobacillus	0.430127	0.0963202
L-Aspartic acid	Lactobacillus	0.426983	0.0990492
1,1-Dimethylbiguanide	Paraprevotella	-0.425141	0.100673
FAPy-adenine	Paraprevotella	-0.42512	0.100692
Prostaglandin E1	Lactobacillus	-0.420671	0.104692
Midodrine	Paraprevotella	0.420023	0.105284
Lacto-N-biose I	Paraprevotella	0.419886	0.10541
Pyridoxamine	Corynebacterium	0.419468	0.105793
1,1-Dimethylbiguanide	Akkermansia	-0.41851	0.106675
3-Methyl-2-oxovaleric acid	Lactobacillus	-0.417871	0.107266
Nitrendipine	Akkermansia	-0.417685	0.107439
Valeric acid	Lactobacillus	0.413639	0.111241
Ethyl icosapentate	Akkermansia	-0.412529	0.1123
p-Anisic acid	Pediococcus	0.398245	0.126568
Dihydrouracil	Paraprevotella	0.395823	0.129105
3-Amino-4-hydroxybenzoate	Pediococcus	-0.39539	0.129563
Norepinephrine	Pediococcus	0.393519	0.131552
3-Amino-4-hydroxybenzoate	Lactobacillus	-0.388281	0.137231
Valeric acid	Akkermansia	-0.387593	0.137989
Indole-3-acetate	Akkermansia	0.384247	0.141718
26-Hydroxyecdysone	Lactobacillus	0.382753	0.143405
Pyridoxamine	Turicibacter	-0.380773	0.145662
2-Keto-6-acetamidocaproate	Lactobacillus	0.380758	0.145679
Indole-3-acetate	Turicibacter	0.379945	0.146612
5'-S-Methyl-5'-thioinosine	Lactobacillus	0.378738	0.148006
N,N-Dimethylsphingosine	Lactobacillus	0.373283	0.154416
Ethyl icosapentate	Corynebacterium	0.366187	0.163031
Thymine	Lactobacillus	0.365838	0.163462
N-[(2S)-2-Amino-2-carboxyethyl]-L-glutamate	Turicibacter	-0.363846	0.165942
3,3'-Dimethoxybenzidine	Akkermansia	-0.362018	0.168239
2-Aminoisobutyric acid	Akkermansia	-0.360475	0.170194
Taurochenodesoxycholic acid	Akkermansia	-0.360292	0.170427
Formononetin	Pediococcus	0.359988	0.170815
N,N-Dimethylsphingosine	Akkermansia	-0.357461	0.174057
Acetylcholine	Lactobacillus	0.356615	0.175152
Dihydrouracil	Corynebacterium	-0.353617	0.179069
2-Aminoisobutyric acid	Corynebacterium	0.353598	0.179093
FAPy-adenine	Turicibacter	-0.351503	0.181864
Hordenine	Turicibacter	-0.351143	0.182342
Norepinephrine	Akkermansia	-0.35105	0.182466
1,1-Dimethylbiguanide	Corynebacterium	0.350829	0.182762
2-Pyrocatechuic acid	Akkermansia	-0.349743	0.184213
Sarsasapogenin	Akkermansia	-0.349412	0.184657
Hordenine	Lactobacillus	0.348263	0.186204
Traumatic Acid	Lactobacillus	-0.347396	0.187377
3-Amino-4-hydroxybenzoate	Corynebacterium	-0.346079	0.189168
Taurochenodesoxycholic acid	Paraprevotella	-0.344702	0.191052
5'-S-Methyl-5'-thioinosine	Paraprevotella	0.342388	0.194247
Cortisol	Lactobacillus	0.339831	0.197816
Prostaglandin E1	Pediococcus	0.337944	0.200478
N-Acetyl-L-aspartic acid	Akkermansia	-0.336628	0.202348
Cyclopeptine	Akkermansia	0.335256	0.204309
Leukotriene D4	Pediococcus	0.334902	0.204817
Procaine	Paraprevotella	-0.334524	0.205361
5-Hydroxyindoleacetic acid	Paraprevotella	-0.332966	0.20761
Cyclopeptine	Pediococcus	0.331838	0.20925
Pyridoxamine	Lactobacillus	0.331587	0.209615
Indole-3-acetate	Pediococcus	0.330618	0.211031
Midodrine	Corynebacterium	-0.329689	0.212393
1,1-Dimethylbiguanide	Turicibacter	-0.32875	0.213778
Indole-3-acetate	Lactobacillus	-0.328443	0.21423
Taurochenodesoxycholic acid	Turicibacter	-0.325681	0.218339
trans-Cinnamate	Lactobacillus	0.325552	0.218532
Lacto-N-biose I	Akkermansia	0.323708	0.221305
3-Methyl-2-oxovaleric acid	Corynebacterium	-0.323562	0.221526
Acetylcholine	Paraprevotella	-0.321597	0.224506
Alpha-D-Glucose	Akkermansia	-0.316066	0.233032
Formononetin	Corynebacterium	0.315844	0.233378
Taurochenodesoxycholic acid	Lactobacillus	0.313296	0.237376
2-Keto-6-acetamidocaproate	Turicibacter	-0.312328	0.238906
FMN	Turicibacter	-0.30921	0.243878
5'-S-Methyl-5'-thioinosine	Pediococcus	0.304388	0.251693
Nitrendipine	Lactobacillus	0.299142	0.260367
FAPy-adenine	Corynebacterium	0.298995	0.260613
Pyridoxamine	Pediococcus	0.297767	0.262671
FMN	Paraprevotella	-0.295524	0.266456
Rivastigmine	Akkermansia	0.293657	0.269633
Norepinephrine	Paraprevotella	-0.28658	0.281878
Acetylcholine	Corynebacterium	0.284042	0.28635
p-Anisic acid	Akkermansia	-0.279913	0.293715
5-Hydroxypentanoic acid	Pediococcus	-0.277271	0.298487
2-Aminoisobutyric acid	Turicibacter	-0.272539	0.307147
L-Asparagine	Turicibacter	-0.271578	0.308924
Thymine	Akkermansia	-0.27128	0.309477
Antibiotic JI-20A	Pediococcus	0.269778	0.312268
Procaine	Lactobacillus	0.266415	0.318572
Procaine	Akkermansia	-0.262645	0.325726
Hordenine	Pediococcus	0.26064	0.32957
5-Hydroxyindoleacetic acid	Turicibacter	-0.256747	0.337102
Norepinephrine	Turicibacter	-0.256607	0.337377
Leukotriene D4	Lactobacillus	0.256314	0.337947
Lacto-N-biose I	Turicibacter	0.256039	0.338485
26-Hydroxyecdysone	Corynebacterium	0.252456	0.345521
Procaine	Pediococcus	-0.249103	0.35218
Hordenine	Corynebacterium	0.246675	0.357047
Ethyl icosapentate	Paraprevotella	-0.243778	0.362903
26-Hydroxyecdysone	Akkermansia	-0.243753	0.362954
Dammarenediol II	Pediococcus	-0.241203	0.368152
Cortisol	Pediococcus	0.241109	0.368345
N-[(2S)-2-Amino-2-carboxyethyl]-L-glutamate	Corynebacterium	0.240197	0.370214
Formononetin	Turicibacter	-0.237225	0.376345
N-Acetyl-L-aspartic acid	Paraprevotella	-0.23673	0.377371
3,3'-Dimethoxybenzidine	Lactobacillus	0.23648	0.377889
N-Acetyl-L-aspartic acid	Pediococcus	0.236311	0.378241
3,3'-Dimethoxybenzidine	Paraprevotella	-0.234647	0.381706
Nitrendipine	Turicibacter	-0.233061	0.385025
Dammarenediol II	Corynebacterium	-0.232651	0.385886
Thymine	Paraprevotella	-0.232108	0.387026
Cortisol	Akkermansia	-0.228727	0.394173
Cyclopeptine	Turicibacter	0.227165	0.3975
5'-S-Methyl-5'-thioinosine	Turicibacter	-0.227046	0.397754
3-Methyl-2-oxovaleric acid	Paraprevotella	0.226928	0.398005
Midodrine	Akkermansia	0.226874	0.39812
Gibberellin A53	Akkermansia	0.225448	0.401172
5-Hydroxyindoleacetic acid	Corynebacterium	0.223242	0.405919
5-Hydroxypentanoic acid	Lactobacillus	-0.221807	0.409022
Taurochenodesoxycholic acid	Corynebacterium	0.220345	0.412195
N-Acetyl-L-aspartic acid	Corynebacterium	0.216248	0.42116
3,3'-Dimethoxybenzidine	Turicibacter	-0.215878	0.421974
Gulonic acid	Pediococcus	-0.214625	0.424738
Gulonic acid	Corynebacterium	-0.20982	0.435426
3-Amino-4-hydroxybenzoate	Turicibacter	-0.206459	0.442982
Sarsasapogenin	Corynebacterium	0.206385	0.443148
Nitrendipine	Paraprevotella	-0.199669	0.458448
Valeric acid	Pediococcus	0.199534	0.458758
2-Keto-6-acetamidocaproate	Pediococcus	-0.199324	0.459241
N-Acetyl-L-aspartic acid	Turicibacter	-0.194783	0.469741
Sarsasapogenin	Turicibacter	-0.193311	0.473171
trans-Cinnamate	Paraprevotella	-0.191862	0.476557
N,N-Dimethylsphingosine	Turicibacter	-0.1917	0.476938
Valeric acid	Turicibacter	-0.189801	0.481395
26-Hydroxyecdysone	Pediococcus	0.185994	0.490394
Quetiapine	Akkermansia	-0.185319	0.491998
5-Hydroxypentanoic acid	Corynebacterium	-0.182855	0.497873
5'-S-Methyl-5'-thioinosine	Corynebacterium	0.181223	0.501783
2-Aminoisobutyric acid	Pediococcus	0.180761	0.502894
N,N-Dimethylsphingosine	Paraprevotella	-0.173954	0.519372
2-Aminoisobutyric acid	Paraprevotella	-0.173103	0.521448
Dammarenediol II	Akkermansia	-0.172406	0.523153
Isosakuranetin	Turicibacter	-0.169343	0.530673
trans-Cinnamate	Pediococcus	0.168882	0.531808
trans-Cinnamate	Turicibacter	-0.168419	0.532951
Alpha-D-Glucose	Paraprevotella	-0.167587	0.535005
Pyridoxamine	Paraprevotella	-0.166971	0.536529
Indole-3-acetate	Corynebacterium	-0.165291	0.540695
2-Keto-6-acetamidocaproate	Corynebacterium	-0.165055	0.54128
L-Asparagine	Paraprevotella	-0.164673	0.54223
Procaine	Turicibacter	-0.164099	0.543658
Alpha-D-Glucose	Turicibacter	-0.159221	0.555861
N,N-Dimethylsphingosine	Pediococcus	0.157755	0.559553
Valeric acid	Corynebacterium	0.157312	0.560669
26-Hydroxyecdysone	Turicibacter	-0.153311	0.570804
Traumatic Acid	Akkermansia	0.152222	0.573574
Gibberellin A53	Pediococcus	0.150339	0.578382
trans-Cinnamate	Akkermansia	-0.14911	0.581527
Prostaglandin E1	Akkermansia	0.148216	0.58382
3-Methyl-2-oxovaleric acid	Turicibacter	0.141957	0.599975
Dammarenediol II	Turicibacter	-0.141903	0.600116
Lacto-N-biose I	Pediococcus	-0.140821	0.602926
Taurochenodesoxycholic acid	Pediococcus	-0.140683	0.603285
Ethyl icosapentate	Pediococcus	0.140205	0.604529
Midodrine	Turicibacter	0.139418	0.606579
Cortisol	Turicibacter	-0.135232	0.617532
L-Aspartic acid	Paraprevotella	-0.13312	0.623086
Gulonic acid	Paraprevotella	-0.131589	0.627124
26-Hydroxyecdysone	Paraprevotella	-0.129638	0.632284
Chalconaringenin	Corynebacterium	0.124951	0.644745
Leukotriene D4	Turicibacter	-0.124585	0.645722
2-Pyrocatechuic acid	Corynebacterium	-0.124198	0.646754
Hordenine	Paraprevotella	-0.123613	0.648319
Procaine	Corynebacterium	-0.1172	0.665547
L-Asparagine	Pediococcus	0.115354	0.670535
Rivastigmine	Turicibacter	0.115157	0.67107
Antibiotic JI-20A	Akkermansia	0.115154	0.671077
Thymine	Corynebacterium	0.115044	0.671375
5-Hydroxyindoleacetic acid	Pediococcus	0.112481	0.678327
Quetiapine	Turicibacter	-0.107272	0.69253
Valeric acid	Paraprevotella	0.105886	0.696324
Isosakuranetin	Akkermansia	0.103833	0.701957
Isosakuranetin	Paraprevotella	0.102793	0.704819
Prostaglandin E1	Corynebacterium	-0.0997476	0.713213
Quetiapine	Paraprevotella	-0.096958	0.720931
Cyclopeptine	Corynebacterium	-0.0945587	0.727589
L-Asparagine	Corynebacterium	0.0945001	0.727751
3,3'-Dimethoxybenzidine	Pediococcus	-0.0922345	0.734055
N,N-Dimethylsphingosine	Corynebacterium	0.0906065	0.738595
Thymine	Turicibacter	-0.0880091	0.745855
trans-Cinnamate	Corynebacterium	0.0868427	0.749122
p-Anisic acid	Turicibacter	-0.0865558	0.749926
Dammarenediol II	Paraprevotella	-0.0854235	0.753102
Nitrendipine	Pediococcus	-0.0845924	0.755435
Gibberellin A53	Turicibacter	-0.0839672	0.757192
3-Methyl-2-oxovaleric acid	Akkermansia	0.0818602	0.763121
Traumatic Acid	Turicibacter	0.0806165	0.766626
L-Aspartic acid	Akkermansia	-0.0795979	0.7695
2-Keto-6-acetamidocaproate	Paraprevotella	-0.0791398	0.770793
Gibberellin A53	Corynebacterium	-0.0780611	0.773841
Quetiapine	Pediococcus	-0.0775297	0.775344
Formononetin	Paraprevotella	-0.075934	0.779861
2-Pyrocatechuic acid	Turicibacter	-0.074762	0.783182
3-Methyl-2-oxovaleric acid	Pediococcus	-0.0718935	0.791327
FMN	Corynebacterium	0.0712175	0.793249
2-Pyrocatechuic acid	Paraprevotella	-0.0685796	0.800761
Leukotriene D4	Akkermansia	-0.0683125	0.801522
Dammarenediol II	Lactobacillus	-0.0629982	0.816708
Chalconaringenin	Paraprevotella	-0.0617833	0.820189
p-Anisic acid	Paraprevotella	-0.0600665	0.825112
Cortisol	Corynebacterium	-0.0576042	0.832184
Chalconaringenin	Pediococcus	0.0573668	0.832867
Isosakuranetin	Corynebacterium	-0.0519385	0.848503
FAPy-adenine	Pediococcus	-0.0499137	0.854349
5-Hydroxypentanoic acid	Turicibacter	-0.0495413	0.855425
3,3'-Dimethoxybenzidine	Corynebacterium	-0.0483456	0.858881
Antibiotic JI-20A	Turicibacter	-0.0482557	0.859141
Isosakuranetin	Pediococcus	-0.0470785	0.862547
N-[(2S)-2-Amino-2-carboxyethyl]-L-glutamate	Pediococcus	-0.0463796	0.86457
Traumatic Acid	Corynebacterium	-0.0446534	0.869569
Rivastigmine	Corynebacterium	-0.0413683	0.879097
Acetylcholine	Pediococcus	-0.0409859	0.880207
Quetiapine	Lactobacillus	0.0400221	0.883005
L-Aspartic acid	Turicibacter	0.0389748	0.886048
5-Hydroxypentanoic acid	Paraprevotella	-0.0368551	0.892211
Sarsasapogenin	Paraprevotella	-0.0368094	0.892344
Antibiotic JI-20A	Corynebacterium	-0.0357563	0.895408
Thymine	Pediococcus	0.034536	0.89896
2-Pyrocatechuic acid	Pediococcus	-0.0322663	0.905572
Midodrine	Pediococcus	-0.0322405	0.905647
Dihydrouracil	Pediococcus	-0.0287425	0.915848
Leukotriene D4	Paraprevotella	0.0281462	0.917589
FMN	Pediococcus	0.0276989	0.918894
Nitrendipine	Corynebacterium	-0.0194274	0.94307
3-Amino-4-hydroxybenzoate	Akkermansia	-0.0158474	0.953549
Prostaglandin E1	Turicibacter	-0.0154046	0.954846
Sarsasapogenin	Pediococcus	-0.0153838	0.954907
5-Hydroxypentanoic acid	Akkermansia	-0.0137886	0.959579
Quetiapine	Corynebacterium	-0.0136724	0.959919
3-Amino-4-hydroxybenzoate	Paraprevotella	-0.0128304	0.962386
1,1-Dimethylbiguanide	Pediococcus	-0.00389366	0.988582
