# Supplementary material for: Exploring the multifaceted therapeutic mechanism of Schisanlactone E (XTS) in APP/PS1 mouse model of Alzheimer’s disease through multi-omics analysis
Source: Front Microbiol. 2024 Jul 9;15:1440564. doi: 10.3389/fmicb.2024.1440564 (PMC11263214; doi:10.3389/fmicb.2024.1440564)
Supplement: Supplementary file 6 [file Table_6.XLSX]

## Sheet: M&NC
Microbiome	Metabolome	correlation	pvalue	Mantels_r	Mantels_p
Turicibacter	Leukotriene E4	0.428743	0.003	>= 0.4	< 0.01
Turicibacter	Isosakuranetin	0.352519	0.004	0.2 - 0.4	< 0.01
Bacillus	Glabranin	0.401174	0.005	>= 0.4	< 0.01
Turicibacter	Lithocholic acid	0.26052	0.041	0.2 - 0.4	0.01 - 0.05
Candidatus...Arthromitus	Mupirocin	0.355375	0.043	0.2 - 0.4	0.01 - 0.05
Turicibacter	LysoPA(16_0_0_0)	0.255949	0.046	0.2 - 0.4	0.01 - 0.05
Candidatus...Arthromitus	Leukotriene E4	0.213615	0.055	0.2 - 0.4	>= 0.05
Turicibacter	Maslinic acid	0.259675	0.063	0.2 - 0.4	>= 0.05
Turicibacter	Quinacrine	0.242015	0.066	0.2 - 0.4	>= 0.05
Paraprevotella	Quinacrine	0.702519	0.071	>= 0.4	>= 0.05
Paraprevotella	trans-Ferulic acid	0.738972	0.071	>= 0.4	>= 0.05
Bilophila	Isosakuranetin	0.372824	0.075	0.2 - 0.4	>= 0.05
Bacillus	Maslinic acid	0.280514	0.079	0.2 - 0.4	>= 0.05
Candidatus...Arthromitus	N1,N8-Bis(4-coumaroyl)spermidine	0.199953	0.127	0.1 - 0.2	>= 0.05
Paraprevotella	Maslinic acid	0.134691	0.128	0.1 - 0.2	>= 0.05
Turicibacter	17a-Estradiol	0.22376	0.129	0.2 - 0.4	>= 0.05
Bacillus	3-Dehydroecdysone	0.277576	0.129	0.2 - 0.4	>= 0.05
Candidatus...Arthromitus	26-Hydroxyecdysone	0.274034	0.148	0.2 - 0.4	>= 0.05
Candidatus...Arthromitus	Glycyrrhetinate	0.167771	0.162	0.1 - 0.2	>= 0.05
Bacillus	1-Methyladenosine	0.231176	0.184	0.2 - 0.4	>= 0.05
Candidatus...Arthromitus	3-Dehydroecdysone	0.215543	0.195	0.2 - 0.4	>= 0.05
Paraprevotella	Isosakuranetin	0.0523842	0.199	< 0.1	>= 0.05
Paraprevotella	LysoPA(16_0_0_0)	-0.001102	0.221	< 0.1	>= 0.05
Bacillus	Lithocholic acid	0.0690086	0.227	< 0.1	>= 0.05
Bacillus	17a-Estradiol	0.190991	0.231	0.1 - 0.2	>= 0.05
Paraprevotella	5'-S-Methyl-5'-thioinosine	0.0435563	0.238	< 0.1	>= 0.05
Candidatus...Arthromitus	Isosakuranetin	0.0609651	0.243	< 0.1	>= 0.05
Bilophila	Glycyrrhetinate	-0.00900542	0.249	< 0.1	>= 0.05
Bilophila	Leukotriene E4	0.0942104	0.258	< 0.1	>= 0.05
Bilophila	26-Hydroxyecdysone	-0.0727879	0.268	< 0.1	>= 0.05
Bilophila	(5-L-Glutamyl)-L-glutamate	0.00440812	0.27	< 0.1	>= 0.05
Bacillus	Mupirocin	0.0499466	0.273	< 0.1	>= 0.05
Paraprevotella	Lithocholic acid	-0.00536451	0.278	< 0.1	>= 0.05
Turicibacter	Glabranin	0.0503567	0.283	< 0.1	>= 0.05
Paraprevotella	Leukotriene E4	0.0868248	0.289	< 0.1	>= 0.05
Turicibacter	1-Methyladenosine	0.170077	0.294	0.1 - 0.2	>= 0.05
Bilophila	LysoPA(16_0_0_0)	-0.0131409	0.305	< 0.1	>= 0.05
Turicibacter	Glycyrrhetinate	0.0929429	0.305	< 0.1	>= 0.05
Paraprevotella	3-Dehydroecdysone	-0.0749567	0.311	< 0.1	>= 0.05
Paraprevotella	Glabranin	0.00861072	0.312	< 0.1	>= 0.05
Bilophila	L-Idonate	-0.0865626	0.331	< 0.1	>= 0.05
Paraprevotella	Glycyrrhetinate	-0.0168048	0.333	< 0.1	>= 0.05
Turicibacter	trans-Ferulic acid	0.0449436	0.344	< 0.1	>= 0.05
Bacillus	LysoPA(16_0_0_0)	0.0269636	0.346	< 0.1	>= 0.05
Paraprevotella	24-Methylenecycloartanol	-0.0351557	0.357	< 0.1	>= 0.05
Bilophila	Maslinic acid	-0.0846172	0.367	< 0.1	>= 0.05
Paraprevotella	Mupirocin	-0.0784052	0.371	< 0.1	>= 0.05
Bacillus	Leukotriene E4	0.0199772	0.375	< 0.1	>= 0.05
Candidatus...Arthromitus	3-(2-Hydroxyphenyl)propanoic acid	-0.110202	0.376	< 0.1	>= 0.05
Bacillus	24-Methylenecycloartanol	0.0107165	0.385	< 0.1	>= 0.05
Bacillus	Quinacrine	0.0104872	0.391	< 0.1	>= 0.05
Candidatus...Arthromitus	1-Methyladenosine	-0.0955318	0.432	< 0.1	>= 0.05
Turicibacter	3-Dehydroecdysone	-0.0113439	0.438	< 0.1	>= 0.05
Paraprevotella	26-Hydroxyecdysone	-0.0729242	0.441	< 0.1	>= 0.05
Bilophila	3-(2-Hydroxyphenyl)propanoic acid	-0.0739997	0.443	< 0.1	>= 0.05
Paraprevotella	1-Methyladenosine	-0.0787488	0.445	< 0.1	>= 0.05
Bilophila	Lithocholic acid	-0.0339954	0.448	< 0.1	>= 0.05
Turicibacter	24-Methylenecycloartanol	-0.0086049	0.461	< 0.1	>= 0.05
Bilophila	trans-Ferulic acid	-0.100526	0.462	< 0.1	>= 0.05
Candidatus...Arthromitus	trans-Ferulic acid	-0.0336905	0.463	< 0.1	>= 0.05
Bilophila	24-Methylenecycloartanol	-0.0413625	0.466	< 0.1	>= 0.05
Paraprevotella	N1,N8-Bis(4-coumaroyl)spermidine	-0.0515579	0.49	< 0.1	>= 0.05
Candidatus...Arthromitus	5'-S-Methyl-5'-thioinosine	-0.031943	0.503	< 0.1	>= 0.05
Bacillus	(5-L-Glutamyl)-L-glutamate	-0.0377503	0.527	< 0.1	>= 0.05
Candidatus...Arthromitus	Glabranin	-0.0340349	0.558	< 0.1	>= 0.05
Turicibacter	(5-L-Glutamyl)-L-glutamate	-0.0510554	0.576	< 0.1	>= 0.05
Bacillus	Glycyrrhetinate	-0.069855	0.577	< 0.1	>= 0.05
Paraprevotella	3-(2-Hydroxyphenyl)propanoic acid	-0.0744001	0.585	< 0.1	>= 0.05
Candidatus...Arthromitus	(5-L-Glutamyl)-L-glutamate	-0.0865204	0.597	< 0.1	>= 0.05
Bilophila	1-Methyladenosine	-0.0877192	0.627	< 0.1	>= 0.05
Paraprevotella	17a-Estradiol	-0.0918145	0.629	< 0.1	>= 0.05
Bilophila	N1,N8-Bis(4-coumaroyl)spermidine	-0.0780383	0.63	< 0.1	>= 0.05
Paraprevotella	L-Idonate	-0.107401	0.636	< 0.1	>= 0.05
Turicibacter	N1,N8-Bis(4-coumaroyl)spermidine	-0.085514	0.647	< 0.1	>= 0.05
Candidatus...Arthromitus	L-Idonate	-0.0904488	0.662	< 0.1	>= 0.05
Candidatus...Arthromitus	Maslinic acid	-0.139248	0.668	< 0.1	>= 0.05
Bacillus	5'-S-Methyl-5'-thioinosine	-0.0760366	0.67	< 0.1	>= 0.05
Candidatus...Arthromitus	24-Methylenecycloartanol	-0.111479	0.68	< 0.1	>= 0.05
Bacillus	Isosakuranetin	-0.059792	0.681	< 0.1	>= 0.05
Bilophila	3-Dehydroecdysone	-0.0757909	0.694	< 0.1	>= 0.05
Bilophila	Mupirocin	-0.113073	0.702	< 0.1	>= 0.05
Turicibacter	3-(2-Hydroxyphenyl)propanoic acid	-0.152116	0.723	< 0.1	>= 0.05
Candidatus...Arthromitus	Quinacrine	-0.147529	0.736	< 0.1	>= 0.05
Bilophila	Glabranin	-0.0810761	0.751	< 0.1	>= 0.05
Turicibacter	Mupirocin	-0.1183	0.76	< 0.1	>= 0.05
Turicibacter	26-Hydroxyecdysone	-0.158704	0.779	< 0.1	>= 0.05
Bacillus	trans-Ferulic acid	-0.145745	0.788	< 0.1	>= 0.05
Bacillus	N1,N8-Bis(4-coumaroyl)spermidine	-0.123405	0.799	< 0.1	>= 0.05
Paraprevotella	(5-L-Glutamyl)-L-glutamate	-0.117505	0.814	< 0.1	>= 0.05
Turicibacter	5'-S-Methyl-5'-thioinosine	-0.137538	0.865	< 0.1	>= 0.05
Bilophila	Quinacrine	-0.115952	0.87	< 0.1	>= 0.05
Bacillus	L-Idonate	-0.155094	0.88	< 0.1	>= 0.05
Bacillus	26-Hydroxyecdysone	-0.151506	0.887	< 0.1	>= 0.05
Turicibacter	L-Idonate	-0.168393	0.9	< 0.1	>= 0.05
Candidatus...Arthromitus	Lithocholic acid	-0.180111	0.929	< 0.1	>= 0.05
Bacillus	3-(2-Hydroxyphenyl)propanoic acid	-0.13953	0.965	< 0.1	>= 0.05
Candidatus...Arthromitus	17a-Estradiol	-0.174662	0.977	< 0.1	>= 0.05
Bilophila	17a-Estradiol	-0.0949109	1	< 0.1	>= 0.05
Bilophila	5'-S-Methyl-5'-thioinosine	-0.146389	1	< 0.1	>= 0.05
Candidatus...Arthromitus	LysoPA(16_0_0_0)	-0.2236	1	< 0.1	>= 0.05

## Sheet: Tre&M
Microbiome	Metabolome	correlation	pvalue	Mantels_r	Mantels_p
Akkermansia	Sphinganine	0.355543	0.001	0.2 - 0.4	< 0.01
Paraprevotella	Sphinganine	0.614262	0.001	>= 0.4	< 0.01
Akkermansia	Gibberellin A53	0.349336	0.002	0.2 - 0.4	< 0.01
Corynebacterium	(-)-Matairesinol	0.78306	0.004	>= 0.4	< 0.01
Paraprevotella	Gibberellin A53	0.484337	0.006	>= 0.4	< 0.01
Akkermansia	FMN	0.266136	0.012	0.2 - 0.4	0.01 - 0.05
Lactobacillus	Gulonic acid	0.420406	0.012	>= 0.4	0.01 - 0.05
Paraprevotella	Midodrine	0.360639	0.013	0.2 - 0.4	0.01 - 0.05
Lactobacillus	FMN	0.213991	0.061	0.2 - 0.4	>= 0.05
Paraprevotella	FMN	0.218536	0.063	0.2 - 0.4	>= 0.05
Corynebacterium	26-Hydroxyecdysone	0.461903	0.064	>= 0.4	>= 0.05
Paraprevotella	Ethyl icosapentate	0.193112	0.072	0.1 - 0.2	>= 0.05
Lactobacillus	Isosakuranetin	0.267076	0.073	0.2 - 0.4	>= 0.05
Corynebacterium	2-Aminoisobutyric acid	0.417059	0.074	>= 0.4	>= 0.05
Akkermansia	2-Keto-6-acetamidocaproate	0.111351	0.081	0.1 - 0.2	>= 0.05
Paraprevotella	Gulonic acid	0.196217	0.11	0.1 - 0.2	>= 0.05
Turicibacter	Sphinganine	0.194875	0.115	0.1 - 0.2	>= 0.05
Akkermansia	Isosakuranetin	0.0769827	0.135	< 0.1	>= 0.05
Lactobacillus	Gibberellin A53	0.116836	0.139	0.1 - 0.2	>= 0.05
Akkermansia	4a-Carbinolamine tetrahydrobiopterin	0.0796382	0.15	< 0.1	>= 0.05
Lactobacillus	Midodrine	0.117392	0.151	0.1 - 0.2	>= 0.05
Akkermansia	Gulonic acid	0.0786172	0.152	< 0.1	>= 0.05
Turicibacter	Gulonic acid	0.158341	0.157	0.1 - 0.2	>= 0.05
Lactobacillus	Sphinganine	0.118037	0.158	0.1 - 0.2	>= 0.05
Paraprevotella	Taurochenodesoxycholic acid	0.109954	0.167	0.1 - 0.2	>= 0.05
Akkermansia	Midodrine	0.0775404	0.173	< 0.1	>= 0.05
Corynebacterium	L-Aspartic acid	0.193131	0.192	0.1 - 0.2	>= 0.05
Turicibacter	Gibberellin A53	0.135733	0.198	0.1 - 0.2	>= 0.05
Paraprevotella	Cortisol	0.106525	0.213	0.1 - 0.2	>= 0.05
Akkermansia	Nitrendipine	0.0508433	0.216	< 0.1	>= 0.05
Lactobacillus	Ethyl icosapentate	0.0756182	0.216	< 0.1	>= 0.05
Turicibacter	Isosakuranetin	0.181537	0.228	0.1 - 0.2	>= 0.05
Corynebacterium	Midodrine	0.110693	0.229	0.1 - 0.2	>= 0.05
Lactobacillus	Nitrendipine	0.0529028	0.239	< 0.1	>= 0.05
Corynebacterium	Quetiapine	-0.0924213	0.242	< 0.1	>= 0.05
Corynebacterium	FMN	0.0689856	0.244	< 0.1	>= 0.05
Paraprevotella	Isosakuranetin	0.104709	0.26	0.1 - 0.2	>= 0.05
Corynebacterium	4a-Carbinolamine tetrahydrobiopterin	0.0663985	0.266	< 0.1	>= 0.05
Turicibacter	FMN	0.0730929	0.266	< 0.1	>= 0.05
Akkermansia	(-)-Matairesinol	0.0357213	0.268	< 0.1	>= 0.05
Turicibacter	2-Aminoisobutyric acid	0.0838213	0.282	< 0.1	>= 0.05
Turicibacter	Cortisol	0.0882872	0.283	< 0.1	>= 0.05
Turicibacter	Midodrine	0.0645462	0.284	< 0.1	>= 0.05
Akkermansia	Ethyl icosapentate	0.0194848	0.316	< 0.1	>= 0.05
Lactobacillus	2-Aminoisobutyric acid	0.00913332	0.334	< 0.1	>= 0.05
Corynebacterium	Ethyl icosapentate	0.0415982	0.342	< 0.1	>= 0.05
Corynebacterium	3,3'-Dimethoxybenzidine	-0.0414961	0.343	< 0.1	>= 0.05
Corynebacterium	Sarsasapogenin	-0.0058201	0.352	< 0.1	>= 0.05
Corynebacterium	Nitrendipine	-0.0204256	0.373	< 0.1	>= 0.05
Lactobacillus	2-Keto-6-acetamidocaproate	-0.00643777	0.382	< 0.1	>= 0.05
Lactobacillus	4a-Carbinolamine tetrahydrobiopterin	-0.0161183	0.387	< 0.1	>= 0.05
Lactobacillus	(-)-Matairesinol	-0.0331564	0.402	< 0.1	>= 0.05
Lactobacillus	Sarsasapogenin	-0.0112691	0.42	< 0.1	>= 0.05
Akkermansia	2-Aminoisobutyric acid	0.00649419	0.421	< 0.1	>= 0.05
Turicibacter	3,3'-Dimethoxybenzidine	-0.0437302	0.445	< 0.1	>= 0.05
Lactobacillus	L-Aspartic acid	-0.0438378	0.449	< 0.1	>= 0.05
Turicibacter	Taurochenodesoxycholic acid	0.00440428	0.452	< 0.1	>= 0.05
Paraprevotella	Quetiapine	-0.133261	0.479	< 0.1	>= 0.05
Corynebacterium	Taurochenodesoxycholic acid	-0.0222154	0.483	< 0.1	>= 0.05
Paraprevotella	Nitrendipine	-0.0324187	0.501	< 0.1	>= 0.05
Lactobacillus	26-Hydroxyecdysone	-0.0615697	0.508	< 0.1	>= 0.05
Akkermansia	Taurochenodesoxycholic acid	-0.0241128	0.521	< 0.1	>= 0.05
Lactobacillus	6-Acetyl-D-glucose	-0.0597563	0.524	< 0.1	>= 0.05
Corynebacterium	Cortisol	-0.0879221	0.536	< 0.1	>= 0.05
Akkermansia	6-Acetyl-D-glucose	-0.016134	0.54	< 0.1	>= 0.05
Turicibacter	Nitrendipine	-0.0712546	0.557	< 0.1	>= 0.05
Akkermansia	26-Hydroxyecdysone	-0.0204529	0.573	< 0.1	>= 0.05
Paraprevotella	Sarsasapogenin	-0.0787341	0.576	< 0.1	>= 0.05
Akkermansia	3,3'-Dimethoxybenzidine	-0.016905	0.578	< 0.1	>= 0.05
Turicibacter	(-)-Matairesinol	-0.094105	0.581	< 0.1	>= 0.05
Turicibacter	L-Aspartic acid	-0.0873276	0.587	< 0.1	>= 0.05
Corynebacterium	6-Acetyl-D-glucose	-0.128511	0.6	< 0.1	>= 0.05
Paraprevotella	3,3'-Dimethoxybenzidine	-0.117281	0.628	< 0.1	>= 0.05
Lactobacillus	3,3'-Dimethoxybenzidine	-0.079435	0.651	< 0.1	>= 0.05
Lactobacillus	Taurochenodesoxycholic acid	-0.0592778	0.68	< 0.1	>= 0.05
Paraprevotella	2-Aminoisobutyric acid	-0.107623	0.681	< 0.1	>= 0.05
Corynebacterium	Sphinganine	-0.111329	0.699	< 0.1	>= 0.05
Paraprevotella	4a-Carbinolamine tetrahydrobiopterin	-0.10739	0.702	< 0.1	>= 0.05
Turicibacter	Ethyl icosapentate	-0.0704772	0.712	< 0.1	>= 0.05
Paraprevotella	L-Aspartic acid	-0.158804	0.736	< 0.1	>= 0.05
Paraprevotella	26-Hydroxyecdysone	-0.16225	0.759	< 0.1	>= 0.05
Lactobacillus	Cortisol	-0.0915319	0.773	< 0.1	>= 0.05
Turicibacter	Quetiapine	-0.182595	0.784	< 0.1	>= 0.05
Akkermansia	Sarsasapogenin	-0.0567736	0.786	< 0.1	>= 0.05
Corynebacterium	Gulonic acid	-0.159491	0.801	< 0.1	>= 0.05
Akkermansia	L-Aspartic acid	-0.0564692	0.805	< 0.1	>= 0.05
Paraprevotella	(-)-Matairesinol	-0.178299	0.817	< 0.1	>= 0.05
Turicibacter	26-Hydroxyecdysone	-0.191744	0.823	< 0.1	>= 0.05
Turicibacter	Sarsasapogenin	-0.1706	0.825	< 0.1	>= 0.05
Paraprevotella	2-Keto-6-acetamidocaproate	-0.141469	0.827	< 0.1	>= 0.05
Akkermansia	Cortisol	-0.0717168	0.829	< 0.1	>= 0.05
Turicibacter	2-Keto-6-acetamidocaproate	-0.165856	0.831	< 0.1	>= 0.05
Corynebacterium	Isosakuranetin	-0.152187	0.838	< 0.1	>= 0.05
Paraprevotella	6-Acetyl-D-glucose	-0.168879	0.865	< 0.1	>= 0.05
Corynebacterium	Gibberellin A53	-0.181386	0.882	< 0.1	>= 0.05
Akkermansia	Quetiapine	-0.0753893	0.893	< 0.1	>= 0.05
Lactobacillus	Quetiapine	-0.102916	0.91	< 0.1	>= 0.05
Turicibacter	4a-Carbinolamine tetrahydrobiopterin	-0.205067	0.924	< 0.1	>= 0.05
Corynebacterium	2-Keto-6-acetamidocaproate	-0.18616	0.925	< 0.1	>= 0.05
Turicibacter	6-Acetyl-D-glucose	-0.217762	0.932	< 0.1	>= 0.05
