# Supplementary material for: Exploring the multifaceted therapeutic mechanism of Schisanlactone E (XTS) in APP/PS1 mouse model of Alzheimer’s disease through multi-omics analysis
Source: Front Microbiol. 2024 Jul 9;15:1440564. doi: 10.3389/fmicb.2024.1440564 (PMC11263214; doi:10.3389/fmicb.2024.1440564)
Supplement: Supplementary file 7 [file Table_7.XLSX]

## Sheet: M&NC
LoadingsMatrix					mploading_20
name	pq1	pq2				Object	pq1	pq2	abs	Omics
2-Aminoisobutyric acid	-0.0190733	-0.0205669				Phytosphingosine	0.930259	-0.336107	0.930259	Metabolome
Dimethylglycine	0.0409663	-0.0796324				Inosine	0.304842	0.792563	0.304842	Metabolome
Fumaric acid	-0.0182149	-0.0202942				N-Alpha-acetyllysine	0.100363	0.325385	0.100363	Metabolome
4-Methylcatechol	-0.0199815	-0.0221619				Dimethylglycine	0.0409663	-0.0796324	0.0409663	Metabolome
Imidazoleacetic acid	-0.017187	-0.00768212				D-Mannose	0.0339055	0.192975	0.0339055	Metabolome
Aminocaproic acid	-0.0103138	0.00621522				4-Hydroxy-2-quinolone	0.0236837	0.141367	0.0236837	Metabolome
Isochavicol	-0.0167927	-0.0204403				2-Isopropyl-3-oxosuccinate	0.0224839	0.134355	0.0224839	Metabolome
o-Toluate	-0.0201199	-0.0222426				Quinacrine	-0.0199387	-0.0213447	0.0199387	Metabolome
Salicylic acid	-0.0196138	-0.021356				17a-Estradiol	-0.0199426	-0.0212563	0.0199426	Metabolome
Spermidine	0.00767314	0.0415586				4-Methylcatechol	-0.0199815	-0.0221619	0.0199815	Metabolome
trans-Cinnamate	-0.0190644	-0.0177082				3,4-Dihydroxyphenylglycol	-0.0199834	-0.0218361	0.0199834	Metabolome
D-Xylose	-0.00876526	0.000284043				trans-Ferulic acid	-0.0199932	-0.0220782	0.0199932	Metabolome
D-Arabinose	-0.0188513	-0.0198345				Menth...yl pyrrolidone carboxylate	-0.0199991	-0.0217541	0.0199991	Metabolome
(R)-mandelic Acid	-0.00463288	0.0179209				Miglitol	-0.0200203	-0.0219536	0.0200203	Metabolome
3,4-Dihydroxyphenylglycol	-0.0199834	-0.0218361				Nicotinuric acid	-0.0200346	-0.0219774	0.0200346	Metabolome
D-Alanyl-D-alanine	-0.0175596	-0.0161844				Isosakuranetin	-0.0200637	-0.0213058	0.0200637	Metabolome
3-Hydroxymethylglutaric acid	-0.0129336	-0.0237869				o-Toluate	-0.0201199	-0.0222426	0.0201199	Metabolome
4-Hydroxy-2-quinolone	0.0236837	0.141367				Prostaglandin F1a	-0.0201296	-0.0223455	0.0201296	Metabolome
Tryptophanol	-0.0172709	-0.0109268				12-Ke...-tetrahydro-leukotriene B4	-0.0201328	-0.0223153	0.0201328	Metabolome
beta-D-Glucosamine	0.00252417	0.00540896				Prostaglandin G2	-0.0201362	-0.0223354	0.0201362	Metabolome
Nicotine	-0.0184639	-0.0185635				Mucispirillum	0.545499	-0.269189	0.545499	Microbiome
3-(2-Hy...oxyphenyl)propanoic acid	-0.0144037	-0.00435334				Streptococcus	0.539227	0.119873	0.539227	Microbiome
4-Quinolinecarboxylic acid	-0.0172013	-0.0178605				Candidatus_Arthromitus	0.158972	-0.511712	0.158972	Microbiome
N-Acety...glutamate 5-semialdehyde	-0.00888354	-0.023498				Odoribacter	0.0986765	0.761885	0.0986765	Microbiome
Gramine	-0.0198926	-0.0218591				Faecalibacterium	0.094944	0.0965907	0.094944	Microbiome
2-Isopropyl-3-oxosuccinate	0.0224839	0.134355				Pediococcus	-0.141846	0.164985	0.141846	Microbiome
Scytalone	-0.0175324	-0.0216163				Turicibacter	-0.167457	0.00533278	0.167457	Microbiome
D-Mannose	0.0339055	0.192975				Bacillus	-0.250049	-0.0985385	0.250049	Microbiome
Nicotinuric acid	-0.0200346	-0.0219774				cc_115	-0.28987	-0.073475	0.28987	Microbiome
Beta-Tyrosine	-0.0174609	-0.0194065				Paraprevotella	-0.293061	-0.0993351	0.293061	Microbiome
(S)-beta-Tyrosine	-0.0191895	-0.020858				Bilophila	-0.295035	-0.0964176	0.295035	Microbiome
L-Homocysteic acid	-0.0197172	-0.0207742
4-Pyridoxic acid	-0.0149247	-0.013615
2-Keto-6-acetamidocaproate	-0.0197607	-0.0217462
N-Alpha-acetyllysine	0.100363	0.325385
5-Hydroxyindoleacetic acid	-0.0141515	0.00125456
trans-Ferulic acid	-0.0199932	-0.0220782
D-Glucuronic Acid	0.0135508	0.0660149
L-Idonate	-0.0192421	-0.0200682
Syringic acid	-0.0193976	-0.0175228
N6-(Del...ta2-Isopentenyl)-adenine	-0.0199062	-0.0214789
Indolepyruvate	-0.0167262	-0.0222174
N5-(L-1...arboxyethyl)-L-ornithine	-0.0191304	-0.0189991
Indolelactic acid	-0.0193679	-0.0208852
Miglitol	-0.0200203	-0.0219536
Dodecanedioic acid	-0.0133262	-0.0116112
Felbamate	-0.0193852	-0.0201084
1-Hexadecanol	-0.0135572	-0.00886523
gamma-Glutamylcysteine	-0.00402378	0.0731085
16-Oxopalmitate	-0.0128758	-0.0208128
Daidzein	-0.0138119	-0.00306036
Qing Hau Sau	-0.0192127	-0.0211011
Isosakuranetin	-0.0200637	-0.0213058
Inosine	0.304842	0.792563
9E-Heptadecenoic acid	-0.0195229	-0.0207577
17a-Estradiol	-0.0199426	-0.0212563
(5-L-Glutamyl)-L-glutamate	-0.011229	0.0130856
Stearidonic acid	-0.0186536	-0.0197799
1-Methyladenosine	-0.0169193	-0.00762176
13S-hyd...roxyoctadecadienoic acid	-0.00767421	0.00232053
5'-S-Methyl-5'-thioinosine	-0.0193348	-0.0215097
Kaempferide	-0.0198396	-0.0218641
Temazepam	-0.0194492	-0.0214222
Ribose 1,5-bisphosphate	-0.0176244	-0.0183158
Levonorgestrel	-0.0192868	-0.0210447
Phytosphingosine	0.930259	-0.336107
Menthyl... pyrrolidone carboxylate	-0.0199991	-0.0217541
Glabranin	-0.0180956	-0.0171781
10-Nitrolinoleic acid	-0.0194685	-0.0216886
12-Keto...etrahydro-leukotriene B4	-0.0201328	-0.0223153
Trehalose	-0.0193634	-0.0190282
Cellobiose	-0.0133679	-0.0082904
Prostaglandin I2	-0.0189959	-0.0222292
Prostaglandin F1a	-0.0201296	-0.0223455
Prostaglandin E1	-0.0194221	-0.0201232
20-Carboxy-leukotriene B4	-0.0195902	-0.0218556
Prostaglandin G2	-0.0201362	-0.0223354
Lithocholic acid	-0.0165093	-0.0128025
Sphingosine 1-phosphate	-0.0190264	-0.0203569
Cholest-4-en-3-one	-0.0163011	-0.0177631
Quinacrine	-0.0199387	-0.0213447
Lovastatin	-0.0129423	-0.0146948
LysoPA(16_0_0_0)	-0.0195362	-0.0207443
Yamogenin	-0.0154619	-0.00186314
Glutathionylspermidine	-0.0191951	-0.0191045
Sarsasapogenin	-0.0192658	-0.0210762
Leukotriene E4	-0.0198364	-0.0208414
alpha-Tocopherol	-0.0196254	-0.0211389
Gentamicin C1a	-0.0183118	-0.0183739
N1,N8-B...s(4-coumaroyl)spermidine	-0.0148901	-0.0187093
24-Methylenecycloartanol	-0.0191357	-0.0176667
Arabidiol	-0.0122361	-0.00829736
3-Dehydroecdysone	-0.0185524	-0.0209247
Glycyrrhetinate	0.0147871	0.0328941
Maslinic acid	-0.0191612	-0.0202891
26-Hydroxyecdysone	0.00655792	-0.0848372
Brassinolide	-0.0187296	-0.0221843
Antibiotic JI-20A	0.00504107	0.146163
Quillaic acid	-0.0180948	-0.0156858
Mupirocin	-0.0196938	-0.0225025
Bacillus	-0.250049	-0.0985385
Bilophila	-0.295035	-0.0964176
Candidatus_Arthromitus	0.158972	-0.511712
Faecalibacterium	0.094944	0.0965907
Mucispirillum	0.545499	-0.269189
Odoribacter	0.0986765	0.761885
Paraprevotella	-0.293061	-0.0993351
Pediococcus	-0.141846	0.164985
Streptococcus	0.539227	0.119873
Turicibacter	-0.167457	0.00533278
cc_115	-0.28987	-0.073475

## Sheet: Tre&M
LoadingsMatrix					mploading_20
name	pq1	pq2			Object	pq1	pq2	abs	Omics
Valeric acid	-0.0179292	-0.00900179			Sphinganine	0.932748	-0.338194	0.932748	Metabolome
1-Amino...lopropanecarboxylic acid	-0.0169681	-0.00787629			cis-4-Hydroxy-L-proline	0.321397	0.935068	0.321397	Metabolome
2-Aminoisobutyric acid	-0.0186983	-0.00905322			N-Acetyl-L-aspartic acid	0.051549	0.0667558	0.051549	Metabolome
Dihydrouracil	-0.0180618	-0.00899624			(3S,4...3-Hydroxytet...carboxylate	-0.0187671	-0.00906545	0.0187671	Metabolome
5-Hydroxypentanoic acid	-0.0184357	-0.00903125			Isosakuranetin	-0.0187742	-0.00910903	0.0187742	Metabolome
Thymine	-0.0174354	-0.00853286			5'-S-Methyl-5'-thioinosine	-0.0187755	-0.00925015	0.0187755	Metabolome
3-Methyl-2-oxovaleric acid	-0.0162531	-0.00875003			Nicotinuric acid	-0.0187757	-0.0091022	0.0187757	Metabolome
1,1-Dimethylbiguanide	-0.0187121	-0.00904158			N-[(2...2-Amino-2-ca...L-glutamate	-0.0187761	-0.00909193	0.0187761	Metabolome
cis-4-Hydroxy-L-proline	0.321397	0.935068			Bioresmethrin	-0.0187837	-0.00909638	0.0187837	Metabolome
L-Asparagine	-0.0182794	-0.00894437			2-Keto-6-acetamidocaproate	-0.0187867	-0.00912114	0.0187867	Metabolome
L-Aspartic acid	-0.000645165	0.0131483			Indole-3-acetate	-0.0187879	-0.00910572	0.0187879	Metabolome
Salicylic acid	-0.0186502	-0.00908251			Quetiapine	-0.018788	-0.00909615	0.018788	Metabolome
Acetylcholine	-0.0171747	-0.00828981			Nitrendipine	-0.0187891	-0.00903189	0.0187891	Metabolome
4-Hydroxycinnamic acid	-0.0148604	-0.0090288			Coleonol	-0.0187908	-0.00910057	0.0187908	Metabolome
trans-Cinnamate	-0.0187044	-0.00904085			3,3'-Dimethoxybenzidine	-0.018795	-0.00910295	0.018795	Metabolome
p-Anisic acid	-0.0187238	-0.00908192			(-)-Matairesinol	-0.0187964	-0.00908054	0.0187964	Metabolome
FAPy-adenine	-0.0184799	-0.00886614			6-Acetyl-D-glucose	-0.0188001	-0.00911443	0.0188001	Metabolome
2-Pyrocatechuic acid	-0.0180728	-0.00894803			FMN	-0.0188209	-0.00902527	0.0188209	Metabolome
3-Amino-4-hydroxybenzoate	-0.0185001	-0.00904761			26-Hydroxyecdysone	-0.0193579	-0.008141	0.0193579	Metabolome
4-Imidazolone-5-propionic acid	-0.018097	-0.00896887			4a-Ca...lamine tetrahydrobiopterin	-0.0196135	-0.00832283	0.0196135	Metabolome
Alpha-D-Glucose	-0.0183815	-0.00892984			Akkermansia	0.905984	-0.00294007	0.905984	Microbiome
4-Hydroxy-2-quinolone	-0.0103636	-0.00407921			Lactobacillus	-0.0719567	0.0283188	0.0719567	Microbiome
beta-D-Glucosamine	-0.00238835	-0.00684073			Turicibacter	-0.199802	0.246914	0.199802	Microbiome
m-Coumaric acid	-0.0187634	-0.0090802			Paraprevotella	-0.20836	-0.831302	0.20836	Microbiome
Hydroxyphenyllactic acid	-0.0181923	-0.00870745			Pediococcus	-0.212596	0.0662981	0.212596	Microbiome
Hordenine	-0.018379	-0.00903224			Corynebacterium	-0.213269	0.492711	0.213269	Microbiome
Uric acid	-0.0176633	-0.00894921
Norepinephrine	-0.0187365	-0.00905545
D-synephrine	-0.0185457	-0.00892452
Pyridoxamine	-0.0183005	-0.00898516
Tetrahydrodipicolinate	-0.0186037	-0.00903803
Gabapentin	-0.0182503	-0.00886874
Shikimic acid	-0.0186198	-0.00909823
N-Acetyl-L-aspartic acid	0.051549	0.0667558
Indole-3-acetate	-0.0187879	-0.00910572
Nicotinuric acid	-0.0187757	-0.0091022
Undecanoic acid	-0.0185365	-0.00903541
2-Keto-6-acetamidocaproate	-0.0187867	-0.00912114
5-Hydroxyindoleacetic acid	-0.0184084	-0.00874033
Gulonic acid	-0.017196	-0.00828606
Jasmonic acid	-0.0158105	-0.00782648
6-Acetyl-D-glucose	-0.0188001	-0.00911443
Carnosine	-0.017728	-0.00888055
Traumatic Acid	-0.0183829	-0.00931654
N-[(2S)...arboxyethyl]-L-glutamate	-0.0187761	-0.00909193
Procaine	-0.0187084	-0.00906471
4a-Carb...mine tetrahydrobiopterin	-0.0196135	-0.00832283
Pseudouridine	-0.0187555	-0.00910215
3,3'-Dimethoxybenzidine	-0.018795	-0.00910295
Rivastigmine	-0.018551	-0.00918475
Midodrine	-0.0185612	-0.0091457
Isosakuranetin	-0.0187742	-0.00910903
Adenosine	-0.0187203	-0.0091079
Formononetin	-0.0186927	-0.00908126
Chalconaringenin	-0.018107	-0.00940559
Cyclopeptine	-0.0184508	-0.00919512
5'-S-Methyl-5'-thioinosine	-0.0187755	-0.00925015
Sphinganine	0.932748	-0.338194
N,N-Dimethylsphingosine	-0.016422	-0.00812572
Ethyl icosapentate	-0.0186461	-0.00905651
Bioresmethrin	-0.0187837	-0.00909638
(3S,4S)...ane-1,3,4-tricarboxylate	-0.0187671	-0.00906545
Gibberellin A53	-0.0186724	-0.00914103
Prostaglandin E1	-0.0180459	-0.00976174
(-)-Matairesinol	-0.0187964	-0.00908054
Nitrendipine	-0.0187891	-0.00903189
Cortisol	-0.0186665	-0.00932865
Quetiapine	-0.018788	-0.00909615
Lacto-N-biose I	-0.0167571	-0.00918487
Coleonol	-0.0187908	-0.00910057
Sarsasapogenin	-0.0186977	-0.00910047
Dammarenediol II	-0.0183417	-0.00903248
FMN	-0.0188209	-0.00902527
26-Hydroxyecdysone	-0.0193579	-0.008141
Brassinolide	-0.0186699	-0.00897689
Taurochenodesoxycholic acid	-0.018666	-0.00900872
Antibiotic JI-20A	0.00785628	-0.0294669
Leukotriene D4	-0.0187075	-0.00909334
Akkermansia	0.905984	-0.00294007
Corynebacterium	-0.213269	0.492711
Lactobacillus	-0.0719567	0.0283188
Paraprevotella	-0.20836	-0.831302
Pediococcus	-0.212596	0.0662981
Turicibacter	-0.199802	0.246914
